# Supplementary material for: Positional cloning of a peanut CC-NBS-LRR gene, AhRRS6, confers resistance to Ralstonia solanacearum
Source: Front Plant Sci. 2026 Feb 3;16:1718434. doi: 10.3389/fpls.2025.1718434 (PMC12960648; doi:10.3389/fpls.2025.1718434)
Supplement: Supplementary Table 1 — Details on the recombinant inbred lines (RILs) selected for construction of resistant and susceptible bulks for BWR in different seasons. [file Table1.xls]

## Sheet: Supplemental Table 1
Supplemental Table1. Details on the recombinant inbred lines (RILs) selected for construction of resistant and susceptible bulks for BWR in different seasons.
No.	RIL ID	Resistant bulk									No.	RIL ID	Susceptible bulk
		Disease index											Disease index
		2016S			2016A			2017S					2016S			2016A			2017S
		Repeat 1	Repeat 2	Repeat 3	Repeat 1	Repeat 2	Repeat 3	Repeat 1	Repeat 2	Repeat 3			Repeat 1	Repeat 2	Repeat 3	Repeat 1	Repeat 2	Repeat 3	Repeat 1	Repeat 2	Repeat 3
Resistant parent (RP)	Yueyou 92	16.6667	16.6667	NA	34.2857	41.8182	25.4545	16.3636	20	23.3333	Susceptible parent (SP)	Xinhuixiaoli	100	92.764	92.0513	90	89.5385	NA	85.7143	94	NA
1	R160	16.6667	16.6667	NA	0	12.5714	12.3077	12.1	27.5	0	1	R1	83.3333	66.6667	NA	88.8889	80	73.75	100	90.9091	NA
2	R201	16.6667	16.6667	NA	10	29.0909	23.0769	12	12.5	0	2	R11	NA	NA	NA	92.3077	88	69.0909	100	NA	NA
3	R215	16.6667	15	NA	13.4286	12.6667	28.5714	25.4545	0	0	3	R123	80	94.4444	NA	98.1818	82.2222	92.3077	97.7778	80	100
4	R35	16.6667	13.6364	NA	23.0769	13.3333	30	23.8462	16.6667	0	4	R193	88.8889	82.1429	NA	80	71.4286	94.2857	70	88	90
5	R450	16.6667	16.6667	0	25	20	21.5385	8	17.7778	31.4286	5	R233	NA	NA	NA	84	80	88.1818	89.0909	89.2308	NA
6	R60	16.6667	15	NA	34.5455	24.6154	28.3333	9.09091	0	17.1429	6	R293	NA	83.3333	NA	87.2727	81.5385	75.5556	80	90	NA
7	R739	16.6667	0	NA	15.6364	12.9333	21.5385	0	0	15	7	R592	NA	NA	NA	90.7692	96	78.1818	93.3333	100	NA
8	YX102	16.6667	16.6667	18.1818	29.0909	27.2727	21.8182	13.5	12	0	8	R82	95.1515	87.5	NA	100	78.1818	96	NA	NA	NA
9	YX131	16.6667	16.6667	16.6667	25	26.6667	23.3333	13.1111	18.8889	0	9	YX127	NA	NA	NA	86.6667	86	95	74.5455	86.6667	70
10	YX189	0	16.6667	16.6667	23.6364	18.3333	20	6.66667	23.3333	18	10	YX160	NA	76.3889	94.4444	86.6667	95	NA	93.75	80	NA
11	YX200	16.6667	16.6667	0	22.8571	14	26.25	13.5	16.8571	22.8571	11	YX178	NA	NA	NA	82.2222	86.6667	77.7778	100	88.5714	NA
12	YX215	16.6667	16.6667	17.9487	25.7143	20	16.8	14.5	14.2857	21.5385	12	YX211	91.6667	83.3333	NA	90.9091	100	76.6667	88	93.3333	88
13	YX262	16.6667	16.6667	0	16.9231	23.3333	20	13.7778	29.0909	18	13	YX213	NA	NA	NA	94.5455	75.7143	80	90	80	84
14	YX284	16.6667	16.6667	16.6667	20	0	26.6667	12	20	0	14	YX227	72.963	82.381	83.3333	96.9231	80	83.6364	100	80	82.6667
15	YX3	16.6667	16.6667	16.6667	20	20	23.3333	20	22.8571	23.6364	15	YX293	75	97.619	83.3333	100	73.3333	72.5	86.6667	100	NA
16	YX303	16.6667	16.6667	16.6667	16.3636	12	22.8571	17.5	7.5	5.71429	16	YX299	96.6667	98.3333	64.5833	88	80	100	88.8889	95	100
17	YX482	16.6667	0	16.6667	26.6667	28.3333	28.5714	16.6667	10.2	21.8182	17	YX32	80	85.4167	95.8333	80	83.3333	83.6364	80	96.3636	63.6364
18	YX540	16.6667	16.6667	16.6667	32.8571	13.75	20	17.1429	12	23.3333	18	YX448	82.619	NA	93.3333	73.8462	92.5	83.0769	94	66.6667	NA
19	YX544	16.6667	0	16.6667	12.5	17.7778	22.5	16	24	15	19	YX469	77.0833	95.8333	86.6667	91.6667	80	73.3333	100	100	NA
20	YX636	0	16.6667	16.6667	18.5714	37.7778	21.5385	0	0	24.4444	20	YX554	NA	84.1667	90	94.5455	92.8571	83.3333	84	94	84
21	YX712	16.6667	16.6667	16.6667	26	33.3333	14.5	27.2727	0	10	21	YX57	NA	NA	NA	90.9091	82.6667	70.9091	84.4444	95	NA
22	YX721	16.6667	16.6667	16.6667	28	0	23.0769	20	10	21.4286	22	YX602	81.6667	90.4167	83.3333	78.3333	92.7273	78.3333	86	97.5	77.7778
23	YX759	16.6667	16.6667	16.6667	20	21.4286	20	17.7778	0	0	23	YX622	68.75	71.4286	88.6111	92.7273	88	82.7273	86.1538	NA	NA
24	YX793	16.6667	20	16.6667	16	23.3333	27.1429	10.1	25.7143	0	24	YX68	83.3333	75	NA	100	85.4545	NA	72.3077	74	100
25	YX802	16.6667	16.6667	16.6667	10.9091	20	13.6364	20	10	18.1818	25	YX707	80.5556	89.4444	74.359	100	86.6667	73.3333	89.0909	100	NA
26	YX875	16.6667	16.6667	16.6667	21.8182	25	13.6	14.8571	20	0	26	YX729	60.4167	71.4286	68.0556	100	100	85.4545	73.3333	100	83.3333
27	YX885	16.6667	11.1111	19.0476	25	0	21.4286	25.4545	0	12.5714	27	YX80	81.6667	95	96.6667	95.3846	68.5714	85	100	90	NA
28	YX904	16.6667	16.6667	16.6667	15.5	21.6667	28.5714	20	14.8889	11	28	YX840	93.3333	94.4444	97.2222	95.3846	96.9231	76.9231	80	70.9091	66
29	YX905	16.6667	16.6667	16.6667	20	21.6667	20	15	15.5556	0	29	YX939	96.2963	82.7273	85.7143	79.0909	83.3333	85.4545	NA	NA	90
30	YX962	16.6667	0	16.6667	28.5714	20	20	15.3846	12	34.5455	30	YX95	95.2381	83.3333	88.3333	94.5455	NA	83.6364	96	92	NA
Notes: 2016S: Phenotypic observation data from Spring 2016; 2016A: Phenotypic observation data from Autumn 2016; 2017S: Phenotypic observation data from Spring 2017

## Sheet: Supplemental Table 2
Supplemental Table2. Data summary of RNA-seq for YY92, XHXL and their derived resistant and susceptible bulks obtained from 30 homozygous resistant and 30 homozygous susceptible F2:13 families before and after bacteria stress respectively
Sample_name	Clean reads	Clean bases	Clean reads Q30 rate (%)	GC content of clean reads (%)	Mapped reads	Genome map Ratio
	n	b	(%)	(%)	Gb	(%)
T01, XHXL-T	48757912	14582514720	85.73	45.83	77138082	0.791
T02, XHXL-C	55072811	16466900526	85.06	45.51	86103861	0.7817
T03, YY92-T	34262521	10242062060	86.51	46.03	55414699	0.8087
T04,YY92-C	44888427	13420457436	85.02	45.91	70464840	0.7849
T05, R-T	108331630	32365614296	85.66	45.83	171600288	0.792
T06, R-C	112881894	33713886694	86.26	46.08	180608378	0.8
T07, S-T	121775325	36347152230	87.47	45.98	196710659	0.8077
T08, S-C	108858357	32488493792	87.64	45.84	176498993	0.8107
Notes: T01, YY92-T: YY92 parental treatment group; T02, YY92-C: YY92 parental control group; T03, XHXL-T: XHXL parental treatment group; T04, XHXL-C: XHXL parental control group;
T05, R-T: Resistance mixed pool treatment group; T06, R-C: Resistance mixed pool control group; T07, S-T: Susceptible mixed pool treatment group; T08, S-C: Susceptible mixed pool control group

## Sheet: Supplemental Table 3
Supplemental Table3. High-quality SNP variants in the treatment group
Chr	Pos	Ref	Alt	YY92-T	Depth	AlleDp	XHXL-T	Depth	AlleDp	R-T	Depth	AlleDp	S-T	Depth	AlleDp	Effect	Codon_change
Chr01	174825	A	G	A	1	1,0	R	2	0,2	A	7	7,0	A	3	3,0	INTRON	-
Chr01	175563	C	A	C	1	1,0	M	8	5,3	N	.	.	C	3	3,0	INTRON	-
Chr01	185823	C	T	C	2	2,0	T	3	0,3	C	2	2,0	T	2	0,2	SYNONYMOUS_CODING	agC/agT
Chr01	186417	T	C	Y	1	1,0	C	1	0,1	C	6	0,6	N	.	.	DOWNSTREAM	-
Chr01	187026	A	T	N	.	.	T	7	0,7	T	9	0,9	T	3	0,3	DOWNSTREAM	-
Chr01	187425	T	C	N	.	.	C	7	0,7	T	2	2,0	N	.	.	DOWNSTREAM	-
Chr01	189451	G	T	T	1	0,1	T	1	0,1	T	3	0,3	T	3	0,3	DOWNSTREAM	-
Chr01	208859	T	G	T	5	5,0	K	6	2,4	T	12	12,0	T	13	13,0	NON_SYNONYMOUS_CODING	gAc/gCc
Chr01	209095	A	G	R	6	5,1	R	13	9,4	R	14	11,3	A	19	19,0	SYNONYMOUS_CODING	ggT/ggC
Chr01	262818	T	G	T	2	2,0	K	7	4,3	T	4	4,0	T	10	10,0	UTR_3_PRIME	-
Chr01	271427	G	C	N	.	.	C	3	0,3	N	.	.	G	2	2,0	NON_SYNONYMOUS_CODING	Gag/Cag
Chr01	317205	T	C	T	2	2,0	Y	1	0,1	T	12	12,0	T	11	11,0	NON_SYNONYMOUS_CODING	Tcc/Ccc
Chr01	332819	A	C	M	6	2,4	M	14	3,11	C	7	0,7	C	18	1,17	SPLICE_SITE_REGION	-
Chr01	389066	A	G	A	1	1,0	R	6	3,3	A	6	6,0	A	8	8,0	UPSTREAM	-
Chr01	391860	A	G	A	11	11,0	R	7	2,5	A	16	16,0	A	20	20,0	START_LOST	Atg/Gtg
Chr01	450810	G	A	G	3	3,0	R	2	1,1	G	2	2,0	N	.	.	INTRON	-
Chr01	496267	T	C	T	5	5,0	Y	9	5,4	T	19	19,0	T	28	28,0	NON_SYNONYMOUS_CODING	Agg/Ggg
Chr01	549570	A	C	A	1	1,0	M	4	2,2	A	28	26,2	A	4	4,0	SPLICE_SITE_REGION	-
Chr01	550693	T	C	T	7	7,0	Y	6	3,3	T	3	3,0	T	7	7,0	NON_SYNONYMOUS_CODING	gAg/gGg
Chr01	553714	G	A	N	.	.	R	11	9,2	G	14	14,0	G	7	7,0	NON_SYNONYMOUS_CODING	cCg/cTg
Chr01	598859	C	G	N	.	.	G	3	0,3	G	3	0,3	G	5	0,5	DOWNSTREAM	-
Chr01	642409	T	A	T	4	4,0	W	12	10,2	T	15	15,0	T	7	7,0	INTRON	-
Chr01	669030	G	A	A	7	0,7	A	1	0,1	A	4	0,4	A	9	0,9	INTRON	-
Chr01	686461	T	C	T	5	5,0	Y	5	3,2	T	20	20,0	T	34	33,1	INTERGENIC
Chr01	688154	G	T	G	5	5,0	K	16	14,2	G	25	25,0	G	17	17,0	INTERGENIC
Chr01	688254	T	C	N	.	.	Y	6	4,2	T	3	3,0	T	1	1,0	INTERGENIC
Chr01	694203	A	G	A	2	2,0	G	4	0,4	R	9	6,3	R	3	2,1	INTERGENIC
Chr01	753430	C	A	C	1	1,0	M	15	12,3	C	22	22,0	C	30	30,0	NON_SYNONYMOUS_CODING	cGa/cTa
Chr01	754686	A	T	A	2	2,0	T	1	0,1	W	7	2,5	W	3	1,2	INTRON	-
Chr01	755483	A	G	A	2	2,0	G	7	0,7	A	6	6,0	A	11	11,0	INTRON	-
Chr01	762948	T	C	T	17	17,0	Y	8	6,2	T	20	20,0	T	15	15,0	NON_SYNONYMOUS_CODING	cAg/cGg
Chr01	792340	G	A	G	4	4,0	R	5	4,1	R	1	0,1	G	6	6,0	STOP_GAINED	tgG/tgA
Chr01	817985	T	C	T	4	4,0	Y	1	0,1	T	10	10,0	T	3	3,0	INTRON	-
Chr01	836953	T	C	T	6	6,0	Y	6	4,2	T	10	10,0	T	13	13,0	SYNONYMOUS_CODING	aaT/aaC
Chr01	839363	G	C	G	4	4,0	S	8	6,2	G	23	23,0	G	16	16,0	NON_SYNONYMOUS_CODING	gGa/gCa
Chr01	839379	C	T	C	5	5,0	Y	9	6,3	C	25	25,0	C	18	18,0	SYNONYMOUS_CODING	gtC/gtT
Chr01	840421	G	A	G	5	5,0	R	9	7,2	G	21	21,0	G	15	15,0	NON_SYNONYMOUS_CODING	Gtg/Atg
Chr01	848612	G	A	G	7	7,0	R	6	4,2	G	19	19,0	G	26	26,0	NON_SYNONYMOUS_CODING	Gca/Aca
Chr01	857860	T	C	N	.	.	Y	4	3,1	N	.	.	T	1	1,0	UTR_5_PRIME	-
Chr01	888577	G	A	G	2	2,0	R	9	5,4	G	7	7,0	G	22	22,0	DOWNSTREAM	-
Chr01	959877	C	G	G	2	0,2	S	9	3,6	S	7	3,4	S	25	4,21	NON_SYNONYMOUS_CODING	gGa/gCa
Chr01	960685	G	A	N	.	.	R	3	2,1	N	.	.	G	3	3,0	INTRON	-
Chr01	971421	C	A	C	1	1,0	M	2	0,2	C	3	3,0	C	3	3,0	INTRON	-
Chr01	985098	T	C	T	3	3,0	Y	6	3,3	T	7	7,0	T	22	22,0	INTRON	-
Chr01	1061376	C	G	N	.	.	S	1	0,1	C	8	8,0	C	5	5,0	NON_SYNONYMOUS_CODING	Ccg/Gcg
Chr01	1077285	A	G	A	7	7,0	R	11	9,2	A	20	20,0	A	20	20,0	NON_SYNONYMOUS_CODING	cAa/cGa
Chr01	1145832	C	T	C	2	2,0	Y	3	2,1	C	1	1,0	C	3	3,0	INTRON	-
Chr01	1266448	A	G	A	6	6,0	G	6	0,6	A	12	12,0	A	8	8,0	SYNONYMOUS_CODING	ctT/ctC
Chr01	1301607	C	T	C	2	2,0	Y	7	5,2	C	2	2,0	C	2	2,0	NON_SYNONYMOUS_CODING	Cct/Tct
Chr01	1303109	G	A	G	2	2,0	R	4	2,2	G	5	5,0	G	2	2,0	SYNONYMOUS_CODING	gtG/gtA
Chr01	1308387	T	G	T	1	1,0	K	10	5,5	T	40	40,0	T	28	28,0	NON_SYNONYMOUS_CODING	aTt/aGt
Chr01	1314359	T	C	T	1	1,0	Y	9	6,3	T	12	12,0	T	21	21,0	INTRON	-
Chr01	1330009	G	C	N	.	.	C	2	0,2	G	10	10,0	N	.	.	INTRON	-
Chr01	1331650	A	G	N	.	.	R	1	0,1	A	1	1,0	A	4	4,0	INTRON	-
Chr01	1333472	C	T	N	.	.	Y	16	14,2	C	21	21,0	C	2	2,0	NON_SYNONYMOUS_CODING	aGa/aAa
Chr01	1353681	G	C	G	2	2,0	S	3	1,2	G	3	3,0	G	2	2,0	NON_SYNONYMOUS_CODING	gaG/gaC
Chr01	1353707	G	C	G	4	4,0	S	3	1,2	G	3	3,0	G	2	2,0	NON_SYNONYMOUS_CODING	gGc/gCc
Chr01	1353794	G	A	G	2	2,0	A	2	0,2	G	4	4,0	R	6	2,4	NON_SYNONYMOUS_CODING	aGg/aAg
Chr01	1353846	G	A	G	2	2,0	A	2	0,2	G	5	5,0	R	6	2,4	SYNONYMOUS_CODING	cgG/cgA
Chr01	1368471	C	G	C	2	2,0	G	4	0,4	S	4	1,3	C	7	7,0	NON_SYNONYMOUS_CODING	aCt/aGt
Chr01	1447600	T	C	T	1	1,0	Y	1	0,1	T	4	4,0	T	6	6,0	INTRON	-
Chr01	1527803	C	A	C	1	1,0	M	5	3,2	C	3	3,0	C	7	7,0	UTR_3_PRIME	-
Chr01	1549748	T	C	T	4	4,0	Y	3	1,2	T	4	4,0	T	5	5,0	DOWNSTREAM	-
Chr01	1600710	A	G	A	2	2,0	R	3	1,2	A	26	26,0	A	9	9,0	NON_SYNONYMOUS_CODING	gTc/gCc
Chr01	1604271	A	G	A	9	9,0	R	10	8,2	A	25	25,0	A	17	17,0	INTRON	-
Chr01	1605566	A	T	W	8	5,3	W	6	3,3	W	26	7,19	W	13	6,7	NON_SYNONYMOUS_CODING	Tca/Aca
Chr01	1605585	T	C	Y	8	5,3	Y	5	3,2	Y	18	6,12	Y	13	9,4	SYNONYMOUS_CODING	gaA/gaG
Chr01	1606139	T	C	Y	10	8,2	Y	15	11,4	T	17	17,0	T	26	25,1	NON_SYNONYMOUS_CODING	Aat/Gat
Chr01	1606231	A	G	R	7	6,1	R	9	5,4	A	9	9,0	A	17	16,1	NON_SYNONYMOUS_CODING	aTt/aCt
Chr01	1606325	C	T	C	6	6,0	Y	4	2,2	C	4	4,0	Y	18	15,3	NON_SYNONYMOUS_CODING	Gcc/Acc
Chr01	1613433	G	A	G	6	6,0	R	3	2,1	G	7	7,0	G	14	14,0	INTRON	-
Chr01	1613482	A	G	A	6	6,0	R	9	5,4	A	7	7,0	A	14	14,0	NON_SYNONYMOUS_CODING	Tca/Cca
Chr01	1614659	G	A	G	1	1,0	R	1	0,1	N	.	.	G	3	3,0	UPSTREAM	-
Chr01	1646905	T	C	N	.	.	T	1	1,0	T	9	9,0	Y	8	4,4	SPLICE_SITE_REGION	-
Chr01	1680923	T	C	T	13	13,0	C	7	0,7	Y	16	12,4	Y	14	12,2	UTR_3_PRIME	-
Chr01	1738121	C	T	C	2	2,0	Y	5	2,3	N	.	.	T	1	0,1	NON_SYNONYMOUS_CODING	Cat/Tat
Chr01	1738432	T	C	C	2	0,2	Y	3	2,1	C	5	0,5	T	2	2,0	SYNONYMOUS_CODING	aaT/aaC
Chr01	1738587	C	G	C	2	2,0	G	1	0,1	S	4	3,1	G	2	0,2	NON_SYNONYMOUS_CODING	aCc/aGc
Chr01	1739035	A	G	R	5	4,1	G	2	0,2	R	8	3,5	G	8	0,8	SYNONYMOUS_CODING	gcA/gcG
Chr01	1739154	A	T	A	8	8,0	T	2	0,2	W	8	3,5	W	7	1,6	NON_SYNONYMOUS_CODING	tAc/tTc
Chr01	1779170	A	G	A	1	1,0	R	6	4,2	N	.	.	N	.	.	INTRON	-
Chr01	1779179	A	T	N	.	.	W	6	4,2	N	.	.	N	.	.	INTRON	-
Chr01	1795909	A	G	R	1	1,0	G	4	0,4	N	.	.	N	.	.	INTRON	-
Chr01	1828968	G	A	N	.	.	R	2	0,2	G	6	6,0	G	9	9,0	UPSTREAM	-
Chr01	1828983	T	C	N	.	.	Y	2	0,2	T	6	6,0	T	9	9,0	UPSTREAM	-
Chr01	1863187	T	C	T	1	1,0	Y	1	0,1	T	2	2,0	N	.	.	INTRON	-
Chr01	1873554	C	A	A	1	0,1	A	1	0,1	M	10	8,2	M	20	14,6	UTR_5_PRIME	-
Chr01	1873738	T	G	G	1	0,1	K	7	2,5	K	16	14,2	K	28	17,11	UTR_5_PRIME	-
Chr01	1873755	T	C	N	.	.	Y	6	2,4	Y	20	15,5	Y	28	13,15	UTR_5_PRIME	-
Chr01	1877549	T	C	N	.	.	Y	2	1,1	T	10	10,0	T	12	12,0	NON_SYNONYMOUS_CODING	Tgg/Cgg
Chr01	1902825	G	A	N	.	.	R	1	0,1	G	1	1,0	G	10	10,0	INTERGENIC
Chr01	1911737	T	C	T	1	1,0	Y	7	4,3	T	13	13,0	T	10	10,0	INTRON	-
Chr01	1954093	A	G	A	1	1,0	R	11	7,4	A	21	21,0	A	42	42,0	SYNONYMOUS_CODING	atT/atC
Chr01	1968790	G	A	G	3	3,0	R	3	1,2	G	23	23,0	G	19	19,0	INTRON	-
Chr01	1970377	A	T	N	.	.	W	1	0,1	N	.	.	A	11	11,0	INTRON	-
Chr01	1975744	T	C	T	3	3,0	Y	7	5,2	T	20	20,0	T	19	19,0	UPSTREAM	-
Chr01	1984831	C	T	N	.	.	T	2	0,2	C	2	2,0	N	.	.	NON_SYNONYMOUS_CODING	Ctc/Ttc
Chr01	1991095	T	C	T	2	2,0	Y	7	5,2	T	18	18,0	T	24	24,0	NON_SYNONYMOUS_CODING	aAg/aGg
Chr01	2003809	A	G	G	4	0,4	G	5	0,5	G	5	0,5	N	.	.	SPLICE_SITE_REGION	-
Chr01	2055162	T	C	T	7	7,0	Y	5	3,2	T	35	35,0	T	34	34,0	SYNONYMOUS_CODING	gaT/gaC
Chr01	2064325	A	G	A	2	2,0	R	4	1,3	A	7	7,0	A	4	4,0	INTRON	-
Chr01	2064699	C	A	C	5	5,0	M	11	9,2	C	3	3,0	C	8	8,0	INTRON	-
Chr01	2066855	T	C	N	.	.	Y	5	2,3	N	.	.	N	.	.	INTRON	-
Chr01	2079507	A	G	R	8	7,1	R	13	8,5	A	22	22,0	A	37	37,0	NON_SYNONYMOUS_CODING	Tcg/Ccg
Chr01	2080738	A	G	A	8	8,0	R	9	4,5	A	10	10,0	A	33	33,0	NON_SYNONYMOUS_CODING	Ttt/Ctt
Chr01	2083259	C	G	S	6	4,2	S	5	3,2	S	9	5,4	S	32	21,11	NON_SYNONYMOUS_CODING	aGt/aCt
Chr01	2083331	C	T	Y	6	4,2	Y	6	4,2	Y	20	12,8	Y	37	17,20	NON_SYNONYMOUS_CODING	cGt/cAt
Chr01	2095936	G	C	G	1	1,0	S	1	0,1	G	9	9,0	G	6	6,0	INTRON	-
Chr01	2096394	A	G	A	2	2,0	R	3	1,2	A	7	7,0	A	6	6,0	SPLICE_SITE_REGION	-
Chr01	2097157	G	A	A	11	0,11	A	1	0,1	A	8	0,8	A	5	0,5	INTRON	-
Chr01	2177869	T	G	T	3	3,0	K	6	3,3	G	9	0,9	K	11	8,3	NON_SYNONYMOUS_CODING	Ata/Cta
Chr01	2238108	A	T	T	4	0,4	T	5	0,5	T	13	0,13	T	15	0,15	INTRON	-
Chr01	2282791	A	C	M	1	1,0	C	3	0,3	N	.	.	N	.	.	INTRON	-
Chr01	2284184	T	A	T	1	1,0	W	4	2,2	T	5	5,0	T	10	10,0	NON_SYNONYMOUS_CODING	aAt/aTt
Chr01	2319768	T	A	T	12	12,0	A	33	0,33	W	26	14,12	W	17	10,7	INTRON	-
Chr01	2320997	T	C	C	1	0,1	C	3	0,3	C	7	0,7	C	9	0,9	INTRON	-
Chr01	2349913	T	C	N	.	.	C	2	0,2	T	3	3,0	N	.	.	INTRON	-
Chr01	2377354	G	A	G	1	1,0	R	5	3,2	R	5	3,2	R	1	0,1	SYNONYMOUS_CODING	caC/caT
Chr01	2377390	T	A	T	1	1,0	W	5	3,2	W	5	3,2	W	1	0,1	SYNONYMOUS_CODING	ccA/ccT
Chr01	2377526	A	G	A	1	1,0	R	6	3,3	A	2	2,0	R	14	3,11	NON_SYNONYMOUS_CODING	aTg/aCg
Chr01	2377589	C	G	C	1	1,0	S	9	7,2	S	5	2,3	S	18	3,15	NON_SYNONYMOUS_CODING	cGt/cCt
Chr01	2378911	A	G	A	5	5,0	R	10	6,4	N	.	.	A	2	2,0	SYNONYMOUS_CODING	atT/atC
Chr01	2402335	C	T	N	.	.	Y	7	5,2	C	4	4,0	C	1	1,0	INTRON	-
Chr01	2404220	A	T	T	1	0,1	T	2	0,2	T	5	0,5	T	10	0,10	DOWNSTREAM	-
Chr01	2425825	G	C	G	15	15,0	S	20	16,4	G	20	20,0	S	20	17,3	SPLICE_SITE_REGION	-
Chr01	2436443	T	C	N	.	.	Y	5	2,3	T	5	5,0	N	.	.	UNKNOWN
Chr01	2654259	A	C	A	13	13,0	M	11	6,5	A	11	11,0	A	24	24,0	UTR_3_PRIME	-
Chr01	2697878	C	G	G	3	0,3	G	8	0,8	G	7	0,7	S	21	7,14	NON_SYNONYMOUS_CODING	Gct/Cct
Chr01	2719164	C	T	N	.	.	Y	5	2,3	C	8	8,0	C	9	9,0	INTRON	-
Chr01	2743672	A	T	N	.	.	W	3	2,1	N	.	.	A	10	10,0	INTRON	-
Chr01	2760887	T	C	N	.	.	Y	3	1,2	N	.	.	T	9	9,0	INTRON	-
Chr01	2765199	T	A	T	2	2,0	W	7	5,2	T	3	3,0	T	5	5,0	NON_SYNONYMOUS_CODING	cTt/cAt
Chr01	2789013	T	G	N	.	.	G	1	0,1	G	4	0,4	G	1	0,1	NON_SYNONYMOUS_CODING	gAa/gCa
Chr01	2796261	T	C	T	8	7,1	Y	7	5,2	Y	5	1,4	Y	12	10,2	UTR_5_PRIME	-
Chr01	2854276	C	T	N	.	.	T	5	0,5	N	.	.	N	.	.	UPSTREAM	-
Chr01	2854326	G	A	N	.	.	A	5	0,5	N	.	.	N	.	.	UPSTREAM	-
Chr01	2856186	A	T	N	.	.	T	2	0,2	T	2	0,2	W	1	1,0	UNKNOWN
Chr01	2856369	A	G	A	4	4,0	R	4	2,2	A	3	3,0	A	11	11,0	UNKNOWN
Chr01	2857548	A	T	A	4	4,0	W	8	5,3	A	11	11,0	A	9	9,0	UNKNOWN
Chr01	2887719	T	C	T	7	7,0	Y	11	9,2	T	26	26,0	T	28	28,0	DOWNSTREAM	-
Chr01	2888439	A	T	A	2	2,0	T	4	0,4	A	2	2,0	W	8	3,5	INTRON	-
Chr01	2898889	A	G	A	5	5,0	G	2	0,2	N	.	.	N	.	.	INTRON	-
Chr01	2900215	A	G	N	.	.	R	2	1,1	A	2	2,0	A	19	19,0	UTR_5_PRIME	-
Chr01	2906025	C	T	C	1	1,0	Y	2	0,2	C	25	25,0	C	9	9,0	UPSTREAM	-
Chr01	2912352	A	G	A	3	3,0	R	3	2,1	A	13	13,0	A	12	12,0	INTRON	-
Chr01	2988148	G	A	G	1	1,0	R	8	5,3	G	10	10,0	G	3	3,0	INTRON	-
Chr01	2992977	T	C	T	2	2,0	Y	1	0,1	T	6	6,0	T	3	3,0	UPSTREAM	-
Chr01	2996447	T	C	T	2	2,0	Y	5	2,3	T	8	8,0	T	12	12,0	INTRON	-
Chr01	3041609	T	C	T	3	3,0	Y	5	2,3	T	8	8,0	T	10	10,0	NON_SYNONYMOUS_CODING	Aag/Gag
Chr01	3047946	T	C	T	1	1,0	Y	5	3,2	T	2	2,0	T	3	3,0	INTRON	-
Chr01	3086876	A	G	G	3	0,3	G	0	0,0	N	.	.	R	2	1,1	SPLICE_SITE_REGION	-
Chr01	3148103	C	T	C	7	7,0	Y	1	0,1	C	5	5,0	C	3	3,0	UPSTREAM	-
Chr01	3151076	T	C	T	1	1,0	Y	3	1,2	T	6	6,0	Y	1	0,1	INTRON	-
Chr01	3153762	T	C	T	1	1,0	Y	5	3,2	T	3	3,0	T	5	5,0	INTRON	-
Chr01	3160573	A	T	N	.	.	W	2	1,1	A	7	7,0	N	.	.	DOWNSTREAM	-
Chr01	3162165	T	G	T	5	5,0	K	2	1,1	N	.	.	T	4	4,0	DOWNSTREAM	-
Chr01	3163171	G	C	G	4	4,0	S	7	6,1	S	6	2,4	G	2	2,0	UPSTREAM	-
Chr01	3176814	T	C	T	2	2,0	Y	4	2,2	N	.	.	T	4	4,0	INTRON	-
Chr01	3177819	G	T	G	1	1,0	K	2	1,1	N	.	.	G	2	2,0	STOP_GAINED	Gaa/Taa
Chr01	3180417	A	G	A	1	1,0	R	2	1,1	A	2	2,0	A	17	16,1	NON_SYNONYMOUS_CODING	Aaa/Gaa
Chr01	3183114	G	A	A	3	0,3	A	6	0,6	A	3	0,3	A	1	0,1	INTRON	-
Chr01	3246329	C	T	T	4	0,4	T	4	0,4	T	16	0,16	T	21	1,20	UTR_5_PRIME	-
Chr01	3313678	G	T	G	1	1,0	K	1	0,1	K	17	15,2	K	30	17,13	UNKNOWN
Chr01	3315229	A	G	N	.	.	R	2	1,1	A	1	1,0	A	2	2,0	UNKNOWN
Chr01	3316415	T	C	T	15	15,0	Y	17	14,3	T	16	16,0	T	37	37,0	UNKNOWN
Chr01	3438786	A	T	A	4	4,0	W	1	0,1	A	10	10,0	A	5	5,0	INTRON	-
Chr01	3442755	A	G	A	3	3,0	R	10	8,2	A	30	30,0	A	47	47,0	SYNONYMOUS_CODING	aaT/aaC
Chr01	3445074	C	A	C	6	6,0	A	4	0,4	M	12	10,2	C	19	17,2	SYNONYMOUS_CODING	acG/acT
Chr01	3471057	C	A	C	8	8,0	A	7	0,7	M	28	23,5	M	10	6,4	NON_SYNONYMOUS_CODING	gCc/gAc
Chr01	3471239	G	T	G	5	5,0	K	9	7,2	G	28	28,0	G	23	23,0	STOP_GAINED	Gga/Tga
Chr01	3504534	T	C	T	6	6,0	Y	9	7,2	T	24	24,0	T	45	45,0	INTRON	-
Chr01	3504544	C	A	C	6	6,0	M	9	6,3	C	25	25,0	C	49	49,0	INTRON	-
Chr01	3505013	A	G	A	4	4,0	R	2	0,2	A	28	28,0	A	32	32,0	INTRON	-
Chr01	3508830	T	C	N	.	.	Y	2	1,1	N	.	.	T	6	6,0	NON_SYNONYMOUS_CODING	Agg/Ggg
Chr01	3513085	C	T	N	.	.	Y	1	0,1	C	2	2,0	C	6	6,0	NON_SYNONYMOUS_CODING	Gca/Aca
Chr01	3513119	C	A	N	.	.	A	1	0,1	N	.	.	M	6	5,1	SYNONYMOUS_CODING	ggG/ggT
Chr01	3513477	T	A	T	3	3,0	A	4	0,4	T	5	5,0	T	2	2,0	NON_SYNONYMOUS_CODING	gAt/gTt
Chr01	3575352	T	C	N	.	.	C	1	0,1	C	1	0,1	T	10	10,0	UTR_5_PRIME	-
Chr01	3576369	T	C	N	.	.	Y	2	1,1	N	.	.	T	3	3,0	INTRON	-
Chr01	3593082	C	T	T	1	0,1	T	10	0,10	T	13	0,13	T	17	0,17	INTRON	-
Chr01	3601947	G	T	G	3	3,0	K	23	19,4	G	21	21,0	G	19	19,0	INTRON	-
Chr01	3603650	G	A	G	15	15,0	R	2	0,2	G	28	28,0	G	19	19,0	NON_SYNONYMOUS_CODING	Gtg/Atg
Chr01	3603721	G	T	G	1	1,0	K	2	0,2	G	3	3,0	G	5	5,0	INTRON	-
Chr01	3708546	A	G	A	12	12,0	R	16	13,3	R	15	12,3	A	21	21,0	UTR_3_PRIME	-
Chr01	3710343	T	A	T	6	6,0	A	4	0,4	W	26	11,15	W	31	11,20	INTRON	-
Chr01	3710526	C	T	C	8	8,0	Y	6	4,2	C	32	32,0	C	27	27,0	INTRON	-
Chr01	3715188	A	G	N	.	.	R	2	1,1	A	2	2,0	A	1	1,0	INTRON	-
Chr01	3724250	A	T	N	.	.	T	5	0,5	N	.	.	A	4	4,0	SPLICE_SITE_REGION	-
Chr01	3724382	G	C	C	1	0,1	S	7	6,1	S	6	2,4	S	8	6,2	INTRON	-
Chr01	3725048	G	A	A	6	0,6	A	18	0,18	A	9	0,9	A	14	0,14	INTRON	-
Chr01	3725281	A	T	N	.	.	W	1	0,1	N	.	.	A	2	2,0	INTRON	-
Chr01	3741453	A	G	A	3	3,0	R	10	8,2	A	2	2,0	A	5	5,0	INTRON	-
Chr01	3743712	A	G	A	5	5,0	R	20	16,4	A	31	31,0	A	34	34,0	INTRON	-
Chr01	3787812	G	A	G	2	2,0	R	1	0,1	G	2	2,0	G	11	11,0	UTR_3_PRIME	-
Chr01	3790411	A	G	A	3	3,0	R	8	5,3	A	8	8,0	A	14	14,0	SYNONYMOUS_CODING	caT/caC
Chr01	3807067	T	C	T	1	1,0	Y	4	2,2	T	10	10,0	T	7	7,0	UTR_3_PRIME	-
Chr01	3980037	C	T	Y	1	0,1	Y	8	6,2	C	4	4,0	Y	9	6,3	UTR_3_PRIME	-
Chr01	3980113	A	G	G	2	0,2	R	8	6,2	R	8	7,1	G	3	0,3	UTR_3_PRIME	-
Chr01	4103010	A	G	N	.	.	R	2	1,1	A	3	3,0	N	.	.	INTRON	-
Chr01	4108014	A	G	A	10	10,0	R	18	14,4	A	39	39,0	A	17	17,0	UTR_3_PRIME	-
Chr01	4130463	A	G	G	1	0,1	G	1	0,1	G	3	0,3	G	1	0,1	SPLICE_SITE_REGION	-
Chr01	4134567	G	A	G	5	5,0	R	9	7,2	G	14	14,0	G	10	10,0	UTR_3_PRIME	-
Chr01	4156557	A	G	A	2	2,0	G	3	0,3	A	5	5,0	A	3	3,0	INTRON	-
Chr01	4204051	A	G	N	.	.	R	4	3,1	A	2	2,0	N	.	.	INTRON	-
Chr01	4204125	T	C	N	.	.	Y	4	2,2	T	1	1,0	N	.	.	INTRON	-
Chr01	4226999	A	G	A	7	7,0	R	7	5,2	R	13	9,4	R	7	6,1	NON_SYNONYMOUS_CODING	gTa/gCa
Chr01	4228976	G	A	R	8	7,1	R	9	7,2	R	22	18,4	R	39	33,6	UTR_5_PRIME	-
Chr01	4420424	A	T	N	.	.	T	1	0,1	T	3	0,3	N	.	.	INTRON	-
Chr01	4448788	G	A	G	4	4,0	R	8	6,2	G	11	11,0	G	17	17,0	SPLICE_SITE_REGION	-
Chr01	4449160	A	G	A	7	7,0	R	20	17,3	A	17	17,0	A	36	36,0	SYNONYMOUS_CODING	gcA/gcG
Chr01	4454009	A	T	T	4	0,4	T	5	0,5	T	19	0,19	T	23	0,23	INTRON	-
Chr01	4510861	G	T	G	1	1,0	K	2	0,2	G	2	2,0	N	.	.	INTRON	-
Chr01	4540729	A	T	N	.	.	T	1	0,1	T	1	0,1	T	4	0,4	INTRON	-
Chr01	4609026	A	G	A	1	1,0	R	8	5,3	A	25	25,0	A	50	50,0	NON_SYNONYMOUS_CODING	Tcg/Ccg
Chr01	4739830	A	G	N	.	.	R	13	10,3	A	13	13,0	A	5	5,0	UTR_3_PRIME	-
Chr01	4763305	A	T	T	8	0,8	T	1	0,1	T	1	0,1	N	.	.	INTRON	-
Chr01	4770661	G	A	G	3	3,0	R	8	6,2	G	42	42,0	G	35	35,0	INTRON	-
Chr01	4795656	T	A	N	.	.	A	3	0,3	N	.	.	T	3	3,0	UPSTREAM	-
Chr01	4795662	A	G	A	1	1,0	R	11	7,4	N	.	.	A	8	8,0	UPSTREAM	-
Chr01	4799874	T	A	W	1	1,0	W	1	0,1	A	6	0,6	T	9	9,0	INTRON	-
Chr01	4808364	A	C	A	19	19,0	C	9	0,9	M	23	18,5	M	10	3,7	INTERGENIC
Chr01	4872445	C	T	N	.	.	Y	6	3,3	C	14	14,0	C	14	14,0	INTRON	-
Chr01	4889928	T	C	T	5	5,0	Y	8	4,4	Y	25	22,3	T	24	24,0	SYNONYMOUS_CODING	ctT/ctC
Chr01	4890209	T	A	N	.	.	W	1	0,1	N	.	.	T	3	3,0	NON_SYNONYMOUS_CODING	cTa/cAa
Chr01	4956125	T	A	N	.	.	W	6	2,4	T	8	8,0	T	17	17,0	INTERGENIC
Chr01	4970775	T	C	T	2	2,0	Y	7	5,2	T	1	1,0	T	5	5,0	NON_SYNONYMOUS_CODING	gAa/gGa
Chr01	5026169	C	T	Y	4	3,1	Y	13	8,5	Y	21	14,7	Y	46	33,13	SYNONYMOUS_CODING	ctC/ctT
Chr01	5026906	T	C	T	5	5,0	Y	9	4,5	T	12	12,0	T	4	4,0	NON_SYNONYMOUS_CODING	aTa/aCa
Chr01	5093926	T	C	T	10	10,0	Y	10	8,2	T	2	2,0	T	22	22,0	NON_SYNONYMOUS_CODING	aAg/aGg
Chr01	5096007	G	A	G	7	7,0	A	4	0,4	R	17	10,7	R	9	7,2	STOP_GAINED	Cga/Tga
Chr01	5117173	T	G	T	1	1,0	G	3	0,3	T	1	1,0	T	2	2,0	UTR_5_PRIME	-
Chr01	5131434	A	C	N	.	.	C	2	0,2	C	6	0,6	C	6	0,6	NON_SYNONYMOUS_CODING	Tgg/Ggg
Chr01	5136343	A	G	A	5	5,0	R	5	3,2	A	8	8,0	A	5	5,0	INTRON	-
Chr01	5141937	A	C	A	1	1,0	M	4	3,1	A	2	2,0	M	5	4,1	NON_SYNONYMOUS_CODING	aTg/aGg
Chr01	5144151	G	A	N	.	.	R	1	0,1	N	.	.	G	3	3,0	INTRON	-
Chr01	5161143	A	T	A	1	1,0	W	6	4,2	A	13	13,0	N	.	.	UTR_5_PRIME	-
Chr01	5202884	C	A	M	10	8,2	M	5	1,4	C	20	18,2	M	25	17,8	NON_SYNONYMOUS_CODING	aCg/aAg
Chr01	5206609	G	A	N	.	.	R	3	2,1	N	.	.	G	5	5,0	UTR_3_PRIME	-
Chr01	5218672	T	C	T	1	1,0	C	5	0,5	Y	27	18,9	Y	19	17,2	SYNONYMOUS_CODING	tgT/tgC
Chr01	5220252	A	G	A	7	7,0	G	12	0,12	A	25	24,1	R	21	11,10	NON_SYNONYMOUS_CODING	Aat/Gat
Chr01	5224695	A	T	N	.	.	W	1	0,1	A	5	5,0	A	1	1,0	DOWNSTREAM	-
Chr01	5289461	C	T	C	2	2,0	Y	4	1,3	C	16	16,0	C	13	13,0	INTRON	-
Chr01	5325709	C	T	N	.	.	Y	4	3,1	N	.	.	N	.	.	INTRON	-
Chr01	5416463	C	T	N	.	.	T	2	0,2	N	.	.	C	4	4,0	UPSTREAM	-
Chr01	5436095	C	T	T	5	0,5	T	7	0,7	T	20	0,20	T	17	0,17	INTRON	-
Chr01	5515488	A	G	A	3	3,0	R	11	9,2	A	1	1,0	A	9	9,0	SYNONYMOUS_CODING	atT/atC
Chr01	5515578	G	A	N	.	.	R	12	10,2	N	.	.	G	18	18,0	SYNONYMOUS_CODING	tcC/tcT
Chr01	5529816	T	C	N	.	.	Y	1	0,1	T	5	5,0	N	.	.	DOWNSTREAM	-
Chr01	5535841	C	G	C	1	1,0	S	9	5,4	C	6	6,0	C	5	5,0	START_GAINED	-
Chr01	5536698	G	C	S	5	3,2	S	13	9,4	S	10	8,2	S	19	13,6	START_GAINED	-
Chr01	5536744	A	T	A	8	8,0	W	10	8,2	A	18	18,0	A	24	24,0	START_GAINED	-
Chr01	5537255	G	A	R	7	5,2	R	16	12,4	R	31	25,6	R	22	16,6	UTR_5_PRIME	-
Chr01	5539187	G	C	G	11	11,0	S	5	3,2	G	30	30,0	S	27	24,3	START_GAINED	-
Chr01	5581295	G	T	G	1	1,0	K	4	2,2	K	5	4,1	G	6	4,2	NON_SYNONYMOUS_CODING	gGc/gTc
Chr01	5651977	T	C	N	.	.	Y	19	15,4	T	3	3,0	T	2	2,0	INTRON	-
Chr01	5674799	T	A	T	2	2,0	W	7	4,3	T	1	1,0	T	12	12,0	INTRON	-
Chr01	5675825	G	A	A	3	0,3	A	2	0,2	A	11	0,11	A	4	0,4	INTRON	-
Chr01	5676912	C	T	C	3	3,0	Y	9	5,4	C	7	7,0	N	.	.	INTRON	-
Chr01	5677141	T	A	T	4	4,0	W	5	3,2	T	5	5,0	T	20	20,0	INTRON	-
Chr01	5759488	A	G	A	10	10,0	R	18	14,4	A	8	8,0	A	17	17,0	INTRON	-
Chr01	5762433	T	C	N	.	.	Y	8	4,4	N	.	.	T	4	4,0	INTRON	-
Chr01	5762448	C	T	N	.	.	T	3	0,3	N	.	.	Y	1	1,0	INTRON	-
Chr01	5900973	A	G	N	.	.	G	2	0,2	A	4	4,0	N	.	.	NON_SYNONYMOUS_CODING	tTc/tCc
Chr01	5904272	C	T	C	10	10,0	Y	8	6,2	C	7	7,0	C	10	10,0	SYNONYMOUS_CODING	ttC/ttT
Chr01	5991343	G	A	N	.	.	A	2	0,2	N	.	.	R	1	1,0	NON_SYNONYMOUS_CODING	tGt/tAt
Chr01	5996076	A	G	N	.	.	R	2	1,1	N	.	.	A	6	6,0	UTR_3_PRIME	-
Chr01	6006125	C	T	C	5	5,0	Y	12	6,6	C	8	8,0	C	11	11,0	INTRON	-
Chr01	6006146	G	A	G	7	7,0	R	8	6,2	G	8	8,0	G	11	11,0	INTRON	-
Chr01	6125324	C	T	C	8	8,0	Y	12	10,2	C	15	15,0	C	20	20,0	INTRON	-
Chr01	6134908	G	A	N	.	.	A	3	0,3	A	5	0,5	R	4	1,3	NON_SYNONYMOUS_CODING	Gtc/Atc
Chr01	6134957	C	T	N	.	.	T	3	0,3	T	2	0,2	N	.	.	NON_SYNONYMOUS_CODING	gCa/gTa
Chr01	6256102	A	G	N	.	.	R	5	3,2	N	.	.	N	.	.	INTRON	-
Chr01	6270953	G	A	G	1	1,0	R	6	2,4	G	4	4,0	N	.	.	INTRON	-
Chr01	6303806	G	C	G	2	2,0	S	16	13,3	G	18	18,0	G	8	8,0	UPSTREAM	-
Chr01	6353964	C	G	G	1	0,1	G	2	0,2	S	14	9,5	G	2	0,2	NON_SYNONYMOUS_CODING	gaC/gaG
Chr01	6381263	A	G	A	4	4,0	R	3	1,2	A	17	17,0	A	5	5,0	INTRON	-
Chr01	6449877	T	G	T	2	2,0	K	5	2,3	T	25	25,0	T	14	14,0	INTRON	-
Chr01	6450363	A	C	A	1	1,0	M	1	0,1	N	.	.	A	5	5,0	INTRON	-
Chr01	6453079	G	A	A	1	0,1	A	1	0,1	A	12	0,12	A	7	0,7	DOWNSTREAM	-
Chr01	6459058	T	C	T	6	6,0	Y	10	7,3	T	16	16,0	T	28	28,0	UPSTREAM	-
Chr01	6459277	T	A	N	.	.	W	2	0,2	T	3	3,0	T	2	2,0	INTERGENIC
Chr01	6531257	C	G	C	4	4,0	S	2	0,2	C	16	16,0	C	17	17,0	INTRON	-
Chr01	6677776	T	C	C	1	0,1	C	4	0,4	Y	3	2,1	T	5	5,0	SPLICE_SITE_REGION	-
Chr01	6725094	G	A	N	.	.	R	6	4,2	G	17	17,0	G	23	23,0	DOWNSTREAM	-
Chr01	6858428	T	A	N	.	.	A	3	0,3	T	2	2,0	N	.	.	INTRON	-
Chr01	6950480	C	T	T	4	0,4	T	8	0,8	T	8	0,8	T	20	0,20	INTRON	-
Chr01	6963350	A	G	A	9	9,0	R	16	10,6	A	31	31,0	A	16	16,0	NON_SYNONYMOUS_CODING	gTc/gCc
Chr01	7021644	C	T	C	1	1,0	Y	9	7,2	C	23	23,0	C	45	45,0	UTR_5_PRIME	-
Chr01	7414143	T	C	T	12	12,0	Y	10	7,3	T	31	31,0	T	29	29,0	SYNONYMOUS_CODING	gcA/gcG
Chr01	7424327	T	C	T	3	3,0	Y	8	5,3	T	9	9,0	T	29	27,2	NON_SYNONYMOUS_CODING	Ttt/Ctt
Chr01	7441624	G	C	G	1	1,0	S	2	1,1	G	3	3,0	N	.	.	DOWNSTREAM	-
Chr01	7444540	A	G	A	2	2,0	R	14	11,3	A	28	28,0	A	24	24,0	UTR_3_PRIME	-
Chr01	7486154	G	A	N	.	.	R	1	0,1	G	2	2,0	G	2	2,0	UTR_5_PRIME	-
Chr01	7535693	A	G	A	1	1,0	R	13	10,3	A	18	17,1	A	6	6,0	NON_SYNONYMOUS_CODING	Tca/Cca
Chr01	7604056	T	C	T	2	2,0	Y	14	12,2	T	5	5,0	T	9	9,0	SPLICE_SITE_DONOR	-
Chr01	7779939	C	T	N	.	.	T	2	0,2	C	3	3,0	N	.	.	NON_SYNONYMOUS_CODING	aCc/aTc
Chr01	7783650	G	A	N	.	.	R	5	2,3	N	.	.	G	2	2,0	INTRON	-
Chr01	7965662	T	C	C	1	0,1	C	4	0,4	N	.	.	C	6	0,6	SYNONYMOUS_CODING	gtA/gtG
Chr01	7965682	C	T	C	3	3,0	Y	9	8,1	C	2	2,0	Y	22	18,4	NON_SYNONYMOUS_CODING	Gaa/Aaa
Chr01	7965803	A	G	A	2	2,0	R	11	9,2	R	3	2,1	R	34	23,11	SYNONYMOUS_CODING	caT/caC
Chr01	7965832	T	C	C	2	0,2	Y	8	2,6	Y	3	1,2	Y	24	10,14	NON_SYNONYMOUS_CODING	Atg/Gtg
Chr01	7965847	T	G	G	2	0,2	G	8	0,8	G	3	0,3	G	11	0,11	NON_SYNONYMOUS_CODING	Atg/Ctg
Chr01	7976986	T	C	T	9	9,0	Y	1	0,1	T	14	14,0	T	20	20,0	NON_SYNONYMOUS_CODING	Ttt/Ctt
Chr01	7981007	T	A	N	.	.	A	1	0,1	A	10	0,10	N	.	.	INTRON	-
Chr01	8036688	A	C	A	3	3,0	M	19	16,3	A	19	18,1	M	32	26,6	NON_SYNONYMOUS_CODING	Tca/Gca
Chr01	8036744	C	G	C	2	2,0	S	13	10,3	C	20	20,0	C	13	13,0	INTRON	-
Chr01	8057454	T	A	T	1	1,0	W	4	2,2	T	4	4,0	T	6	6,0	INTRON	-
Chr01	8148145	T	G	N	.	.	K	8	5,3	T	43	43,0	T	29	29,0	UNKNOWN
Chr01	8282582	C	T	T	4	0,4	T	9	0,9	T	10	0,10	T	5	0,5	UTR_3_PRIME	-
Chr01	8283953	T	G	T	4	4,0	K	1	0,1	T	1	1,0	T	1	1,0	INTRON	-
Chr01	8286218	G	A	N	.	.	R	2	0,2	G	6	6,0	G	4	4,0	INTRON	-
Chr01	8368360	T	A	T	5	5,0	W	14	9,5	T	12	12,0	T	17	17,0	INTRON	-
Chr01	8371307	T	C	T	4	4,0	Y	10	8,2	T	33	33,0	T	37	35,2	SYNONYMOUS_CODING	cgT/cgC
Chr01	8382704	G	C	N	.	.	S	3	1,2	G	1	1,0	G	2	2,0	INTRON	-
Chr01	8387576	C	T	C	3	3,0	Y	2	1,1	C	6	6,0	C	13	13,0	INTRON	-
Chr01	8393308	G	A	N	.	.	A	3	0,3	G	9	9,0	G	3	3,0	INTRON	-
Chr01	8396205	T	A	T	4	4,0	W	8	6,2	T	1	1,0	T	13	13,0	NON_SYNONYMOUS_CODING	aAg/aTg
Chr01	8397322	T	A	T	3	3,0	W	4	1,3	T	11	11,0	T	16	16,0	NON_SYNONYMOUS_CODING	Aca/Tca
Chr01	8421188	A	T	W	10	2,8	T	2	0,2	W	14	8,6	W	9	2,7	NON_SYNONYMOUS_CODING	aTa/aAa
Chr01	8441065	A	G	A	9	9,0	R	10	8,2	A	16	16,0	A	28	28,0	NON_SYNONYMOUS_CODING	gTg/gCg
Chr01	8442427	G	A	N	.	.	A	2	0,2	N	.	.	A	5	0,5	INTRON	-
Chr01	8472437	A	G	A	4	4,0	R	5	3,2	A	12	12,0	A	10	10,0	SYNONYMOUS_CODING	ccA/ccG
Chr01	8475494	T	C	T	5	5,0	Y	11	9,2	T	20	20,0	T	16	16,0	UPSTREAM	-
Chr01	8479881	T	A	N	.	.	W	13	8,5	T	14	14,0	T	10	10,0	INTRON	-
Chr01	8480158	A	G	A	2	2,0	R	16	13,3	A	23	23,0	A	10	10,0	SPLICE_SITE_DONOR	-
Chr01	8507233	C	A	N	.	.	M	3	1,2	C	5	5,0	C	3	3,0	NON_SYNONYMOUS_CODING	tgG/tgT
Chr01	8516874	T	A	T	2	2,0	W	9	3,6	W	16	14,2	T	14	14,0	DOWNSTREAM	-
Chr01	8624344	A	C	N	.	.	M	4	2,2	A	4	4,0	A	38	38,0	NON_SYNONYMOUS_CODING	Aac/Cac
Chr01	8743959	C	G	N	.	.	G	4	0,4	S	4	2,2	S	4	3,1	NON_SYNONYMOUS_CODING	ttC/ttG
Chr01	8821345	T	A	N	.	.	A	1	0,1	A	7	0,7	A	5	0,5	UPSTREAM	-
Chr01	8837000	T	C	T	1	1,0	Y	4	3,1	T	2	2,0	T	1	1,0	INTRON	-
Chr01	8860026	G	A	N	.	.	R	3	1,2	G	4	4,0	G	7	7,0	NON_SYNONYMOUS_CODING	Gtg/Atg
Chr01	8916730	T	C	T	4	4,0	C	12	0,12	Y	12	6,6	Y	13	1,12	UPSTREAM	-
Chr01	8920246	T	A	N	.	.	A	7	0,7	A	11	0,11	N	.	.	INTRON	-
Chr01	8920264	T	G	N	.	.	G	6	0,6	G	12	0,12	N	.	.	INTRON	-
Chr01	8933556	A	G	A	5	5,0	G	26	0,26	R	8	3,5	R	13	3,10	INTRON	-
Chr01	9005079	C	G	N	.	.	S	4	2,2	N	.	.	C	2	2,0	INTRON	-
Chr01	9169881	A	T	A	8	8,0	W	4	1,3	A	18	18,0	A	32	32,0	INTERGENIC
Chr01	9169921	C	T	C	15	15,0	Y	7	5,2	C	16	16,0	C	35	35,0	INTERGENIC
Chr01	9188844	C	T	C	5	5,0	Y	5	3,2	C	10	10,0	C	12	12,0	INTRON	-
Chr01	9230733	C	A	C	4	4,0	M	2	0,2	C	6	6,0	C	1	1,0	SPLICE_SITE_REGION	-
Chr01	9232292	C	T	C	8	8,0	Y	9	7,2	C	6	6,0	C	20	20,0	SYNONYMOUS_CODING	Ctg/Ttg
Chr01	9236100	A	T	T	1	0,1	T	1	0,1	T	2	0,2	T	5	0,5	INTRON	-
Chr01	9237104	A	G	A	9	9,0	R	5	3,2	A	5	5,0	A	26	26,0	NON_SYNONYMOUS_CODING	Aaa/Gaa
Chr01	9237391	T	C	T	15	15,0	Y	17	13,4	T	25	25,0	T	33	33,0	INTRON	-
Chr01	9238557	T	C	T	6	6,0	Y	2	0,2	T	9	9,0	T	15	15,0	UTR_3_PRIME	-
Chr01	9252875	C	T	Y	6	4,2	Y	6	4,2	C	25	23,2	Y	36	27,9	NON_SYNONYMOUS_CODING	aGa/aAa
Chr01	9272010	A	G	A	6	6,0	R	4	3,1	A	18	18,0	A	15	15,0	INTRON	-
Chr01	9465196	T	C	T	6	6,0	Y	2	1,1	T	8	8,0	T	38	38,0	INTRON	-
Chr01	9465472	C	A	C	12	12,0	C	2	1,1	C	22	22,0	M	17	17,0	INTRON	-
Chr01	9505006	A	G	A	4	4,0	R	6	3,3	A	21	21,0	A	32	32,0	NON_SYNONYMOUS_CODING	Aag/Gag
Chr01	9506554	A	G	A	5	5,0	R	7	3,4	A	11	11,0	A	26	26,0	SYNONYMOUS_CODING	ggA/ggG
Chr01	9514832	C	T	C	13	13,0	Y	6	4,2	C	12	12,0	C	34	34,0	NON_SYNONYMOUS_CODING	Gga/Aga
Chr01	9641801	C	G	N	.	.	S	4	2,2	C	5	5,0	N	.	.	DOWNSTREAM	-
Chr01	9647034	T	A	T	15	15,0	W	9	7,2	T	40	40,0	T	32	32,0	UPSTREAM	-
Chr01	9785061	A	G	A	2	2,0	R	2	0,2	A	11	11,0	A	10	10,0	SPLICE_SITE_DONOR	-
Chr01	9820906	G	A	N	.	.	R	2	0,2	G	5	5,0	G	1	1,0	INTERGENIC
Chr01	9838812	A	G	A	6	6,0	R	6	3,3	A	13	13,0	A	4	4,0	INTRON	-
Chr01	9844707	G	A	G	1	1,0	R	12	2,10	N	.	.	G	6	6,0	INTRON	-
Chr01	9846595	A	G	A	2	2,0	R	2	0,2	A	11	11,0	R	18	15,3	SYNONYMOUS_CODING	ctT/ctC
Chr01	9878446	G	T	G	7	7,0	K	4	2,2	G	17	17,0	G	18	18,0	START_GAINED	-
Chr01	9883562	T	G	T	3	3,0	K	5	4,1	K	31	25,6	T	27	25,2	STOP_GAINED	tTa/tGa
Chr01	9920634	G	A	N	.	.	R	11	9,2	G	3	3,0	G	14	14,0	SYNONYMOUS_CODING	agC/agT
Chr01	9921399	A	C	A	14	14,0	M	22	19,3	A	12	12,0	A	20	20,0	SYNONYMOUS_CODING	ggT/ggG
Chr01	10093733	T	C	T	6	6,0	Y	2	0,2	T	5	5,0	T	8	8,0	INTRON	-
Chr01	10141527	C	A	N	.	.	M	7	4,3	C	3	3,0	C	2	2,0	INTERGENIC
Chr01	10155594	A	G	G	2	0,2	G	2	0,2	G	9	0,9	G	13	0,13	NON_SYNONYMOUS_CODING	Aaa/Gaa
Chr01	10161834	C	T	N	.	.	T	3	0,3	C	5	5,0	C	7	7,0	INTRON	-
Chr01	10176126	G	A	A	2	0,2	A	4	0,4	A	7	0,7	A	16	0,16	UPSTREAM	-
Chr01	10183047	A	T	N	.	.	W	3	2,1	A	11	11,0	A	8	8,0	START_GAINED	-
Chr01	10183120	T	A	N	.	.	W	1	0,1	T	2	2,0	T	7	7,0	UTR_5_PRIME	-
Chr01	10270215	A	G	A	7	7,0	R	3	1,2	A	19	19,0	A	13	13,0	NON_SYNONYMOUS_CODING	cTg/cCg
Chr01	10273067	T	C	Y	8	4,4	Y	9	6,3	Y	6	3,3	Y	29	7,22	SYNONYMOUS_CODING	gaA/gaG
Chr01	10273079	T	C	Y	11	4,7	Y	10	3,7	Y	10	4,6	Y	31	7,24	SYNONYMOUS_CODING	gcA/gcG
Chr01	10273448	A	G	A	16	16,0	R	12	9,3	A	11	11,0	A	40	40,0	SYNONYMOUS_CODING	ccT/ccC
Chr01	10273475	A	G	R	16	2,14	R	11	3,8	R	13	6,7	R	32	17,15	SYNONYMOUS_CODING	aaT/aaC
Chr01	10371244	A	G	A	7	7,0	R	17	14,3	A	21	21,0	A	37	37,0	UTR_3_PRIME	-
Chr01	10401092	T	C	N	.	.	Y	4	3,1	T	2	2,0	Y	4	3,1	NON_SYNONYMOUS_CODING	aAg/aGg
Chr01	10401324	A	G	R	4	2,2	R	8	3,5	A	25	25,0	A	8	8,0	INTRON	-
Chr01	10436681	C	G	C	2	2,0	S	9	5,4	C	11	11,0	C	5	5,0	UPSTREAM	-
Chr01	10577746	T	A	W	1	1,0	A	1	0,1	W	7	3,4	W	12	1,11	NON_SYNONYMOUS_CODING	aTc/aAc
Chr01	10579665	A	C	A	5	5,0	M	4	3,1	M	12	9,3	A	22	22,0	SYNONYMOUS_CODING	gcA/gcC
Chr01	10581039	C	A	C	4	4,0	M	8	6,2	M	18	10,8	M	26	23,3	NON_SYNONYMOUS_CODING	gCa/gAa
Chr01	10583142	A	C	M	12	8,4	M	9	6,3	M	10	4,6	A	19	19,0	NON_SYNONYMOUS_CODING	aTg/aGg
Chr01	10739835	A	G	N	.	.	R	2	0,2	A	7	7,0	A	6	6,0	INTRON	-
Chr01	10781340	T	C	T	2	2,0	Y	2	0,2	N	.	.	T	8	8,0	INTRON	-
Chr01	10781422	T	C	T	4	4,0	Y	4	2,2	T	14	14,0	T	6	6,0	INTRON	-
Chr01	10802837	A	G	N	.	.	R	5	4,1	N	.	.	A	1	1,0	INTRON	-
Chr01	10802969	G	T	K	13	7,6	K	4	1,3	T	6	0,6	K	29	19,10	SYNONYMOUS_CODING	ccG/ccT
Chr01	10803152	A	G	R	10	5,5	R	10	7,3	R	5	1,4	R	18	14,4	SYNONYMOUS_CODING	ttA/ttG
Chr01	10803416	A	C	M	7	2,5	C	4	0,4	C	6	0,6	M	6	1,5	NON_SYNONYMOUS_CODING	caA/caC
Chr01	10809832	T	C	N	.	.	Y	3	1,2	N	.	.	Y	5	2,3	INTRON	-
Chr01	10815795	C	T	Y	4	3,1	Y	2	1,1	C	17	17,0	C	24	24,0	SYNONYMOUS_CODING	gtG/gtA
Chr01	10833258	G	T	T	2	0,2	T	0	0,0	K	4	1,3	T	13	0,13	STOP_GAINED	Gaa/Taa
Chr01	10843968	T	C	T	3	3,0	Y	2	1,1	T	5	5,0	N	.	.	DOWNSTREAM	-
Chr01	10914898	G	A	N	.	.	R	2	1,1	G	5	5,0	G	9	9,0	NON_SYNONYMOUS_CODING	Gtg/Atg
Chr01	10963727	C	A	C	6	6,0	M	10	8,2	C	20	20,0	C	32	32,0	NON_SYNONYMOUS_CODING	Gct/Tct
Chr01	10966112	A	C	A	1	1,0	M	5	2,3	A	20	20,0	A	9	9,0	SYNONYMOUS_CODING	acT/acG
Chr01	11001244	A	T	A	5	5,0	W	7	3,4	A	14	14,0	A	19	19,0	NON_SYNONYMOUS_CODING	Aat/Tat
Chr01	11006093	G	T	T	1	0,1	T	4	0,4	T	1	0,1	N	.	.	NON_SYNONYMOUS_CODING	gGt/gTt
Chr01	11029977	T	A	T	2	2,0	W	8	3,5	T	14	14,0	T	6	6,0	SPLICE_SITE_ACCEPTOR	-
Chr01	11129808	C	T	C	3	3,0	Y	9	7,2	C	5	5,0	C	7	7,0	UTR_5_PRIME	-
Chr01	11148814	T	C	T	4	4,0	C	5	0,5	T	10	10,0	T	1	1,0	INTRON	-
Chr01	11232339	T	C	T	4	4,0	Y	4	2,2	T	19	19,0	T	20	20,0	INTRON	-
Chr01	11242311	T	C	T	8	8,0	Y	7	5,2	T	18	17,1	T	20	20,0	UTR_3_PRIME	-
Chr01	11246455	A	G	A	2	2,0	R	3	1,2	A	5	5,0	A	5	5,0	NON_SYNONYMOUS_CODING	aTg/aCg
Chr01	11453191	A	G	A	5	5,0	R	17	14,3	A	4	4,0	A	31	31,0	NON_SYNONYMOUS_CODING	gTg/gCg
Chr01	11485883	T	G	N	.	.	K	1	0,1	N	.	.	T	3	3,0	INTRON	-
Chr01	11487563	C	G	C	4	4,0	S	7	5,2	C	8	8,0	C	2	2,0	SYNONYMOUS_CODING	cgG/cgC
Chr01	11526731	T	G	T	17	17,0	K	8	4,4	T	14	14,0	T	35	35,0	SYNONYMOUS_CODING	acA/acC
Chr01	11560961	C	T	T	2	0,2	T	3	0,3	T	7	0,7	T	2	0,2	INTRON	-
Chr01	11564605	A	G	A	1	1,0	R	5	1,4	A	7	7,0	A	1	1,0	DOWNSTREAM	-
Chr01	11696193	G	T	N	.	.	K	3	2,1	G	14	13,1	K	10	9,1	INTRON	-
Chr01	11728144	C	T	C	2	2,0	Y	3	2,1	C	6	6,0	C	4	4,0	INTRON	-
Chr01	11728344	T	A	T	2	2,0	W	7	4,3	T	3	3,0	T	15	15,0	INTRON	-
Chr01	11730981	A	G	A	5	5,0	R	21	17,4	A	14	14,0	A	13	13,0	SPLICE_SITE_REGION	-
Chr01	11750332	A	G	A	7	7,0	R	15	11,4	A	1	1,0	A	28	28,0	NON_SYNONYMOUS_CODING	Tat/Cat
Chr01	11769529	G	A	G	1	1,0	R	3	1,2	G	14	14,0	G	11	11,0	NON_SYNONYMOUS_CODING	Ccc/Tcc
Chr01	11772391	G	T	N	.	.	K	4	2,2	G	3	3,0	G	2	2,0	STOP_GAINED	taC/taA
Chr01	11775077	G	A	N	.	.	R	2	0,2	G	3	3,0	G	10	10,0	INTRON	-
Chr01	11805428	C	T	N	.	.	Y	3	2,1	Y	19	12,7	Y	5	4,1	INTRON	-
Chr01	11875654	C	A	N	.	.	M	2	1,1	C	3	3,0	C	2	2,0	INTRON	-
Chr01	11931042	T	C	T	4	4,0	Y	9	7,2	T	12	12,0	Y	13	11,2	NON_SYNONYMOUS_CODING	Tgc/Cgc
Chr01	11931119	G	C	G	4	4,0	S	6	3,3	G	7	7,0	G	12	12,0	SYNONYMOUS_CODING	cgG/cgC
Chr01	12002774	A	G	A	1	1,0	R	4	1,3	A	5	5,0	A	22	22,0	UTR_3_PRIME	-
Chr01	12004695	G	A	G	4	4,0	R	11	9,2	G	7	7,0	G	12	12,0	INTRON	-
Chr01	12004720	G	T	G	9	9,0	K	7	5,2	G	7	7,0	G	12	12,0	INTRON	-
Chr01	12005051	C	G	C	3	3,0	S	7	5,2	C	8	8,0	C	14	14,0	INTRON	-
Chr01	12007052	A	T	N	.	.	W	2	1,1	A	1	1,0	A	4	4,0	INTRON	-
Chr01	12009367	A	G	A	2	2,0	R	5	2,3	A	11	11,0	A	9	9,0	DOWNSTREAM	-
Chr01	12048334	T	C	T	3	3,0	Y	7	5,2	N	.	.	T	5	5,0	NON_SYNONYMOUS_CODING	aTa/aCa
Chr01	12081825	C	T	C	3	3,0	Y	9	6,3	C	10	10,0	C	6	6,0	NON_SYNONYMOUS_CODING	cCa/cTa
Chr01	12082174	G	C	G	3	3,0	S	7	4,3	G	15	15,0	G	7	7,0	NON_SYNONYMOUS_CODING	Gac/Cac
Chr01	12118586	G	C	G	17	17,0	S	3	1,2	G	10	10,0	G	32	32,0	NON_SYNONYMOUS_CODING	Gca/Cca
Chr01	12120011	T	C	T	1	1,0	Y	12	9,3	T	10	10,0	T	20	20,0	SYNONYMOUS_CODING	gcT/gcC
Chr01	12120420	T	C	N	.	.	Y	3	2,1	Y	9	7,2	T	4	4,0	SYNONYMOUS_CODING	gcT/gcC
Chr01	12120989	G	A	R	9	8,1	A	2	0,2	R	18	8,10	R	9	7,2	SYNONYMOUS_CODING	cgG/cgA
Chr01	12120995	G	A	R	9	8,1	A	2	0,2	R	18	8,10	R	7	5,2	SYNONYMOUS_CODING	caG/caA
Chr01	12181717	T	C	T	1	1,0	Y	2	1,1	N	.	.	T	2	2,0	INTRON	-
Chr01	12192224	T	C	Y	5	3,2	Y	27	23,4	T	26	26,0	T	32	28,4	UTR_5_PRIME	-
Chr01	12194035	T	C	N	.	.	Y	6	3,3	T	1	1,0	T	3	3,0	UTR_5_PRIME	-
Chr01	12199736	T	G	G	1	0,1	G	2	0,2	K	4	3,1	K	1	1,0	NON_SYNONYMOUS_CODING	ttT/ttG
Chr01	12227163	G	A	G	2	2,0	R	8	6,2	G	34	34,0	G	19	19,0	INTRON	-
Chr01	12239839	T	G	T	5	5,0	K	9	6,3	T	22	22,0	T	20	20,0	UTR_3_PRIME	-
Chr01	12251180	G	C	G	5	5,0	S	11	9,2	G	29	29,0	G	40	40,0	NON_SYNONYMOUS_CODING	aGa/aCa
Chr01	12558766	T	G	T	11	11,0	K	16	11,5	T	32	32,0	T	28	28,0	SYNONYMOUS_CODING	ccA/ccC
Chr01	12572716	A	G	A	6	6,0	R	4	2,2	A	16	16,0	A	18	18,0	START_GAINED	-
Chr01	12572741	C	T	C	7	7,0	Y	2	0,2	C	16	16,0	C	18	18,0	UTR_5_PRIME	-
Chr01	12572932	G	A	G	5	5,0	R	12	6,6	R	10	9,1	R	30	18,12	START_GAINED	-
Chr01	12574236	G	T	G	7	7,0	K	8	6,2	G	2	2,0	G	16	16,0	UTR_5_PRIME	-
Chr01	12574257	C	T	C	6	6,0	Y	8	6,2	C	2	2,0	C	17	17,0	UTR_5_PRIME	-
Chr01	12574277	A	G	A	5	5,0	R	6	4,2	A	2	2,0	A	17	17,0	UTR_5_PRIME	-
Chr01	12575488	T	A	T	9	9,0	W	15	12,3	T	28	28,0	T	32	32,0	SYNONYMOUS_CODING	cgA/cgT
Chr01	12580028	G	A	R	5	4,1	R	5	3,2	G	18	17,1	R	25	19,6	UTR_3_PRIME	-
Chr01	12619433	A	C	N	.	.	C	1	0,1	M	7	1,6	N	.	.	SYNONYMOUS_CODING	ctT/ctG
Chr01	12702371	G	A	G	2	2,0	R	10	8,2	G	21	21,0	G	21	21,0	NON_SYNONYMOUS_CODING	aCg/aTg
Chr01	12708635	G	T	N	.	.	K	1	0,1	G	6	6,0	N	.	.	NON_SYNONYMOUS_CODING	aCg/aAg
Chr01	12820656	C	A	C	11	11,0	M	5	3,2	C	8	8,0	C	21	21,0	NON_SYNONYMOUS_CODING	tGc/tTc
Chr01	12820881	T	C	T	3	3,0	Y	6	2,4	T	6	6,0	T	6	6,0	NON_SYNONYMOUS_CODING	Agc/Ggc
Chr01	12830316	C	T	C	2	2,0	Y	1	0,1	C	10	10,0	C	12	12,0	INTRON	-
Chr01	12833162	C	T	C	5	5,0	Y	16	13,3	C	19	19,0	C	25	25,0	SYNONYMOUS_CODING	acC/acT
Chr01	12962595	T	G	T	2	2,0	K	2	1,1	T	7	7,0	K	8	7,1	SPLICE_SITE_REGION	-
Chr01	12973661	T	C	T	13	13,0	Y	19	16,3	T	27	27,0	T	20	20,0	INTRON	-
Chr01	12973778	T	C	T	7	7,0	Y	6	4,2	T	6	6,0	T	8	8,0	INTRON	-
Chr01	12988049	C	A	N	.	.	A	1	0,1	N	.	.	A	3	0,3	UTR_3_PRIME	-
Chr01	12988106	C	T	C	3	3,0	Y	8	6,2	C	2	2,0	C	9	9,0	UTR_3_PRIME	-
Chr01	13022950	A	G	A	14	14,0	R	6	4,2	A	32	32,0	A	18	18,0	INTRON	-
Chr01	13025004	G	A	G	4	4,0	R	3	2,1	G	2	2,0	R	13	9,4	SPLICE_SITE_REGION	-
Chr01	13031111	A	T	A	6	6,0	W	6	4,2	A	23	23,0	A	13	13,0	NON_SYNONYMOUS_CODING	tTc/tAc
Chr01	13031930	T	A	T	1	1,0	W	2	1,1	T	3	3,0	T	1	1,0	INTRON	-
Chr01	13083528	G	T	T	3	0,3	T	7	0,7	T	12	0,12	T	37	0,37	INTRON	-
Chr01	13103042	T	C	T	2	2,0	Y	2	0,2	N	.	.	T	1	1,0	NON_SYNONYMOUS_CODING	Aca/Gca
Chr01	13109942	T	C	N	.	.	Y	4	3,1	T	4	4,0	N	.	.	INTRON	-
Chr01	13113547	A	G	N	.	.	R	14	11,3	A	1	1,0	A	11	11,0	DOWNSTREAM	-
Chr01	13121542	A	G	A	8	8,0	R	14	9,5	A	8	8,0	A	17	17,0	SYNONYMOUS_CODING	agT/agC
Chr01	13125441	A	G	A	1	1,0	R	1	0,1	A	14	14,0	A	9	9,0	SYNONYMOUS_CODING	gtT/gtC
Chr01	13197886	T	A	T	3	3,0	W	9	4,5	T	2	2,0	T	7	7,0	SPLICE_SITE_REGION	-
Chr01	13208059	C	T	T	6	0,6	T	10	0,10	T	17	0,17	T	32	0,32	INTRON	-
Chr01	13238836	T	C	T	6	6,0	Y	12	9,3	T	37	37,0	T	32	32,0	INTRON	-
Chr01	13266078	T	A	T	8	8,0	W	13	7,6	T	9	9,0	T	12	12,0	INTRON	-
Chr01	13590661	A	G	N	.	.	R	5	2,3	A	7	7,0	A	14	14,0	UTR_5_PRIME	-
Chr01	13606184	A	G	A	11	11,0	R	16	14,2	A	23	21,2	R	23	19,4	SYNONYMOUS_CODING	ccT/ccC
Chr01	13607189	T	C	Y	6	1,5	Y	17	12,5	Y	33	17,16	Y	38	30,8	SYNONYMOUS_CODING	agA/agG
Chr01	13795618	A	G	G	2	0,2	R	1	0,1	A	2	2,0	R	1	1,0	UTR_3_PRIME	-
Chr01	13833263	T	C	T	2	2,0	Y	2	0,2	T	18	17,1	T	17	17,0	INTERGENIC
Chr01	13959340	A	G	A	8	8,0	R	4	3,1	R	20	17,3	A	16	16,0	NON_SYNONYMOUS_CODING	aAt/aGt
Chr01	14102210	A	G	A	4	4,0	R	2	0,2	A	2	2,0	A	1	1,0	SPLICE_SITE_DONOR	-
Chr01	14104076	G	A	N	.	.	R	5	2,3	N	.	.	N	.	.	INTRON	-
Chr01	14214140	C	A	C	1	1,0	M	1	0,1	C	2	2,0	N	.	.	INTRON	-
Chr01	14214938	G	A	N	.	.	R	3	2,1	G	4	4,0	G	1	1,0	INTRON	-
Chr01	14527997	A	G	A	2	2,0	R	14	10,4	A	10	10,0	A	27	27,0	UTR_5_PRIME	-
Chr01	14593702	T	G	T	9	9,0	K	9	6,3	T	11	11,0	T	47	47,0	NON_SYNONYMOUS_CODING	cAa/cCa
Chr01	14597226	G	A	N	.	.	A	1	0,1	A	5	0,5	A	1	0,1	INTRON	-
Chr01	14600580	A	G	A	6	6,0	R	14	11,3	A	27	27,0	A	49	49,0	SYNONYMOUS_CODING	ggT/ggC
Chr01	14600591	A	G	A	6	6,0	R	13	11,2	A	22	22,0	A	50	50,0	NON_SYNONYMOUS_CODING	Tgc/Cgc
Chr01	14601570	T	C	T	3	3,0	Y	12	9,3	T	9	9,0	T	47	47,0	NON_SYNONYMOUS_CODING	gAg/gGg
Chr01	14636126	C	T	C	4	4,0	Y	13	9,4	C	7	7,0	Y	9	4,5	NON_SYNONYMOUS_CODING	Gtc/Atc
Chr01	14636264	A	G	A	7	7,0	R	18	14,4	A	13	12,1	R	10	5,5	NON_SYNONYMOUS_CODING	Tca/Cca
Chr01	14636328	A	C	A	7	7,0	M	13	9,4	A	7	6,1	M	14	5,9	NON_SYNONYMOUS_CODING	gaT/gaG
Chr01	15033273	T	C	N	.	.	Y	3	1,2	T	9	9,0	T	7	7,0	INTERGENIC
Chr01	15243636	T	C	T	1	1,0	C	3	0,3	T	4	4,0	N	.	.	INTRON	-
Chr01	15676634	C	T	C	2	2,0	Y	8	6,2	C	13	13,0	C	14	14,0	INTRON	-
Chr01	15676646	T	C	T	2	2,0	Y	8	5,3	T	13	13,0	T	14	14,0	INTRON	-
Chr01	15689601	G	C	G	2	2,0	S	9	7,2	G	19	19,0	G	23	23,0	INTRON	-
Chr01	15690751	T	C	T	2	2,0	Y	4	1,3	T	11	11,0	Y	17	14,3	UTR_3_PRIME	-
Chr01	15721785	C	G	C	1	1,0	S	8	4,4	C	2	2,0	N	.	.	DOWNSTREAM	-
Chr01	15723117	G	A	N	.	.	A	1	0,1	A	1	0,1	A	2	0,2	DOWNSTREAM	-
Chr01	15723364	T	C	T	6	6,0	Y	16	14,2	T	34	34,0	T	19	19,0	UTR_3_PRIME	-
Chr01	15727284	A	G	A	2	2,0	G	3	0,3	A	7	7,0	A	10	10,0	INTRON	-
Chr01	15889278	G	C	G	4	4,0	S	8	6,2	G	18	18,0	G	29	29,0	NON_SYNONYMOUS_CODING	Ctt/Gtt
Chr01	16366089	T	G	T	6	6,0	K	6	4,2	T	35	33,2	K	15	13,2	SPLICE_SITE_REGION	-
Chr01	16390702	A	G	N	.	.	R	2	1,1	A	5	5,0	R	10	2,8	SPLICE_SITE_REGION	-
Chr01	16536151	A	C	A	3	3,0	C	9	0,9	M	6	3,3	C	3	0,3	DOWNSTREAM	-
Chr01	16605518	T	A	W	9	7,2	W	5	4,1	W	12	9,3	T	20	19,1	NON_SYNONYMOUS_CODING	tAc/tTc
Chr01	16606764	A	T	N	.	.	W	6	4,2	A	1	1,0	A	16	16,0	INTRON	-
Chr01	16759062	C	T	C	7	7,0	Y	9	7,2	C	13	13,0	C	15	15,0	UTR_5_PRIME	-
Chr01	16802899	G	A	G	3	3,0	R	4	3,1	G	1	1,0	G	9	9,0	INTRON	-
Chr01	16803860	T	C	N	.	.	C	2	0,2	C	4	0,4	Y	4	2,2	INTRON	-
Chr01	16871292	T	C	N	.	.	Y	11	7,4	T	12	12,0	T	15	15,0	INTRON	-
Chr01	16924623	C	A	M	6	4,2	M	5	3,2	M	5	4,1	M	32	13,19	SYNONYMOUS_CODING	cgG/cgT
Chr01	16925212	G	A	R	4	2,2	R	7	5,2	R	5	3,2	R	26	14,12	SYNONYMOUS_CODING	aaC/aaT
Chr01	17027783	C	T	C	2	2,0	Y	4	1,3	C	5	5,0	N	.	.	INTRON	-
Chr01	17122139	A	G	N	.	.	R	1	0,1	A	2	2,0	A	2	2,0	INTRON	-
Chr01	17125929	T	A	N	.	.	A	1	0,1	A	4	0,4	N	.	.	INTRON	-
Chr01	17143413	T	C	T	3	3,0	Y	12	9,3	T	10	10,0	T	21	21,0	SYNONYMOUS_CODING	gaA/gaG
Chr01	17146647	A	G	A	2	2,0	R	5	1,4	N	.	.	A	23	23,0	INTRON	-
Chr01	17555916	G	A	G	5	5,0	R	4	2,2	G	21	21,0	G	22	22,0	SYNONYMOUS_CODING	gtC/gtT
Chr01	17556045	G	T	K	6	3,3	K	7	2,5	G	23	21,2	K	43	37,6	SYNONYMOUS_CODING	ccC/ccA
Chr01	17602602	T	C	T	1	1,0	Y	10	8,2	T	10	10,0	T	5	5,0	UNKNOWN
Chr01	17627189	G	A	G	1	1,0	R	6	5,1	R	17	14,3	G	19	18,1	SYNONYMOUS_CODING	gaG/gaA
Chr01	17627309	A	T	A	4	3,1	W	12	7,5	W	33	20,13	W	23	14,9	SYNONYMOUS_CODING	ccA/ccT
Chr01	17627365	G	T	G	3	3,0	K	10	6,4	K	26	16,10	K	26	17,9	NON_SYNONYMOUS_CODING	tGg/tTg
Chr01	17627834	C	T	C	3	3,0	Y	3	1,2	C	3	3,0	C	18	18,0	SYNONYMOUS_CODING	tgC/tgT
Chr01	17881067	G	A	N	.	.	A	2	0,2	N	.	.	G	7	7,0	SYNONYMOUS_CODING	aaC/aaT
Chr01	18131965	T	A	A	2	0,2	A	2	0,2	A	9	0,9	A	5	0,5	UTR_3_PRIME	-
Chr01	18132007	G	A	A	2	0,2	A	2	0,2	A	9	0,9	A	5	0,5	NON_SYNONYMOUS_CODING	Cat/Tat
Chr01	18353971	T	G	T	17	17,0	K	2	0,2	T	1	1,0	T	18	18,0	INTERGENIC
Chr01	18367010	T	C	T	1	1,0	Y	4	1,3	N	.	.	T	4	4,0	INTERGENIC
Chr01	18459597	T	C	N	.	.	Y	7	5,2	N	.	.	T	5	5,0	UNKNOWN
Chr01	18460348	C	G	C	6	6,0	S	21	16,5	C	36	36,0	C	25	25,0	UNKNOWN
Chr01	18469410	A	T	N	.	.	W	2	0,2	A	16	16,0	A	2	2,0	INTERGENIC
Chr01	18598186	G	C	N	.	.	S	3	2,1	N	.	.	G	4	4,0	INTRON	-
Chr01	18601648	T	C	N	.	.	Y	3	2,1	T	1	1,0	N	.	.	INTRON	-
Chr01	18602119	G	C	G	1	1,0	S	4	2,2	N	.	.	G	6	6,0	INTRON	-
Chr01	18825206	C	A	M	6	1,5	M	6	3,3	M	12	10,2	M	13	1,12	UTR_5_PRIME	-
Chr01	18827419	T	C	T	5	5,0	Y	8	5,3	T	9	9,0	Y	19	15,4	SYNONYMOUS_CODING	ggT/ggC
Chr01	18838232	A	G	A	1	1,0	R	8	6,2	A	9	9,0	A	16	16,0	UPSTREAM	-
Chr01	18862315	G	C	G	1	1,0	S	3	2,1	G	7	7,0	G	21	21,0	INTRON	-
Chr01	19007748	T	A	T	1	1,0	W	6	4,2	N	.	.	T	2	2,0	INTERGENIC
Chr01	19060307	T	A	A	4	0,4	A	9	0,9	A	13	0,13	A	16	0,16	INTERGENIC
Chr01	19192315	A	G	A	2	2,0	R	4	2,2	R	23	6,17	R	11	8,3	SYNONYMOUS_CODING	agA/agG
Chr01	19192471	A	G	R	5	3,2	R	8	6,2	R	29	10,19	R	25	14,11	SYNONYMOUS_CODING	tcA/tcG
Chr01	19198107	T	C	T	1	1,0	Y	2	0,2	T	4	4,0	T	6	6,0	INTRON	-
Chr01	19448281	G	A	N	.	.	R	2	1,1	G	2	2,0	N	.	.	INTERGENIC
Chr01	19475209	A	C	N	.	.	C	4	0,4	M	3	1,2	N	.	.	START_GAINED	-
Chr01	19576609	G	T	N	.	.	T	21	0,21	T	17	0,17	T	31	0,31	NON_SYNONYMOUS_CODING	caG/caT
Chr01	19957112	G	A	G	2	2,0	A	8	0,8	R	23	14,9	R	8	3,5	DOWNSTREAM	-
Chr01	19957624	G	T	G	8	8,0	K	29	26,3	G	17	17,0	G	11	11,0	DOWNSTREAM	-
Chr01	19959932	C	T	C	4	4,0	T	4	0,4	Y	13	4,9	Y	9	6,3	DOWNSTREAM	-
Chr01	19961132	C	T	N	.	.	T	5	0,5	C	4	4,0	C	4	4,0	UPSTREAM	-
Chr01	19962385	A	G	A	2	2,0	R	4	3,1	A	1	1,0	A	5	5,0	UPSTREAM	-
Chr01	20016994	C	T	N	.	.	T	1	0,1	Y	3	1,2	T	3	0,3	INTRON	-
Chr01	20018312	G	C	C	2	0,2	C	2	0,2	C	5	0,5	C	2	0,2	NON_SYNONYMOUS_CODING	Cgc/Ggc
Chr01	20145368	G	A	N	.	.	R	9	3,6	G	3	3,0	G	1	1,0	INTRON	-
Chr01	20145469	T	A	W	3	1,2	W	22	7,15	W	18	4,14	W	18	3,15	SPLICE_SITE_REGION	-
Chr01	20145811	T	A	N	.	.	W	4	3,1	A	4	0,4	T	3	3,0	STOP_GAINED	tTg/tAg
Chr01	20145881	C	T	N	.	.	Y	3	1,2	C	8	8,0	C	3	3,0	INTRON	-
Chr01	20150223	T	C	N	.	.	C	2	0,2	N	.	.	T	8	8,0	UTR_3_PRIME	-
Chr01	20230613	T	G	T	1	1,0	K	5	2,3	T	22	22,0	T	23	23,0	NON_SYNONYMOUS_CODING	Aag/Cag
Chr01	20319262	T	C	T	3	3,0	Y	7	5,2	T	17	17,0	T	22	20,2	INTERGENIC
Chr01	20364539	A	G	A	12	12,0	R	6	4,2	A	37	37,0	A	33	33,0	INTERGENIC
Chr01	20666267	T	C	N	.	.	Y	5	1,4	T	19	19,0	T	4	4,0	NON_SYNONYMOUS_CODING	cTc/cCc
Chr01	20779663	G	A	R	14	9,5	R	4	2,2	G	4	4,0	R	4	2,2	UTR_3_PRIME	-
Chr01	20868836	A	T	A	1	1,0	W	3	1,2	N	.	.	W	16	14,2	SYNONYMOUS_CODING	atT/atA
Chr01	20911330	G	T	N	.	.	T	2	0,2	T	3	0,3	T	6	0,6	INTRON	-
Chr01	20962797	T	C	N	.	.	Y	2	1,1	N	.	.	T	1	1,0	INTRON	-
Chr01	21121560	C	T	C	1	1,0	Y	1	0,1	C	9	9,0	C	9	9,0	INTRON	-
Chr01	21155911	T	C	T	12	12,0	Y	13	11,2	T	29	29,0	T	21	21,0	UTR_5_PRIME	-
Chr01	21194275	G	A	G	3	3,0	R	4	2,2	R	7	5,2	R	2	1,1	DOWNSTREAM	-
Chr01	21194295	T	C	T	3	3,0	Y	7	5,2	Y	7	5,2	Y	3	2,1	DOWNSTREAM	-
Chr01	21452626	A	T	A	1	1,0	W	11	8,3	A	16	16,0	A	29	29,0	NON_SYNONYMOUS_CODING	agA/agT
Chr01	22311637	A	G	G	8	0,8	G	16	0,16	G	25	0,25	G	28	0,28	INTRON	-
Chr01	22821569	A	G	N	.	.	R	1	0,1	A	8	8,0	A	1	1,0	INTRON	-
Chr01	22893683	A	G	A	1	1,0	G	3	0,3	R	12	7,5	A	10	10,0	INTRON	-
Chr01	23265619	A	T	N	.	.	T	4	0,4	T	7	0,7	T	9	0,9	INTRON	-
Chr01	23625750	G	T	G	2	2,0	T	6	0,6	K	12	9,3	K	19	5,14	INTRON	-
Chr01	23627729	C	G	N	.	.	S	1	0,1	C	4	4,0	C	3	3,0	INTRON	-
Chr01	23809786	G	A	A	8	0,8	A	13	0,13	A	22	0,22	A	41	0,41	UTR_3_PRIME	-
Chr01	23884635	G	A	G	1	1,0	R	6	4,2	G	10	10,0	G	10	10,0	INTERGENIC
Chr01	23911406	T	C	N	.	.	Y	3	1,2	T	4	4,0	T	3	3,0	INTERGENIC
Chr01	24205535	G	C	N	.	.	S	13	7,6	G	9	9,0	G	8	8,0	NON_SYNONYMOUS_CODING	tGc/tCc
Chr01	24230269	A	G	A	2	2,0	G	4	0,4	A	13	13,0	A	7	7,0	INTRON	-
Chr01	24230641	T	A	T	6	6,0	W	11	9,2	T	11	11,0	T	12	12,0	INTRON	-
Chr01	24232614	G	A	G	6	6,0	R	5	3,2	G	10	10,0	G	8	8,0	INTRON	-
Chr01	24233110	T	A	T	4	4,0	W	6	4,2	T	19	19,0	T	11	11,0	INTRON	-
Chr01	24233426	A	G	A	1	1,0	R	7	4,3	A	4	4,0	A	23	23,0	INTRON	-
Chr01	25412546	T	C	N	.	.	C	9	0,9	C	2	0,2	N	.	.	UTR_5_PRIME	-
Chr01	25413471	G	A	N	.	.	A	3	0,3	A	3	0,3	A	5	0,5	UTR_5_PRIME	-
Chr01	25413608	C	T	T	3	0,3	T	5	0,5	T	8	0,8	T	10	0,10	UTR_5_PRIME	-
Chr01	25414687	T	C	C	1	0,1	C	1	0,1	C	3	0,3	C	13	0,13	START_GAINED	-
Chr01	25415554	G	A	A	1	0,1	A	2	0,2	A	1	0,1	A	5	0,5	UTR_5_PRIME	-
Chr01	25492318	C	T	T	1	0,1	T	3	0,3	T	18	0,18	T	4	0,4	INTRON	-
Chr01	25493803	C	G	C	6	6,0	S	23	9,14	C	40	38,2	S	21	14,7	UTR_3_PRIME	-
Chr01	25493821	T	G	T	1	1,0	K	7	2,5	T	10	10,0	K	13	10,3	UTR_3_PRIME	-
Chr01	27756330	C	T	C	7	7,0	Y	3	1,2	C	1	1,0	C	1	1,0	DOWNSTREAM	-
Chr01	27761089	A	G	N	.	.	G	2	0,2	G	3	0,3	N	.	.	INTRON	-
Chr01	28044651	C	T	C	2	2,0	Y	11	8,3	C	7	7,0	C	7	7,0	INTERGENIC
Chr01	28045000	T	C	T	1	1,0	Y	8	3,5	Y	13	8,5	Y	20	12,8	INTERGENIC
Chr01	28045039	C	A	C	1	1,0	M	9	6,3	M	11	6,5	M	24	16,8	INTERGENIC
Chr01	28045423	T	C	T	11	11,0	Y	18	16,2	Y	30	24,6	T	22	22,0	INTERGENIC
Chr01	28045799	T	C	N	.	.	Y	5	3,2	T	16	14,2	T	14	14,0	INTERGENIC
Chr01	28046339	C	T	Y	6	5,1	Y	16	10,6	C	21	19,2	Y	18	14,4	INTERGENIC
Chr01	28047319	G	A	R	7	6,1	R	15	9,6	R	22	15,7	R	20	13,7	INTERGENIC
Chr01	28047441	T	G	K	7	6,1	K	9	7,2	K	35	23,12	K	11	5,6	INTERGENIC
Chr01	28047611	C	T	Y	9	5,4	Y	15	11,4	Y	25	19,6	Y	8	1,7	INTERGENIC
Chr01	28901340	G	T	G	3	3,0	K	4	2,2	G	15	15,0	G	12	12,0	UPSTREAM	-
Chr01	28903477	C	T	C	5	5,0	Y	9	7,2	C	4	4,0	C	6	6,0	UPSTREAM	-
Chr01	29465421	C	T	T	8	0,8	T	8	0,8	T	20	0,20	T	12	0,12	INTRON	-
Chr01	29650443	T	C	T	3	3,0	Y	4	1,3	T	23	23,0	T	23	23,0	SYNONYMOUS_CODING	gcA/gcG
Chr01	29767886	T	C	T	7	7,0	Y	19	16,3	T	5	5,0	T	27	27,0	NON_SYNONYMOUS_CODING	tTt/tCt
Chr01	30065829	G	A	N	.	.	A	1	0,1	R	5	2,3	N	.	.	NON_SYNONYMOUS_CODING	tCt/tTt
Chr01	30501421	T	C	T	4	4,0	Y	6	4,2	N	.	.	T	24	24,0	INTRON	-
Chr01	30666433	C	T	C	1	1,0	Y	1	0,1	C	8	8,0	C	3	3,0	SYNONYMOUS_CODING	agC/agT
Chr01	30670303	T	C	N	.	.	C	3	0,3	T	8	8,0	T	2	2,0	INTRON	-
Chr01	30684910	C	T	C	1	1,0	Y	11	8,3	C	8	8,0	C	13	13,0	SYNONYMOUS_CODING	ctG/ctA
Chr01	30684936	A	G	A	5	5,0	R	12	10,2	A	7	7,0	A	15	15,0	NON_SYNONYMOUS_CODING	Tct/Cct
Chr01	30685173	G	A	R	8	5,3	R	7	5,2	R	13	6,7	R	11	8,3	SYNONYMOUS_CODING	Ctg/Ttg
Chr01	30685300	A	G	A	6	6,0	R	6	4,2	A	6	6,0	A	5	5,0	SYNONYMOUS_CODING	gcT/gcC
Chr01	31112354	A	G	N	.	.	R	5	3,2	N	.	.	N	.	.	DOWNSTREAM	-
Chr01	31124096	T	C	N	.	.	Y	4	3,1	N	.	.	T	4	4,0	DOWNSTREAM	-
Chr01	31126757	A	G	N	.	.	R	4	3,1	A	18	18,0	R	14	11,3	NON_SYNONYMOUS_CODING	Tac/Cac
Chr01	31127913	A	C	N	.	.	M	4	2,2	C	4	0,4	C	1	0,1	SYNONYMOUS_CODING	gtT/gtG
Chr01	31132135	G	A	G	10	10,0	R	7	2,5	G	22	22,0	G	30	30,0	UTR_5_PRIME	-
Chr01	31931296	A	G	N	.	.	R	0	0,0	A	3	3,0	G	2	0,2	NON_SYNONYMOUS_CODING	Att/Gtt
Chr01	31962771	G	A	N	.	.	A	3	0,3	N	.	.	G	3	3,0	INTRON	-
Chr01	31964037	G	A	N	.	.	R	2	0,2	G	5	5,0	G	2	2,0	UPSTREAM	-
Chr01	32090834	A	G	A	6	6,0	R	8	5,3	A	30	30,0	A	23	23,0	NON_SYNONYMOUS_CODING	tTg/tCg
Chr01	32106091	A	G	A	8	8,0	R	26	23,3	A	15	15,0	A	27	27,0	SYNONYMOUS_CODING	acA/acG
Chr01	32198997	A	T	N	.	.	W	2	1,1	A	3	3,0	A	5	5,0	INTRON	-
Chr01	32354114	T	A	N	.	.	W	3	1,2	T	5	5,0	T	8	8,0	INTRON	-
Chr01	32433957	G	T	G	5	5,0	K	11	9,2	G	40	40,0	G	17	17,0	INTRON	-
Chr01	32436148	T	C	T	1	1,0	Y	13	8,5	T	4	4,0	T	12	12,0	INTRON	-
Chr01	33011342	G	A	N	.	.	A	2	0,2	G	7	7,0	N	.	.	UTR_3_PRIME	-
Chr01	33502393	C	T	C	10	10,0	Y	8	5,3	C	20	20,0	C	29	29,0	INTERGENIC
Chr01	34007566	A	G	A	9	9,0	R	13	10,3	A	36	36,0	A	21	21,0	UPSTREAM	-
Chr01	34211756	G	T	G	1	1,0	K	2	1,1	N	.	.	G	5	5,0	INTRON	-
Chr01	34213501	G	C	N	.	.	S	1	0,1	G	2	2,0	G	7	7,0	INTRON	-
Chr01	34339154	A	G	A	4	4,0	R	8	6,2	A	50	50,0	A	20	20,0	SYNONYMOUS_CODING	tcT/tcC
Chr01	34342182	A	T	A	3	3,0	W	8	6,2	A	15	15,0	A	12	10,2	SYNONYMOUS_CODING	cgT/cgA
Chr01	34344813	C	G	N	.	.	S	7	5,2	C	26	26,0	C	10	10,0	NON_SYNONYMOUS_CODING	ttG/ttC
Chr01	34397129	C	T	N	.	.	Y	1	0,1	C	7	7,0	C	2	2,0	START_GAINED	-
Chr01	34397411	A	G	N	.	.	R	1	0,1	A	10	10,0	R	18	11,7	SYNONYMOUS_CODING	tcA/tcG
Chr01	34399852	G	C	G	1	1,0	S	7	4,3	G	17	17,0	G	27	27,0	NON_SYNONYMOUS_CODING	tGc/tCc
Chr01	34399879	T	C	T	1	1,0	Y	5	3,2	T	15	15,0	T	25	24,1	NON_SYNONYMOUS_CODING	aTg/aCg
Chr01	34402034	A	C	A	11	11,0	M	10	7,3	A	10	10,0	A	16	16,0	INTRON	-
Chr01	34523655	T	C	N	.	.	Y	3	1,2	T	4	4,0	N	.	.	INTRON	-
Chr01	34525165	A	C	A	1	1,0	M	4	2,2	A	24	24,0	A	29	29,0	INTRON	-
Chr01	34525198	A	T	N	.	.	T	2	0,2	N	.	.	T	3	0,3	INTRON	-
Chr01	34668813	T	G	K	9	8,1	K	11	5,6	K	27	18,9	K	16	13,3	NON_SYNONYMOUS_CODING	Atg/Ctg
Chr01	34668820	A	G	R	9	8,1	R	12	5,7	R	23	14,9	R	16	13,3	SYNONYMOUS_CODING	tgT/tgC
Chr01	34668895	A	G	A	4	4,0	R	14	5,9	A	15	15,0	R	12	10,2	SYNONYMOUS_CODING	ctT/ctC
Chr01	34668970	A	G	A	6	6,0	R	20	11,9	R	21	18,3	R	20	11,9	SYNONYMOUS_CODING	taT/taC
Chr01	35083212	T	G	N	.	.	K	6	4,2	T	3	3,0	T	3	3,0	INTRON	-
Chr01	35089410	A	G	A	8	8,0	R	16	12,4	A	14	14,0	A	12	12,0	INTRON	-
Chr01	35089475	A	G	A	7	7,0	R	10	8,2	A	15	14,1	A	14	14,0	INTRON	-
Chr01	35090846	G	A	G	3	3,0	R	7	5,2	G	37	37,0	G	20	20,0	SYNONYMOUS_CODING	ttC/ttT
Chr01	35120681	C	A	C	2	2,0	M	5	2,3	C	2	2,0	C	3	3,0	INTRON	-
Chr01	35122592	A	G	A	1	1,0	G	3	0,3	A	2	2,0	A	5	5,0	INTRON	-
Chr01	35122763	T	A	A	2	0,2	A	5	0,5	N	.	.	A	6	0,6	INTRON	-
Chr01	35124062	A	G	A	7	7,0	R	5	3,2	A	32	32,0	A	32	32,0	NON_SYNONYMOUS_CODING	Tcc/Ccc
Chr01	35237040	T	C	N	.	.	Y	3	1,2	T	1	1,0	T	10	10,0	INTERGENIC
Chr01	35655217	A	T	N	.	.	T	2	0,2	T	1	0,1	T	4	0,4	INTRON	-
Chr01	35855964	C	T	C	2	2,0	Y	3	2,1	C	3	3,0	C	6	6,0	UTR_3_PRIME	-
Chr01	35940914	C	T	T	2	0,2	T	1	0,1	N	.	.	N	.	.	NON_SYNONYMOUS_CODING	Gca/Aca
Chr01	35940955	G	A	A	2	0,2	A	1	0,1	N	.	.	N	.	.	NON_SYNONYMOUS_CODING	aCc/aTc
Chr01	36032352	A	T	A	4	4,0	W	11	9,2	A	25	25,0	A	26	26,0	SYNONYMOUS_CODING	gcT/gcA
Chr01	36678349	A	G	A	3	3,0	R	4	3,1	A	1	1,0	A	2	2,0	UTR_3_PRIME	-
Chr01	36685768	T	C	T	1	1,0	Y	2	1,1	N	.	.	T	6	6,0	INTRON	-
Chr01	36686676	A	G	R	11	9,2	R	9	5,4	A	15	15,0	R	10	5,5	INTRON	-
Chr01	36725970	T	C	T	12	12,0	Y	10	8,2	T	11	11,0	T	13	12,1	UTR_3_PRIME	-
Chr01	36945006	G	C	G	11	11,0	S	5	2,3	G	30	30,0	G	26	26,0	INTRON	-
Chr01	36946820	C	T	C	7	7,0	Y	14	11,3	C	41	41,0	C	11	11,0	UTR_3_PRIME	-
Chr01	36987881	C	A	C	5	5,0	M	7	5,2	C	8	8,0	C	21	21,0	INTRON	-
Chr01	37016154	G	A	N	.	.	R	3	1,2	G	14	14,0	G	7	7,0	UPSTREAM	-
Chr01	37043077	G	A	G	1	1,0	R	5	2,3	G	23	23,0	G	1	1,0	INTRON	-
Chr01	37043837	C	G	C	10	10,0	G	8	0,8	S	17	15,2	S	16	8,8	UTR_3_PRIME	-
Chr01	37079458	C	T	C	2	2,0	Y	11	9,2	C	8	8,0	C	2	2,0	SYNONYMOUS_CODING	aaG/aaA
Chr01	37079515	G	T	N	.	.	K	12	10,2	G	15	15,0	G	4	4,0	SYNONYMOUS_CODING	atC/atA
Chr01	37079715	C	G	C	1	1,0	S	8	5,3	C	12	12,0	C	8	8,0	NON_SYNONYMOUS_CODING	Gtt/Ctt
Chr01	37080139	T	C	N	.	.	C	1	0,1	T	2	2,0	Y	3	1,2	SYNONYMOUS_CODING	gcA/gcG
Chr01	37305435	C	G	C	3	3,0	S	4	2,2	G	4	0,4	S	10	6,4	NON_SYNONYMOUS_CODING	caC/caG
Chr01	37412855	C	A	A	9	0,9	A	3	0,3	A	1	0,1	A	8	0,8	INTRON	-
Chr01	37414079	A	G	A	1	1,0	R	9	6,3	A	5	5,0	A	8	8,0	INTRON	-
Chr01	37430902	A	C	A	4	4,0	M	11	8,3	A	26	26,0	A	12	12,0	UPSTREAM	-
Chr01	37441429	T	C	T	7	7,0	Y	9	7,2	T	31	31,0	T	24	24,0	INTRON	-
Chr01	37454301	T	C	C	4	0,4	C	2	0,2	C	1	0,1	C	2	0,2	NON_SYNONYMOUS_CODING	Atc/Gtc
Chr01	37459527	T	A	A	6	0,6	A	25	0,25	A	25	0,25	A	18	0,18	INTRON	-
Chr01	37813342	A	C	A	2	2,0	M	3	1,2	A	5	5,0	A	5	5,0	INTRON	-
Chr01	37813351	T	G	T	2	2,0	K	3	1,2	T	4	4,0	T	5	5,0	INTRON	-
Chr01	37813495	T	G	K	6	5,1	K	10	8,2	K	24	13,11	K	50	31,19	UTR_5_PRIME	-
Chr01	37964111	C	G	C	2	2,0	S	6	3,3	C	11	11,0	C	7	7,0	INTRON	-
Chr01	38025257	C	G	C	4	4,0	S	1	0,1	C	6	6,0	C	6	6,0	INTRON	-
Chr01	38025299	T	A	T	4	4,0	W	1	0,1	T	6	6,0	T	3	3,0	INTRON	-
Chr01	38026676	T	C	T	10	10,0	Y	6	2,4	T	5	5,0	T	19	19,0	NON_SYNONYMOUS_CODING	gAg/gGg
Chr01	38198348	T	C	T	8	8,0	Y	4	3,1	T	6	6,0	T	15	15,0	INTRON	-
Chr01	38451887	T	C	T	2	2,0	Y	5	3,2	T	12	12,0	T	15	15,0	UNKNOWN
Chr01	38551607	C	T	C	3	3,0	Y	7	3,4	C	14	14,0	C	20	20,0	UTR_5_PRIME	-
Chr01	39076766	A	G	A	4	4,0	R	8	2,6	A	9	9,0	A	7	7,0	UTR_3_PRIME	-
Chr01	39340529	A	G	N	.	.	R	2	0,2	A	7	7,0	A	6	6,0	SYNONYMOUS_CODING	aaA/aaG
Chr01	39360577	C	T	N	.	.	Y	5	1,4	Y	5	3,2	C	20	16,4	INTRON	-
Chr01	39366150	A	G	G	2	0,2	G	1	0,1	G	1	0,1	G	5	0,5	DOWNSTREAM	-
Chr01	39366211	A	G	G	2	0,2	G	2	0,2	G	3	0,3	G	18	0,18	DOWNSTREAM	-
Chr01	39366279	T	A	A	2	0,2	A	2	0,2	A	3	0,3	A	19	0,19	DOWNSTREAM	-
Chr01	39531318	T	C	Y	1	1,0	Y	1	0,1	T	5	5,0	Y	1	0,1	UTR_3_PRIME	-
Chr01	39537476	C	T	T	1	0,1	T	1	0,1	C	3	3,0	Y	9	6,3	NON_SYNONYMOUS_CODING	tCg/tTg
Chr01	39541313	T	C	Y	3	2,1	Y	4	2,2	T	30	30,0	T	29	29,0	DOWNSTREAM	-
Chr01	39544102	G	T	N	.	.	K	5	3,2	G	3	3,0	N	.	.	DOWNSTREAM	-
Chr01	39641764	G	A	N	.	.	R	6	3,3	N	.	.	N	.	.	INTRON	-
Chr01	39671123	C	T	N	.	.	T	2	0,2	C	7	7,0	Y	2	1,1	SYNONYMOUS_CODING	aaC/aaT
Chr01	40742031	A	G	N	.	.	R	4	2,2	A	3	3,0	N	.	.	UTR_3_PRIME	-
Chr01	41196838	G	A	N	.	.	R	2	1,1	G	4	4,0	G	2	2,0	INTRON	-
Chr01	41889326	A	T	A	4	4,0	W	6	3,3	A	10	10,0	A	15	15,0	UTR_3_PRIME	-
Chr01	42789542	G	T	N	.	.	K	6	4,2	G	5	5,0	G	16	16,0	INTRON	-
Chr01	42793219	A	G	A	3	3,0	G	2	0,2	N	.	.	N	.	.	SYNONYMOUS_CODING	tgT/tgC
Chr01	42974372	G	A	N	.	.	R	1	0,1	G	6	6,0	G	2	2,0	INTRON	-
Chr01	42977428	T	C	N	.	.	Y	2	0,2	T	8	8,0	T	14	14,0	INTRON	-
Chr01	43003128	C	G	C	12	12,0	S	1	0,1	C	20	19,1	C	3	3,0	SPLICE_SITE_REGION	-
Chr01	43061864	G	A	R	3	2,1	R	6	4,2	G	17	17,0	R	20	17,3	NON_SYNONYMOUS_CODING	Gaa/Aaa
Chr01	43061943	C	T	C	4	4,0	Y	8	6,2	C	24	24,0	C	38	38,0	INTRON	-
Chr01	43064771	G	A	G	6	6,0	R	15	9,6	G	30	30,0	G	40	40,0	UTR_3_PRIME	-
Chr01	43401646	G	T	G	1	1,0	T	2	0,2	G	3	3,0	K	3	1,2	INTRON	-
Chr01	43401729	G	T	K	4	3,1	K	5	4,1	K	10	5,5	K	6	2,4	INTRON	-
Chr01	43461328	T	C	N	.	.	Y	5	3,2	T	12	12,0	Y	6	3,3	NON_SYNONYMOUS_CODING	gAt/gGt
Chr01	43462511	A	C	N	.	.	M	5	2,3	A	5	5,0	A	9	9,0	NON_SYNONYMOUS_CODING	aTg/aGg
Chr01	43759879	A	C	M	12	9,3	M	7	2,5	M	32	27,5	M	39	34,5	SYNONYMOUS_CODING	acA/acC
Chr01	44316760	C	G	N	.	.	S	3	1,2	N	.	.	C	2	2,0	INTRON	-
Chr01	44532151	C	T	Y	4	2,2	T	2	0,2	Y	13	5,8	T	14	0,14	UTR_5_PRIME	-
Chr01	44545904	C	T	C	13	13,0	Y	16	13,3	C	12	12,0	C	30	30,0	SPLICE_SITE_REGION	-
Chr01	44978145	T	C	T	2	2,0	Y	12	8,4	T	9	9,0	T	6	6,0	INTRON	-
Chr01	45214229	T	C	T	10	10,0	Y	5	3,2	T	8	8,0	T	11	11,0	UTR_3_PRIME	-
Chr01	45223805	A	G	A	9	9,0	R	16	11,5	A	23	23,0	A	23	23,0	INTRON	-
Chr01	45225383	C	T	C	4	4,0	Y	12	9,3	C	9	9,0	C	18	18,0	NON_SYNONYMOUS_CODING	gGa/gAa
Chr01	45455292	G	A	N	.	.	R	2	1,1	G	10	10,0	G	5	5,0	NON_SYNONYMOUS_CODING	tCt/tTt
Chr01	45458040	G	A	N	.	.	R	16	13,3	G	9	9,0	G	6	6,0	UTR_5_PRIME	-
Chr01	45845795	C	A	C	2	2,0	M	2	0,2	C	8	8,0	C	7	7,0	SYNONYMOUS_CODING	cgG/cgT
Chr01	46195748	T	G	N	.	.	K	1	0,1	N	.	.	T	3	3,0	INTRON	-
Chr01	46996745	C	G	C	4	4,0	S	4	2,2	C	8	8,0	S	5	4,1	NON_SYNONYMOUS_CODING	ttC/ttG
Chr01	46996780	C	T	Y	6	4,2	Y	6	3,3	C	6	6,0	Y	7	6,1	NON_SYNONYMOUS_CODING	aCt/aTt
Chr01	46996840	T	C	Y	4	2,2	Y	6	5,1	T	3	3,0	T	5	5,0	NON_SYNONYMOUS_CODING	aTa/aCa
Chr01	46996971	G	A	N	.	.	R	8	5,3	N	.	.	G	1	1,0	UTR_3_PRIME	-
Chr01	46996979	G	A	N	.	.	R	8	5,3	N	.	.	G	1	1,0	UTR_3_PRIME	-
Chr01	46999506	G	A	N	.	.	A	5	0,5	G	22	22,0	N	.	.	INTRON	-
Chr01	47185146	G	A	A	1	0,1	A	2	0,2	A	1	0,1	A	13	0,13	UTR_3_PRIME	-
Chr01	47191797	A	G	A	1	1,0	R	4	2,2	A	1	1,0	A	1	1,0	INTRON	-
Chr01	47208245	A	G	A	1	1,0	R	3	1,2	N	.	.	N	.	.	SPLICE_SITE_DONOR	-
Chr01	47323366	G	T	N	.	.	K	13	8,5	G	9	9,0	G	8	8,0	NON_SYNONYMOUS_CODING	Gtt/Ttt
Chr01	47326192	C	T	C	1	1,0	Y	6	3,3	N	.	.	C	11	11,0	NON_SYNONYMOUS_CODING	aCa/aTa
Chr01	47391049	T	A	T	2	2,0	W	10	7,3	T	8	8,0	T	15	15,0	INTRON	-
Chr01	49464337	T	C	N	.	.	Y	11	9,2	T	7	7,0	T	5	5,0	INTRON	-
Chr01	49471648	T	C	C	3	0,3	Y	15	10,5	Y	27	9,18	Y	16	5,11	INTRON	-
Chr01	49695517	T	G	T	1	1,0	G	4	0,4	T	1	1,0	T	7	7,0	NON_SYNONYMOUS_CODING	aaT/aaG
Chr01	49696193	T	C	T	5	5,0	Y	5	3,2	T	3	3,0	T	12	12,0	NON_SYNONYMOUS_CODING	Tcc/Ccc
Chr01	49702522	G	C	N	.	.	S	2	1,1	N	.	.	G	6	6,0	INTRON	-
Chr01	49703149	A	T	A	4	4,0	W	1	0,1	A	2	2,0	A	11	11,0	INTRON	-
Chr01	52023484	G	C	G	6	6,0	S	5	3,2	G	12	9,3	G	14	14,0	NON_SYNONYMOUS_CODING	Gag/Cag
Chr01	52221268	G	T	G	6	6,0	K	8	4,4	G	11	11,0	G	18	18,0	NON_SYNONYMOUS_CODING	Gcc/Tcc
Chr01	52221274	A	T	A	5	5,0	W	8	4,4	A	10	10,0	A	15	15,0	STOP_GAINED	Aag/Tag
Chr01	52488676	C	T	Y	1	0,1	Y	12	7,5	Y	18	16,2	C	14	13,1	SYNONYMOUS_CODING	gcC/gcT
Chr01	52488688	T	A	A	2	0,2	W	15	10,5	W	23	18,5	W	26	16,10	SYNONYMOUS_CODING	acT/acA
Chr01	52488896	C	A	C	4	4,0	M	12	7,5	C	17	17,0	M	20	12,8	NON_SYNONYMOUS_CODING	Ccc/Acc
Chr01	52612839	C	T	C	4	4,0	Y	13	6,7	C	9	9,0	C	3	3,0	INTRON	-
Chr01	52612948	A	G	A	4	4,0	R	11	4,7	A	3	3,0	A	7	7,0	INTRON	-
Chr01	52710997	C	G	N	.	.	S	2	1,1	C	4	4,0	N	.	.	NON_SYNONYMOUS_CODING	agG/agC
Chr01	53040701	T	C	N	.	.	Y	1	0,1	T	12	12,0	T	1	1,0	INTRON	-
Chr01	53074195	G	T	G	1	1,0	K	6	4,2	G	4	4,0	G	8	8,0	INTRON	-
Chr01	53647581	G	A	G	2	2,0	A	4	0,4	G	2	2,0	N	.	.	INTERGENIC
Chr01	53856694	C	T	T	1	0,1	T	17	0,17	T	24	0,24	Y	11	1,10	DOWNSTREAM	-
Chr01	53956318	A	G	A	10	10,0	R	16	12,4	A	19	19,0	A	43	43,0	NON_SYNONYMOUS_CODING	tTc/tCc
Chr01	53958034	A	G	A	2	2,0	R	18	14,4	A	29	29,0	A	13	13,0	UPSTREAM	-
Chr01	54063887	T	C	T	1	1,0	Y	1	0,1	T	4	3,1	Y	8	6,2	SYNONYMOUS_CODING	aaT/aaC
Chr01	54253607	G	A	G	6	6,0	R	10	7,3	G	18	18,0	G	25	25,0	SYNONYMOUS_CODING	acG/acA
Chr01	54347916	T	C	T	9	9,0	Y	3	1,2	Y	6	4,2	T	10	10,0	NON_SYNONYMOUS_CODING	gTg/gCg
Chr01	54347952	T	A	T	9	9,0	W	4	2,2	W	10	2,8	W	8	2,6	NON_SYNONYMOUS_CODING	cTg/cAg
Chr01	54530188	T	C	T	15	15,0	Y	17	11,6	T	25	25,0	T	33	33,0	NON_SYNONYMOUS_CODING	Tcc/Ccc
Chr01	54530624	A	T	T	5	0,5	T	3	0,3	T	11	0,11	T	6	0,6	INTRON	-
Chr01	54567849	A	G	A	2	2,0	R	2	1,1	A	4	4,0	N	.	.	INTRON	-
Chr01	54644099	G	C	G	2	2,0	S	2	0,2	N	.	.	G	3	3,0	INTRON	-
Chr01	55123423	G	A	G	15	15,0	R	2	0,2	G	29	29,0	G	35	35,0	UTR_3_PRIME	-
Chr01	56184038	T	A	T	6	6,0	W	8	5,3	T	18	18,0	T	24	24,0	INTRON	-
Chr01	57748747	C	A	A	3	0,3	A	7	0,7	A	6	0,6	A	7	0,7	INTRON	-
Chr01	57749511	G	A	A	5	2,3	A	3	2,1	A	10	1,9	A	13	2,11	INTRON	-
Chr01	57754465	A	G	G	1	0,1	G	5	0,5	G	21	0,21	G	33	0,33	NON_SYNONYMOUS_CODING	Tat/Cat
Chr01	57754483	A	G	G	1	0,1	G	1	0,1	G	15	0,15	G	24	0,24	NON_SYNONYMOUS_CODING	Tgt/Cgt
Chr01	57786511	T	C	T	10	10,0	Y	8	6,2	T	6	6,0	T	6	5,1	INTRON	-
Chr01	57827886	A	C	C	2	0,2	M	3	1,2	M	10	9,1	A	12	12,0	NON_SYNONYMOUS_CODING	gaT/gaG
Chr01	57830497	A	G	A	8	8,0	R	11	7,4	A	22	22,0	R	38	34,4	SYNONYMOUS_CODING	ggT/ggC
Chr01	57888635	A	G	A	3	3,0	R	9	5,4	A	16	16,0	A	16	16,0	UTR_5_PRIME	-
Chr01	57890587	T	C	T	3	3,0	Y	8	4,4	T	5	5,0	T	6	6,0	UTR_5_PRIME	-
Chr01	57946869	G	A	G	2	2,0	A	2	0,2	N	.	.	N	.	.	DOWNSTREAM	-
Chr01	58406381	T	C	N	.	.	C	4	0,4	Y	1	1,0	N	.	.	INTRON	-
Chr01	58407001	G	A	G	3	3,0	R	6	3,3	G	12	12,0	G	20	20,0	INTRON	-
Chr01	58412250	A	G	A	1	1,0	R	2	0,2	A	6	6,0	A	17	17,0	INTRON	-
Chr01	59316668	A	G	N	.	.	R	11	8,3	R	5	4,1	A	4	4,0	DOWNSTREAM	-
Chr01	59740320	A	G	G	3	0,3	R	17	7,10	R	23	15,8	R	43	32,11	SYNONYMOUS_CODING	acA/acG
Chr01	59740628	T	C	C	2	0,2	Y	12	9,3	Y	25	16,9	Y	35	31,4	NON_SYNONYMOUS_CODING	cTg/cCg
Chr01	59770785	A	G	N	.	.	R	4	2,2	A	5	5,0	A	6	6,0	SPLICE_SITE_REGION	-
Chr01	59830627	T	C	N	.	.	Y	18	12,6	T	13	13,0	T	42	42,0	SYNONYMOUS_CODING	gtT/gtC
Chr01	59831054	A	G	N	.	.	R	5	3,2	A	17	17,0	A	34	34,0	NON_SYNONYMOUS_CODING	Agt/Ggt
Chr01	59832737	T	C	N	.	.	Y	11	9,2	T	9	9,0	T	18	18,0	NON_SYNONYMOUS_CODING	aTc/aCc
Chr01	59879424	T	C	N	.	.	Y	13	9,4	T	13	12,1	T	16	16,0	NON_SYNONYMOUS_CODING	Aat/Gat
Chr01	59880662	T	A	N	.	.	W	1	0,1	T	6	6,0	T	2	2,0	SYNONYMOUS_CODING	gtA/gtT
Chr01	59958029	G	C	N	.	.	S	9	6,3	G	13	13,0	G	28	28,0	INTERGENIC
Chr01	60399795	C	T	T	1	0,1	T	5	0,5	T	4	0,4	N	.	.	UTR_5_PRIME	-
Chr01	60400219	A	T	A	3	3,0	W	4	2,2	A	6	6,0	A	45	45,0	NON_SYNONYMOUS_CODING	Act/Tct
Chr01	60647056	G	T	N	.	.	K	1	0,1	G	2	2,0	G	2	2,0	INTRON	-
Chr01	61815598	G	A	G	7	7,0	R	11	8,3	G	18	18,0	G	23	23,0	INTRON	-
Chr01	61901887	C	T	C	2	2,0	Y	7	4,3	C	31	31,0	C	50	50,0	INTRON	-
Chr01	62164817	T	C	T	3	3,0	Y	5	3,2	T	34	34,0	T	20	20,0	INTRON	-
Chr01	62662428	T	C	T	1	1,0	Y	5	3,2	T	8	8,0	T	22	20,2	INTRON	-
Chr01	62666534	C	T	N	.	.	Y	3	2,1	C	1	1,0	Y	18	11,7	UTR_3_PRIME	-
Chr01	63506798	A	G	A	2	2,0	R	4	2,2	A	3	3,0	A	2	2,0	UPSTREAM	-
Chr01	63524207	C	G	C	6	6,0	S	13	6,7	C	4	4,0	C	7	7,0	UTR_5_PRIME	-
Chr01	64903904	A	G	A	10	10,0	R	12	8,4	A	28	28,0	A	43	43,0	UNKNOWN
Chr01	66300206	C	G	C	7	7,0	S	6	4,2	C	23	23,0	C	5	5,0	NON_SYNONYMOUS_CODING	Gag/Cag
Chr01	66301720	G	A	G	10	10,0	R	9	7,2	G	19	19,0	G	7	7,0	NON_SYNONYMOUS_CODING	gCt/gTt
Chr01	67601476	G	C	N	.	.	S	3	2,1	G	8	8,0	G	20	20,0	INTERGENIC
Chr01	69089185	C	T	C	1	1,0	Y	1	0,1	N	.	.	C	1	1,0	SYNONYMOUS_CODING	ggG/ggA
Chr01	69165879	A	G	R	5	4,1	R	13	11,2	A	17	17,0	A	31	31,0	INTRON	-
Chr01	71006795	G	C	G	3	3,0	S	4	2,2	G	10	10,0	N	.	.	INTRON	-
Chr01	74071592	T	C	T	4	4,0	Y	2	0,2	T	11	11,0	N	.	.	INTRON	-
Chr01	74076946	C	T	C	1	1,0	Y	9	4,5	C	22	22,0	C	32	32,0	UTR_3_PRIME	-
Chr01	74212894	C	T	C	5	5,0	Y	12	10,2	C	33	33,0	C	22	22,0	SYNONYMOUS_CODING	Cta/Tta
Chr01	74215389	A	G	A	6	6,0	R	7	2,5	A	7	7,0	A	9	9,0	NON_SYNONYMOUS_CODING	cAc/cGc
Chr01	74286308	A	G	N	.	.	R	3	2,1	N	.	.	A	2	2,0	INTRON	-
Chr01	74286763	C	A	C	5	5,0	M	10	8,2	C	13	13,0	C	24	24,0	INTRON	-
Chr01	74826519	C	G	C	1	1,0	S	10	7,3	C	8	8,0	C	9	9,0	UTR_3_PRIME	-
Chr01	75119349	A	G	N	.	.	R	17	13,4	A	13	13,0	A	9	9,0	DOWNSTREAM	-
Chr01	75122705	A	G	A	1	1,0	R	11	8,3	A	27	27,0	A	24	24,0	UTR_3_PRIME	-
Chr01	75126658	A	G	N	.	.	R	13	11,2	A	10	10,0	A	10	10,0	INTRON	-
Chr01	75434892	A	G	A	11	11,0	R	17	13,4	A	21	21,0	A	21	21,0	NON_SYNONYMOUS_CODING	Tgc/Cgc
Chr01	75845705	C	T	C	3	3,0	Y	22	19,3	C	20	20,0	C	17	17,0	SYNONYMOUS_CODING	gcC/gcT
Chr01	75846000	C	A	M	2	0,2	C	4	4,0	C	5	5,0	C	9	9,0	NON_SYNONYMOUS_CODING	Cag/Aag
Chr01	75846455	A	T	N	.	.	T	1	0,1	T	8	0,8	T	2	0,2	UTR_3_PRIME	-
Chr01	76159860	A	G	A	10	10,0	R	4	3,1	A	5	5,0	A	12	12,0	INTRON	-
Chr01	76160439	A	C	A	3	3,0	M	4	1,3	A	19	19,0	A	11	11,0	INTRON	-
Chr01	76518031	A	G	A	3	3,0	R	15	11,4	A	10	10,0	A	12	12,0	UNKNOWN
Chr01	76521255	A	G	A	2	2,0	R	3	1,2	A	1	1,0	N	.	.	UNKNOWN
Chr01	76528537	A	T	A	6	6,0	W	9	7,2	A	15	15,0	A	17	17,0	UNKNOWN
Chr01	76529911	G	A	G	2	2,0	R	12	7,5	G	13	13,0	G	14	14,0	UNKNOWN
Chr01	76751179	T	C	T	7	7,0	Y	16	10,6	T	15	15,0	T	30	30,0	INTRON	-
Chr01	77325079	A	G	A	9	9,0	R	8	6,2	A	20	20,0	A	25	25,0	NON_SYNONYMOUS_CODING	Agc/Ggc
Chr01	77935259	A	G	A	5	5,0	R	4	2,2	A	23	23,0	A	29	29,0	UTR_5_PRIME	-
Chr01	77959117	A	G	G	1	0,1	G	1	0,1	G	1	0,1	G	5	0,5	NON_SYNONYMOUS_CODING	Att/Gtt
Chr01	78210862	C	A	A	1	0,1	A	1	0,1	A	1	0,1	N	.	.	INTRON	-
Chr01	78683104	T	C	T	2	2,0	Y	7	5,2	T	14	14,0	T	13	13,0	NON_SYNONYMOUS_CODING	Tcc/Ccc
Chr01	78684990	T	C	T	1	1,0	Y	4	2,2	N	.	.	T	7	7,0	UTR_3_PRIME	-
Chr01	79508364	G	A	N	.	.	R	8	4,4	G	2	2,0	G	4	4,0	INTRON	-
Chr01	79508827	A	C	A	3	3,0	M	6	4,2	A	8	8,0	A	10	10,0	INTRON	-
Chr01	79508833	T	A	T	3	3,0	W	7	5,2	T	5	5,0	T	11	11,0	SPLICE_SITE_REGION	-
Chr01	79508862	A	G	A	8	8,0	R	14	11,3	A	22	21,1	R	20	16,4	NON_SYNONYMOUS_CODING	Tcc/Ccc
Chr01	80414885	A	G	A	6	6,0	R	13	10,3	A	33	33,0	A	22	22,0	UTR_3_PRIME	-
Chr01	80798092	C	T	C	7	7,0	Y	1	0,1	C	20	20,0	C	17	17,0	DOWNSTREAM	-
Chr01	81030640	A	G	R	10	2,8	R	11	7,4	R	17	9,8	R	44	31,13	NON_SYNONYMOUS_CODING	aAt/aGt
Chr01	82396869	G	C	S	2	1,1	S	9	6,3	S	4	2,2	S	17	7,10	NON_SYNONYMOUS_CODING	tgC/tgG
Chr01	82398284	A	T	N	.	.	W	2	1,1	A	5	5,0	N	.	.	INTRON	-
Chr01	82907469	G	A	G	10	10,0	R	8	5,3	G	18	18,0	G	26	26,0	INTRON	-
Chr01	84086639	T	C	N	.	.	Y	1	0,1	T	3	3,0	T	6	6,0	INTERGENIC
Chr01	85285725	T	C	T	1	1,0	Y	2	0,2	T	2	2,0	N	.	.	INTERGENIC
Chr01	85286341	A	G	A	3	3,0	G	3	0,3	R	9	3,6	R	10	7,3	INTERGENIC
Chr01	85554432	T	C	T	8	8,0	Y	18	15,3	T	9	9,0	T	15	15,0	INTRON	-
Chr01	85658411	A	G	A	1	1,0	R	8	6,2	A	8	8,0	A	7	7,0	INTRON	-
Chr01	85661039	C	T	C	5	5,0	Y	6	3,3	C	18	18,0	C	15	15,0	INTRON	-
Chr01	86168644	G	A	G	7	7,0	R	2	0,2	G	17	17,0	G	39	39,0	UTR_5_PRIME	-
Chr01	86232868	T	C	N	.	.	Y	5	3,2	T	33	33,0	T	19	19,0	NON_SYNONYMOUS_CODING	Agg/Ggg
Chr01	86519740	T	C	T	1	1,0	Y	1	0,1	T	3	3,0	N	.	.	INTRON	-
Chr01	86718962	C	T	C	2	2,0	Y	6	3,3	C	5	5,0	C	17	17,0	SYNONYMOUS_CODING	ttC/ttT
Chr01	86773389	T	A	T	1	1,0	W	2	0,2	T	1	1,0	T	3	3,0	NON_SYNONYMOUS_CODING	Tta/Ata
Chr01	88471800	C	G	N	.	.	S	4	2,2	C	3	3,0	N	.	.	INTERGENIC
Chr01	88645858	G	A	G	5	5,0	A	4	0,4	R	17	7,10	R	18	11,7	INTRON	-
Chr01	88647662	T	C	T	2	2,0	Y	16	13,3	T	24	24,0	T	5	5,0	INTRON	-
Chr01	88649833	A	G	N	.	.	R	23	20,3	A	12	12,0	A	10	10,0	SYNONYMOUS_CODING	aaT/aaC
Chr01	88653124	C	A	C	1	1,0	M	13	8,5	C	24	24,0	C	21	21,0	INTRON	-
Chr01	88654808	G	T	G	4	4,0	K	6	4,2	G	27	27,0	G	41	41,0	UTR_5_PRIME	-
Chr01	89086942	T	C	T	3	3,0	Y	8	6,2	T	15	15,0	N	.	.	UTR_3_PRIME	-
Chr01	90195631	G	C	G	4	4,0	S	4	2,2	G	8	8,0	G	6	6,0	INTRON	-
Chr01	90196652	T	C	T	11	11,0	Y	7	4,3	T	23	23,0	T	32	32,0	UTR_3_PRIME	-
Chr01	90342731	G	A	N	.	.	R	3	1,2	G	2	2,0	G	1	1,0	INTERGENIC
Chr01	90343172	A	G	N	.	.	R	6	2,4	A	7	7,0	A	6	6,0	INTERGENIC
Chr01	90346732	G	A	G	3	3,0	R	9	7,2	G	1	1,0	G	15	15,0	DOWNSTREAM	-
Chr01	91072659	T	G	N	.	.	K	1	0,1	T	8	8,0	T	15	15,0	INTERGENIC
Chr01	91077320	A	G	A	3	3,0	G	4	0,4	A	3	3,0	A	2	2,0	INTERGENIC
Chr01	91077699	T	C	N	.	.	Y	5	2,3	T	5	5,0	T	2	2,0	INTERGENIC
Chr01	91319373	T	C	N	.	.	Y	6	4,2	T	7	7,0	N	.	.	INTRON	-
Chr01	91402958	T	C	Y	4	3,1	Y	2	1,1	Y	17	15,2	T	11	11,0	INTRON	-
Chr01	91773711	G	A	G	1	1,0	R	1	0,1	G	2	2,0	G	8	8,0	INTRON	-
Chr01	91774653	G	T	G	5	5,0	K	7	5,2	G	9	9,0	G	22	22,0	NON_SYNONYMOUS_CODING	gCg/gAg
Chr01	92071225	T	C	T	8	8,0	Y	4	3,1	T	5	5,0	T	16	16,0	SYNONYMOUS_CODING	acT/acC
Chr01	92126737	T	A	T	6	6,0	W	12	6,6	T	17	17,0	T	32	32,0	NON_SYNONYMOUS_CODING	Aat/Tat
Chr01	92207850	T	G	K	1	0,1	K	8	5,3	K	14	12,2	K	23	20,3	STOP_GAINED	taT/taG
Chr01	92213861	C	T	N	.	.	Y	1	0,1	C	7	7,0	N	.	.	INTRON	-
Chr01	92228595	C	G	C	4	4,0	S	11	9,2	C	27	27,0	C	30	30,0	INTRON	-
Chr01	92371355	G	A	G	4	4,0	R	10	7,3	G	21	21,0	G	10	10,0	INTRON	-
Chr01	92491311	A	C	A	3	3,0	M	5	3,2	A	4	4,0	A	16	16,0	INTRON	-
Chr01	92644751	T	C	T	2	2,0	Y	13	9,4	T	26	22,4	T	29	29,0	INTRON	-
Chr01	92652106	C	A	M	1	1,0	A	14	0,14	M	20	6,14	M	18	2,16	UPSTREAM	-
Chr01	92665508	A	G	A	3	3,0	G	4	0,4	R	1	0,1	A	4	4,0	INTRON	-
Chr01	92666234	G	C	G	3	3,0	S	3	1,2	G	4	4,0	G	10	10,0	NON_SYNONYMOUS_CODING	tgC/tgG
Chr01	92881120	T	C	Y	6	4,2	Y	8	5,3	Y	22	17,5	Y	28	19,9	UTR_5_PRIME	-
Chr01	92882082	A	T	A	4	4,0	W	3	1,2	A	1	1,0	A	3	3,0	INTRON	-
Chr01	92889136	G	A	G	8	8,0	R	11	9,2	G	20	20,0	G	11	11,0	UTR_3_PRIME	-
Chr01	92916896	A	G	R	5	4,1	R	23	20,3	A	34	33,1	R	18	15,3	UTR_3_PRIME	-
Chr01	92917927	A	G	A	9	9,0	R	11	8,3	A	24	24,0	A	9	9,0	INTRON	-
Chr01	92924031	A	G	R	4	3,1	R	12	10,2	A	18	16,2	A	39	36,3	SYNONYMOUS_CODING	aaA/aaG
Chr01	92928607	C	T	T	2	0,2	T	4	0,4	N	.	.	T	5	0,5	INTRON	-
Chr01	92936104	G	A	G	4	4,0	R	1	0,1	G	3	3,0	N	.	.	NON_SYNONYMOUS_CODING	aGa/aAa
Chr01	92936124	G	A	G	6	6,0	R	1	0,1	G	3	3,0	N	.	.	NON_SYNONYMOUS_CODING	Gtt/Att
Chr01	92940209	A	G	N	.	.	G	1	0,1	G	2	0,2	G	11	0,11	START_GAINED	-
Chr01	92942892	T	C	N	.	.	Y	8	4,4	Y	40	24,16	Y	27	18,9	UTR_5_PRIME	-
Chr01	93000200	C	T	C	2	2,0	T	4	0,4	C	4	3,1	C	10	10,0	INTRON	-
Chr01	93011219	G	C	S	9	2,7	S	9	3,6	S	15	5,10	S	20	4,16	NON_SYNONYMOUS_CODING	Cgg/Ggg
Chr01	93039323	A	T	A	4	4,0	W	9	5,4	A	13	13,0	A	8	8,0	SYNONYMOUS_CODING	cgA/cgT
Chr01	93039361	T	C	Y	6	4,2	Y	4	3,1	T	18	18,0	T	20	19,1	NON_SYNONYMOUS_CODING	gTg/gCg
Chr01	93069208	T	A	A	5	0,5	A	8	0,8	A	15	1,14	A	23	0,23	UTR_3_PRIME	-
Chr01	93092574	G	C	G	1	1,0	S	6	4,2	G	14	14,0	G	6	6,0	INTRON	-
Chr01	93094641	G	A	N	.	.	R	6	4,2	G	3	3,0	G	4	4,0	INTRON	-
Chr01	93094740	C	A	C	1	1,0	M	3	1,2	C	6	6,0	C	5	5,0	INTRON	-
Chr01	93101560	T	C	T	6	6,0	Y	5	3,2	T	28	28,0	T	25	25,0	UTR_3_PRIME	-
Chr01	93120126	T	C	T	1	1,0	Y	6	2,4	T	7	7,0	T	3	3,0	UTR_3_PRIME	-
Chr01	93152614	A	G	A	5	5,0	R	16	14,2	A	18	18,0	A	23	23,0	UTR_3_PRIME	-
Chr01	93252584	A	C	A	8	8,0	M	19	16,3	A	30	30,0	A	21	21,0	NON_SYNONYMOUS_CODING	gTg/gGg
Chr01	93259979	A	T	A	2	2,0	T	2	0,2	N	.	.	N	.	.	DOWNSTREAM	-
Chr01	93260039	G	C	G	2	2,0	S	2	1,1	N	.	.	G	3	3,0	DOWNSTREAM	-
Chr01	93262743	T	C	T	1	1,0	Y	12	10,2	T	3	3,0	T	13	13,0	DOWNSTREAM	-
Chr01	93262786	G	A	N	.	.	A	4	0,4	A	1	0,1	N	.	.	DOWNSTREAM	-
Chr01	93478306	C	T	N	.	.	Y	3	1,2	C	1	1,0	C	4	4,0	UNKNOWN
Chr01	93482962	G	A	G	1	1,0	R	6	3,3	R	3	1,2	G	11	11,0	UNKNOWN
Chr01	93496223	A	G	A	5	5,0	R	5	3,2	A	9	9,0	A	6	6,0	INTRON	-
Chr01	93500470	A	G	A	13	13,0	R	11	8,3	A	26	24,2	A	18	18,0	SYNONYMOUS_CODING	aaT/aaC
Chr01	93500486	A	G	A	16	16,0	R	9	6,3	A	36	34,2	A	18	18,0	NON_SYNONYMOUS_CODING	aTt/aCt
Chr01	93502266	C	T	C	1	1,0	T	3	0,3	C	2	2,0	C	1	1,0	SPLICE_SITE_REGION	-
Chr01	93574910	C	G	C	1	1,0	S	2	0,2	C	5	5,0	C	3	3,0	NON_SYNONYMOUS_CODING	Gca/Cca
Chr01	93582901	A	C	N	.	.	M	2	1,1	A	2	2,0	A	4	4,0	INTRON	-
Chr01	93586414	C	T	C	2	2,0	T	2	0,2	C	2	2,0	Y	4	1,3	INTRON	-
Chr01	93665923	A	G	A	3	3,0	R	2	0,2	A	6	6,0	A	16	16,0	NON_SYNONYMOUS_CODING	Tgg/Cgg
Chr01	93855667	C	T	C	6	6,0	Y	18	13,5	C	18	18,0	C	13	13,0	INTRON	-
Chr01	93868193	C	T	C	1	1,0	Y	1	0,1	C	11	11,0	C	1	1,0	DOWNSTREAM	-
Chr01	93910931	T	G	K	1	1,0	G	6	0,6	K	19	10,9	K	12	6,6	INTRON	-
Chr01	93911732	G	A	N	.	.	R	1	0,1	R	2	1,1	G	6	6,0	INTRON	-
Chr01	93932193	T	G	N	.	.	K	7	4,3	T	11	11,0	T	10	10,0	INTRON	-
Chr01	94068295	A	T	A	2	2,0	W	9	5,4	A	24	24,0	A	25	25,0	INTRON	-
Chr01	94076716	G	T	G	2	2,0	K	5	1,4	N	.	.	N	.	.	INTRON	-
Chr01	94215762	A	G	A	5	5,0	G	7	0,7	R	6	1,5	R	18	11,7	NON_SYNONYMOUS_CODING	cAt/cGt
Chr01	94215773	C	T	C	4	4,0	T	7	0,7	Y	6	1,5	Y	22	15,7	SYNONYMOUS_CODING	Ctg/Ttg
Chr01	94216459	G	A	G	10	10,0	A	5	0,5	R	13	5,8	G	12	8,4	NON_SYNONYMOUS_CODING	Gag/Aag
Chr01	94216497	T	C	T	9	9,0	C	4	0,4	Y	12	5,7	T	15	11,4	SYNONYMOUS_CODING	ggT/ggC
Chr01	94216678	G	A	G	4	4,0	R	1	0,1	R	10	9,1	G	6	6,0	NON_SYNONYMOUS_CODING	cGt/cAt
Chr01	94236420	G	A	G	1	1,0	A	6	0,6	R	7	6,1	N	.	.	INTRON	-
Chr01	94274685	C	T	C	8	8,0	Y	15	10,5	C	17	17,0	C	16	16,0	NON_SYNONYMOUS_CODING	Ctc/Ttc
Chr01	94293799	G	T	G	2	2,0	K	7	5,2	G	16	16,0	G	10	10,0	NON_SYNONYMOUS_CODING	tCt/tAt
Chr01	94369179	A	G	A	1	1,0	R	9	5,4	A	31	31,0	A	16	16,0	INTRON	-
Chr01	94485235	C	A	C	5	5,0	M	9	7,2	C	12	12,0	C	19	19,0	UTR_5_PRIME	-
Chr01	94522275	T	C	N	.	.	Y	2	0,2	T	5	5,0	T	7	7,0	SYNONYMOUS_CODING	cgT/cgC
Chr01	94572808	A	G	A	6	6,0	G	3	0,3	A	10	10,0	A	24	24,0	NON_SYNONYMOUS_CODING	gAg/gGg
Chr01	94574539	C	T	C	3	3,0	Y	7	5,2	C	10	10,0	C	12	12,0	INTRON	-
Chr01	94657343	T	C	T	11	11,0	Y	3	2,1	T	17	17,0	T	13	13,0	NON_SYNONYMOUS_CODING	cAa/cGa
Chr01	94683257	A	T	A	4	4,0	W	1	0,1	A	12	12,0	A	11	11,0	NON_SYNONYMOUS_CODING	agA/agT
Chr01	94721505	G	A	G	4	4,0	R	7	4,3	G	16	16,0	G	27	27,0	INTRON	-
Chr01	94722475	G	A	N	.	.	R	2	0,2	G	6	6,0	G	10	10,0	INTRON	-
Chr01	94722798	A	T	A	4	4,0	W	4	2,2	A	12	12,0	A	3	3,0	UTR_5_PRIME	-
Chr01	94765847	G	A	N	.	.	R	6	2,4	G	1	1,0	R	19	16,3	INTRON	-
Chr01	94765977	T	A	N	.	.	W	6	2,4	N	.	.	W	18	15,3	INTRON	-
Chr01	94865131	G	A	N	.	.	R	2	1,1	G	3	3,0	G	11	11,0	DOWNSTREAM	-
Chr01	94877049	C	A	N	.	.	M	2	1,1	C	10	10,0	C	18	18,0	NON_SYNONYMOUS_CODING	Gat/Tat
Chr01	94906782	A	T	N	.	.	T	1	0,1	T	3	0,3	T	3	0,3	NON_SYNONYMOUS_CODING	cTg/cAg
Chr01	94965274	A	G	R	2	1,1	G	1	0,1	N	.	.	R	6	2,4	SPLICE_SITE_REGION	-
Chr01	95054357	C	T	C	4	4,0	Y	10	8,2	C	15	15,0	C	25	25,0	INTRON	-
Chr01	95089596	C	A	C	2	2,0	M	1	0,1	C	3	3,0	C	1	1,0	INTRON	-
Chr01	95089941	C	T	C	7	7,0	Y	9	7,2	C	21	21,0	C	30	30,0	INTRON	-
Chr01	95118011	C	T	C	2	2,0	Y	1	0,1	N	.	.	C	4	4,0	DOWNSTREAM	-
Chr01	95118264	C	T	C	1	1,0	Y	7	4,3	C	24	24,0	C	27	27,0	DOWNSTREAM	-
Chr01	95145649	A	G	A	1	1,0	R	1	0,1	A	6	6,0	A	8	8,0	UTR_3_PRIME	-
Chr01	95197921	T	C	T	4	4,0	Y	17	14,3	T	33	33,0	T	11	11,0	INTRON	-
Chr01	95263572	G	A	N	.	.	A	2	0,2	N	.	.	G	2	2,0	DOWNSTREAM	-
Chr01	95363191	C	T	N	.	.	T	2	0,2	N	.	.	T	9	0,9	INTRON	-
Chr01	95367227	A	G	A	16	16,0	G	6	0,6	R	32	19,13	R	15	6,9	INTRON	-
Chr01	95382485	A	G	A	2	2,0	R	3	1,2	A	8	8,0	A	11	11,0	NON_SYNONYMOUS_CODING	gTa/gCa
Chr01	95575947	G	A	G	8	8,0	R	2	0,2	G	9	8,1	G	22	22,0	SYNONYMOUS_CODING	gaC/gaT
Chr01	95576067	A	C	A	4	4,0	C	2	0,2	M	3	2,1	A	9	9,0	SYNONYMOUS_CODING	gcT/gcG
Chr01	95609732	A	G	A	3	3,0	R	7	4,3	A	18	18,0	A	1	1,0	UTR_3_PRIME	-
Chr01	95610511	A	T	A	5	5,0	W	11	9,2	A	33	33,0	A	35	35,0	UTR_3_PRIME	-
Chr01	95777911	T	C	T	6	6,0	Y	18	14,4	T	25	23,2	T	24	23,1	SYNONYMOUS_CODING	taT/taC
Chr01	95777944	A	C	A	6	6,0	M	19	16,3	A	18	17,1	A	24	23,1	SYNONYMOUS_CODING	acA/acC
Chr01	95778196	G	A	G	11	11,0	R	16	12,4	R	28	24,4	R	35	20,15	SYNONYMOUS_CODING	ctG/ctA
Chr01	95779271	T	A	T	14	14,0	W	7	5,2	T	16	16,0	T	24	24,0	UTR_3_PRIME	-
Chr01	95780662	T	C	T	1	1,0	Y	5	2,3	N	.	.	T	1	1,0	INTRON	-
Chr01	95788991	T	C	T	7	7,0	Y	5	3,2	T	19	19,0	T	6	6,0	INTRON	-
Chr01	95790838	A	T	A	7	7,0	W	17	12,5	A	16	16,0	A	39	38,1	UTR_3_PRIME	-
Chr01	95790900	G	A	G	3	3,0	R	9	6,3	R	16	14,2	R	33	29,4	UTR_3_PRIME	-
Chr01	95791667	T	C	Y	14	11,3	Y	5	1,4	Y	21	16,5	Y	27	19,8	UTR_3_PRIME	-
Chr01	95822861	G	A	N	.	.	A	4	0,4	G	7	7,0	G	17	17,0	INTERGENIC
Chr01	95891221	T	C	T	10	10,0	C	3	0,3	Y	15	6,9	Y	24	17,7	NON_SYNONYMOUS_CODING	aTa/aCa
Chr01	95895792	G	A	N	.	.	R	3	1,2	A	1	0,1	G	4	4,0	UTR_5_PRIME	-
Chr01	96037801	C	T	T	2	0,2	T	2	0,2	T	4	0,4	T	4	0,4	UPSTREAM	-
Chr01	96051278	A	G	A	4	4,0	R	3	1,2	A	33	33,0	A	23	23,0	INTRON	-
Chr01	96057416	G	A	A	1	0,1	A	2	0,2	A	2	0,2	A	8	0,8	INTRON	-
Chr01	96172709	C	T	N	.	.	T	5	0,5	T	2	0,2	T	3	0,3	INTRON	-
Chr01	96190486	T	C	Y	6	5,1	Y	11	7,4	Y	17	14,3	T	32	29,3	UTR_3_PRIME	-
Chr01	96274762	G	A	R	6	2,4	R	21	7,14	R	8	3,5	R	11	9,2	SPLICE_SITE_REGION	-
Chr01	96278282	T	C	T	6	6,0	Y	13	11,2	T	29	29,0	T	19	19,0	NON_SYNONYMOUS_CODING	cAt/cGt
Chr01	96290549	A	T	A	4	4,0	T	4	0,4	W	4	3,1	T	2	0,2	INTRON	-
Chr01	96304365	G	T	G	5	5,0	K	8	6,2	G	12	12,0	G	22	22,0	UTR_5_PRIME	-
Chr01	96304690	T	C	T	1	1,0	Y	10	8,2	T	23	23,0	T	15	15,0	NON_SYNONYMOUS_CODING	Tgg/Cgg
Chr01	96305246	T	G	T	7	7,0	G	6	0,6	K	20	12,8	K	17	9,8	NON_SYNONYMOUS_CODING	gTc/gGc
Chr01	96307480	A	G	R	3	2,1	R	9	7,2	R	36	25,11	R	43	34,9	SYNONYMOUS_CODING	ggA/ggG
Chr01	96311692	A	G	N	.	.	R	1	0,1	A	6	6,0	A	1	1,0	INTRON	-
Chr01	96427602	A	C	N	.	.	C	3	0,3	N	.	.	M	1	1,0	NON_SYNONYMOUS_CODING	Tct/Gct
Chr01	96430541	G	A	G	5	5,0	R	8	6,2	G	38	38,0	G	28	28,0	SYNONYMOUS_CODING	gaC/gaT
Chr01	96461695	T	C	N	.	.	C	3	0,3	T	5	5,0	N	.	.	DOWNSTREAM	-
Chr01	96484705	T	C	N	.	.	C	5	0,5	N	.	.	T	2	2,0	NON_SYNONYMOUS_CODING	gAt/gGt
Chr01	96499832	A	C	N	.	.	C	4	0,4	N	.	.	A	3	3,0	NON_SYNONYMOUS_CODING	Tct/Gct
Chr01	96508565	A	G	A	8	8,0	R	3	1,2	A	25	25,0	A	14	13,1	INTRON	-
Chr01	96508705	C	A	C	9	9,0	M	4	3,1	C	16	16,0	C	18	18,0	INTRON	-
Chr01	96528657	T	C	T	14	14,0	C	4	0,4	Y	47	35,12	T	26	20,6	DOWNSTREAM	-
Chr01	96546160	A	C	A	2	2,0	M	4	2,2	A	2	2,0	A	11	11,0	NON_SYNONYMOUS_CODING	gAc/gCc
Chr01	96547145	G	A	G	2	2,0	R	3	1,2	G	2	2,0	N	.	.	DOWNSTREAM	-
Chr01	96552709	C	T	N	.	.	T	3	0,3	C	11	11,0	C	7	7,0	SYNONYMOUS_CODING	taC/taT
Chr01	96575462	T	G	N	.	.	K	5	3,2	T	4	4,0	T	2	2,0	NON_SYNONYMOUS_CODING	Ttt/Gtt
Chr01	96702339	T	C	T	1	1,0	Y	10	5,5	T	2	2,0	T	3	3,0	INTRON	-
Chr01	96702795	A	C	A	4	4,0	M	16	13,3	A	36	36,0	A	10	10,0	INTRON	-
Chr01	96706212	C	T	C	6	6,0	Y	4	3,1	Y	4	1,3	Y	16	6,10	NON_SYNONYMOUS_CODING	cGg/cAg
Chr01	96765815	C	G	C	1	1,0	S	5	3,2	C	9	9,0	C	2	2,0	INTRON	-
Chr01	96770032	C	A	C	6	6,0	M	4	3,1	C	25	25,0	C	24	24,0	NON_SYNONYMOUS_CODING	cGt/cTt
Chr01	96815497	T	C	T	13	13,0	C	2	0,2	Y	7	4,3	Y	6	2,4	INTRON	-
Chr01	96819614	A	C	M	1	0,1	M	12	10,2	A	4	4,0	A	10	10,0	SYNONYMOUS_CODING	ccA/ccC
Chr01	96833085	T	C	N	.	.	Y	5	2,3	N	.	.	T	2	2,0	UTR_3_PRIME	-
Chr01	96866667	A	G	A	1	1,0	R	2	0,2	A	4	4,0	A	1	1,0	INTRON	-
Chr01	96892755	A	G	A	9	9,0	R	12	10,2	A	24	24,0	A	30	30,0	INTRON	-
Chr01	96941163	A	G	R	6	4,2	R	12	4,8	A	17	16,1	A	30	27,3	UTR_3_PRIME	-
Chr01	97009694	C	T	C	1	1,0	Y	7	6,1	C	10	10,0	Y	30	27,3	UTR_3_PRIME	-
Chr01	97012537	C	T	C	1	1,0	Y	1	0,1	C	4	4,0	N	.	.	UTR_3_PRIME	-
Chr01	97013679	G	A	G	1	1,0	A	8	0,8	G	5	5,0	R	3	2,1	UTR_3_PRIME	-
Chr01	97018314	G	C	G	7	7,0	S	11	7,4	G	23	23,0	G	8	8,0	NON_SYNONYMOUS_CODING	aGt/aCt
Chr01	97023445	A	G	A	9	9,0	G	7	0,7	R	18	12,6	R	26	13,13	INTRON	-
Chr01	97042417	G	A	N	.	.	R	1	0,1	G	9	9,0	G	4	4,0	INTRON	-
Chr01	97057437	T	G	T	1	1,0	K	7	5,2	T	17	17,0	T	7	7,0	INTRON	-
Chr01	97058683	G	A	N	.	.	R	1	0,1	N	.	.	G	2	2,0	DOWNSTREAM	-
Chr01	97071880	A	T	N	.	.	T	13	0,13	T	4	0,4	T	9	0,9	INTRON	-
Chr01	97074150	T	G	T	3	3,0	K	14	10,4	T	14	14,0	K	16	11,5	SYNONYMOUS_CODING	Agg/Cgg
Chr01	97074563	A	G	A	1	1,0	R	5	1,4	R	19	14,5	A	15	15,0	UTR_5_PRIME	-
Chr01	97074589	C	A	M	5	1,4	M	11	7,4	M	30	23,7	M	45	24,21	UTR_5_PRIME	-
Chr01	97087477	A	G	N	.	.	R	7	1,6	A	1	1,0	A	8	8,0	SYNONYMOUS_CODING	gtT/gtC
Chr01	97090523	C	A	C	3	3,0	M	8	6,2	C	5	5,0	C	11	11,0	UTR_3_PRIME	-
Chr01	97125238	C	T	N	.	.	T	3	0,3	N	.	.	N	.	.	SPLICE_SITE_REGION	-
Chr01	97154207	G	A	G	11	11,0	R	15	12,3	G	26	26,0	R	32	26,6	UTR_3_PRIME	-
Chr01	97160436	T	C	T	5	5,0	Y	8	5,3	T	10	10,0	T	11	11,0	DOWNSTREAM	-
Chr01	97165933	C	T	C	1	1,0	Y	6	4,2	C	8	8,0	C	15	15,0	UTR_5_PRIME	-
Chr01	97166685	G	A	G	3	3,0	R	19	16,3	G	21	21,0	G	12	12,0	NON_SYNONYMOUS_CODING	Ggc/Agc
Chr01	97172201	A	T	A	3	3,0	W	12	10,2	A	30	30,0	A	33	33,0	NON_SYNONYMOUS_CODING	caA/caT
Chr01	97179189	T	A	N	.	.	W	5	3,2	T	1	1,0	T	7	7,0	INTRON	-
Chr01	97179499	A	C	A	3	3,0	M	7	4,3	A	5	5,0	A	18	18,0	INTRON	-
Chr01	97203548	T	C	T	2	2,0	Y	19	14,5	T	27	26,1	T	38	38,0	INTRON	-
Chr01	97206509	T	C	T	10	8,2	Y	5	1,4	T	13	13,0	T	16	16,0	UTR_3_PRIME	-
Chr01	97218861	A	C	A	9	9,0	M	5	3,2	A	23	23,0	A	15	15,0	SYNONYMOUS_CODING	ggA/ggC
Chr01	97219939	G	A	G	3	3,0	R	17	14,3	G	11	11,0	G	36	36,0	NON_SYNONYMOUS_CODING	gGg/gAg
Chr01	97220876	G	C	G	6	6,0	S	14	11,3	G	33	33,0	G	18	18,0	NON_SYNONYMOUS_CODING	gGt/gCt
Chr01	97271871	C	A	C	10	10,0	M	17	14,3	C	30	30,0	C	25	23,2	NON_SYNONYMOUS_CODING	caC/caA
Chr01	97275307	C	A	N	.	.	A	2	0,2	A	1	0,1	A	6	0,6	INTRON	-
Chr01	97280322	G	C	G	5	5,0	S	1	0,1	G	8	8,0	G	31	31,0	NON_SYNONYMOUS_CODING	Gga/Cga
Chr01	97317375	A	G	A	1	1,0	R	6	4,2	A	1	1,0	N	.	.	INTRON	-
Chr01	97371984	C	A	N	.	.	M	1	0,1	C	4	4,0	C	2	2,0	INTRON	-
Chr01	97372127	A	G	N	.	.	G	1	0,1	G	4	0,4	G	5	0,5	INTRON	-
Chr01	97424390	A	G	N	.	.	R	6	3,3	A	1	1,0	A	14	14,0	UPSTREAM	-
Chr01	97424397	A	G	N	.	.	R	8	6,2	A	1	1,0	A	14	14,0	UPSTREAM	-
Chr01	97424525	T	C	T	1	1,0	Y	8	6,2	T	2	2,0	T	2	2,0	UPSTREAM	-
Chr01	97464638	C	T	C	9	9,0	Y	11	9,2	C	14	14,0	C	37	37,0	INTRON	-
Chr01	97468113	T	G	T	15	15,0	G	2	0,2	K	11	6,5	K	12	9,3	INTRON	-
Chr01	97494831	A	G	A	4	4,0	R	1	0,1	A	5	5,0	A	7	7,0	SPLICE_SITE_REGION	-
Chr01	97506091	G	A	G	8	8,0	R	11	8,3	G	33	33,0	G	36	36,0	INTRON	-
Chr01	97530736	C	T	C	1	1,0	Y	1	0,1	N	.	.	C	2	2,0	INTRON	-
Chr01	97565570	G	A	N	.	.	A	1	0,1	R	5	2,3	G	2	2,0	UPSTREAM	-
Chr01	97610210	C	A	C	1	1,0	A	3	0,3	M	8	6,2	M	5	3,2	UTR_5_PRIME	-
Chr01	97623216	T	G	T	2	2,0	K	1	0,1	K	14	12,2	K	8	5,3	UPSTREAM	-
Chr01	97634283	T	C	N	.	.	Y	3	1,2	C	2	0,2	N	.	.	SPLICE_SITE_REGION	-
Chr01	97647259	G	C	N	.	.	S	1	0,1	S	5	3,2	G	1	1,0	NON_SYNONYMOUS_CODING	gGg/gCg
Chr01	97654430	T	A	N	.	.	A	3	0,3	A	11	0,11	A	1	0,1	INTRON	-
Chr01	97659143	T	C	Y	4	2,2	C	4	0,4	Y	8	2,6	C	6	0,6	SPLICE_SITE_REGION	-
Chr01	97662905	T	A	T	3	3,0	W	6	3,3	W	13	12,1	W	10	7,3	UTR_5_PRIME	-
Chr01	97694735	G	T	G	1	1,0	K	4	2,2	G	2	2,0	G	2	2,0	UTR_3_PRIME	-
Chr01	97698373	C	G	C	4	4,0	S	20	17,3	C	32	32,0	C	20	20,0	INTRON	-
Chr01	97764704	C	A	C	9	9,0	A	5	0,5	M	29	15,14	M	20	14,6	SYNONYMOUS_CODING	acC/acA
Chr01	97765815	A	G	A	7	7,0	G	5	0,5	R	27	22,5	R	19	13,6	SYNONYMOUS_CODING	acA/acG
Chr01	97774296	G	A	G	2	2,0	R	5	3,2	N	.	.	G	3	3,0	INTRON	-
Chr01	97776578	A	G	R	1	1,0	G	3	0,3	N	.	.	G	3	0,3	INTRON	-
Chr01	97798445	G	A	N	.	.	A	1	0,1	N	.	.	A	4	0,4	INTRON	-
Chr01	97798868	T	C	N	.	.	C	5	0,5	C	3	0,3	C	5	0,5	INTRON	-
Chr01	97862675	T	C	N	.	.	C	8	0,8	Y	6	2,4	C	6	0,6	UTR_3_PRIME	-
Chr01	97870781	T	C	T	6	6,0	Y	1	0,1	Y	6	5,1	T	12	12,0	NON_SYNONYMOUS_CODING	cTc/cCc
Chr01	97888199	C	G	C	4	4,0	S	9	7,2	C	12	12,0	C	21	21,0	INTRON	-
Chr01	97889044	C	G	C	1	1,0	S	10	7,3	C	24	24,0	C	18	18,0	NON_SYNONYMOUS_CODING	aGg/aCg
Chr01	97889249	C	G	C	5	5,0	S	10	7,3	C	27	27,0	C	28	28,0	NON_SYNONYMOUS_CODING	Gca/Cca
Chr01	98015248	T	C	T	2	2,0	Y	5	3,2	T	5	5,0	T	3	3,0	NON_SYNONYMOUS_CODING	Ttt/Ctt
Chr01	98032551	G	A	G	8	8,0	R	23	19,4	G	35	35,0	G	29	29,0	UTR_3_PRIME	-
Chr01	98034262	G	A	G	12	12,0	R	7	5,2	R	8	7,1	R	15	12,3	UTR_3_PRIME	-
Chr01	98034277	G	T	G	5	5,0	K	7	5,2	K	11	10,1	K	15	12,3	UTR_3_PRIME	-
Chr01	98034283	C	G	S	5	2,3	S	7	4,3	C	11	11,0	C	15	15,0	UTR_3_PRIME	-
Chr01	98034396	A	T	W	15	11,4	W	6	1,5	W	6	3,3	W	10	9,1	UTR_3_PRIME	-
Chr01	98034427	C	T	C	15	15,0	Y	6	4,2	Y	7	6,1	C	10	10,0	UTR_3_PRIME	-
Chr01	98035244	A	T	A	6	6,0	W	9	6,3	A	28	28,0	A	20	20,0	UTR_3_PRIME	-
Chr01	98040613	G	C	S	4	2,2	C	6	1,5	G	14	10,4	S	28	15,13	INTRON	-
Chr01	98044068	G	A	A	2	0,2	A	6	0,6	A	8	0,8	A	5	0,5	SPLICE_SITE_REGION	-
Chr01	98044676	A	G	G	10	0,10	G	13	0,13	G	9	0,9	G	30	0,30	INTRON	-
Chr01	98044722	A	G	G	4	0,4	G	5	0,5	G	2	0,2	G	10	0,10	INTRON	-
Chr01	98047930	T	C	C	2	0,2	C	7	0,7	C	5	0,5	C	19	0,19	INTRON	-
Chr01	98048769	A	G	G	2	0,2	G	3	0,3	N	.	.	N	.	.	INTRON	-
Chr01	98051339	T	C	T	6	6,0	Y	7	5,2	T	21	21,0	T	19	19,0	INTRON	-
Chr01	98110829	T	C	N	.	.	Y	4	2,2	T	8	8,0	N	.	.	DOWNSTREAM	-
Chr01	98200609	T	G	G	6	0,6	G	10	0,10	G	39	0,39	G	25	0,25	NON_SYNONYMOUS_CODING	gAa/gCa
Chr01	98310887	T	G	T	4	4,0	K	15	10,5	T	28	28,0	T	26	26,0	NON_SYNONYMOUS_CODING	gaT/gaG
Chr01	98314693	A	T	A	2	2,0	T	4	0,4	N	.	.	N	.	.	UTR_3_PRIME	-
Chr01	98328424	T	C	C	3	0,3	Y	26	23,3	Y	27	23,4	Y	27	20,7	INTRON	-
Chr01	98328432	T	C	T	3	3,0	Y	27	21,6	T	27	27,0	T	27	27,0	INTRON	-
Chr01	98332620	A	C	A	6	6,0	C	6	0,6	A	24	24,0	M	22	18,4	SYNONYMOUS_CODING	ctA/ctC
Chr01	98347404	T	C	Y	2	1,1	Y	5	4,1	Y	7	4,3	T	15	14,1	DOWNSTREAM	-
Chr01	98358951	C	T	Y	1	0,1	Y	4	2,2	Y	24	15,9	Y	36	33,3	INTRON	-
Chr01	98373172	T	A	N	.	.	A	3	0,3	N	.	.	A	1	0,1	NON_SYNONYMOUS_CODING	aAt/aTt
Chr01	98390666	A	C	A	6	6,0	M	6	3,3	A	12	12,0	A	7	7,0	NON_SYNONYMOUS_CODING	gTg/gGg
Chr01	98392940	A	G	A	6	6,0	R	2	0,2	A	5	5,0	A	7	7,0	INTRON	-
Chr01	98396671	T	C	T	10	10,0	Y	6	4,2	Y	9	7,2	Y	22	16,6	NON_SYNONYMOUS_CODING	Tcc/Ccc
Chr01	98398084	A	G	A	2	2,0	R	11	8,3	A	16	16,0	A	2	2,0	INTRON	-
Chr01	98398754	C	A	A	2	0,2	A	3	0,3	N	.	.	A	2	0,2	NON_SYNONYMOUS_CODING	Cct/Act
Chr01	98408223	G	A	N	.	.	R	14	6,8	G	2	2,0	R	7	2,5	INTRON	-
Chr01	98423064	G	A	R	10	7,3	R	1	0,1	R	21	18,3	G	30	29,1	SYNONYMOUS_CODING	gcG/gcA
Chr01	98424623	G	A	A	1	0,1	A	3	0,3	A	5	0,5	A	12	0,12	INTRON	-
Chr01	98425236	A	C	A	4	3,1	C	3	0,3	M	12	8,4	M	11	4,7	SYNONYMOUS_CODING	atA/atC
Chr01	98455560	A	G	A	6	6,0	R	13	9,4	A	12	12,0	A	31	31,0	NON_SYNONYMOUS_CODING	Aaa/Gaa
Chr01	98456016	A	G	A	1	1,0	R	11	9,2	A	34	30,4	A	23	23,0	NON_SYNONYMOUS_CODING	Ata/Gta
Chr01	98456183	C	T	C	5	5,0	Y	5	3,2	Y	14	6,8	Y	20	15,5	NON_SYNONYMOUS_CODING	aCa/aTa
Chr01	98458874	A	G	A	4	3,1	R	8	6,2	A	9	9,0	R	13	11,2	NON_SYNONYMOUS_CODING	Agc/Ggc
Chr01	98460508	A	T	A	1	1,0	W	2	0,2	A	14	14,0	A	6	6,0	UTR_3_PRIME	-
Chr01	98469967	A	T	W	7	4,3	W	7	2,5	W	8	5,3	W	20	9,11	NON_SYNONYMOUS_CODING	cTc/cAc
Chr01	98470844	T	G	K	9	2,7	K	8	3,5	G	4	0,4	K	9	4,5	NON_SYNONYMOUS_CODING	Atc/Ctc
Chr01	98558813	A	G	G	1	0,1	G	2	0,2	G	3	0,3	G	3	0,3	SYNONYMOUS_CODING	ttA/ttG
Chr01	98561373	T	C	C	4	0,4	C	8	0,8	C	8	0,8	C	11	0,11	UTR_3_PRIME	-
Chr01	98599503	T	A	N	.	.	W	1	0,1	T	1	1,0	T	2	2,0	NON_SYNONYMOUS_CODING	Agt/Tgt
Chr01	98603318	T	A	T	2	2,0	A	12	0,12	W	23	15,8	W	23	12,11	SYNONYMOUS_CODING	gtT/gtA
Chr01	98640465	A	G	N	.	.	G	3	0,3	G	5	0,5	G	1	0,1	SYNONYMOUS_CODING	ctA/ctG
Chr01	98642097	T	C	N	.	.	Y	6	1,5	N	.	.	T	3	3,0	INTRON	-
Chr01	98678287	T	A	T	5	5,0	A	6	0,6	W	23	15,8	W	13	9,4	NON_SYNONYMOUS_CODING	Aac/Tac
Chr01	98689982	A	G	A	2	2,0	R	5	3,2	A	8	8,0	N	.	.	NON_SYNONYMOUS_CODING	tTg/tCg
Chr01	98690097	T	C	T	5	5,0	Y	16	9,7	T	19	19,0	T	17	17,0	INTRON	-
Chr01	98714262	T	C	T	4	4,0	Y	9	6,3	T	9	9,0	T	8	8,0	INTRON	-
Chr01	98719856	A	T	N	.	.	T	1	0,1	A	6	6,0	W	14	7,7	NON_SYNONYMOUS_CODING	cTg/cAg
Chr01	98723223	A	G	A	2	2,0	G	3	0,3	A	1	1,0	A	3	3,0	SPLICE_SITE_DONOR	-
Chr01	98768223	C	T	C	2	2,0	Y	12	9,3	C	13	13,0	C	5	5,0	INTRON	-
Chr01	98768978	A	G	A	4	4,0	G	1	0,1	R	7	1,6	N	.	.	INTRON	-
Chr01	98771614	A	G	A	2	2,0	G	4	0,4	A	8	7,1	R	6	3,3	NON_SYNONYMOUS_CODING	tTg/tCg
Chr01	98774014	G	A	G	6	6,0	R	14	12,2	G	22	22,0	G	5	5,0	INTRON	-
Chr01	98778681	T	C	T	1	1,0	Y	4	2,2	T	4	4,0	T	21	21,0	UTR_5_PRIME	-
Chr01	98778829	A	C	A	1	1,0	M	6	4,2	M	10	7,3	A	6	6,0	UTR_5_PRIME	-
Chr01	98779644	T	C	T	1	1,0	Y	9	6,3	T	16	16,0	T	14	14,0	INTRON	-
Chr01	98811082	T	C	T	6	6,0	Y	14	10,4	T	11	11,0	T	14	14,0	UTR_3_PRIME	-
Chr01	98820647	G	A	R	1	1,0	A	6	0,6	N	.	.	A	2	0,2	INTRON	-
Chr01	98839867	T	C	T	2	2,0	Y	15	12,3	T	30	30,0	T	38	38,0	NON_SYNONYMOUS_CODING	Tat/Cat
Chr01	98841407	T	C	T	1	1,0	Y	2	0,2	T	5	5,0	Y	7	6,1	INTRON	-
Chr01	98842137	G	T	G	3	3,0	K	11	8,3	G	14	14,0	G	33	33,0	INTRON	-
Chr01	98842276	T	C	T	3	3,0	C	14	0,14	Y	12	7,5	Y	17	10,7	INTRON	-
Chr01	98843673	T	C	N	.	.	Y	2	0,2	T	6	6,0	T	5	5,0	INTRON	-
Chr01	98846662	G	A	A	3	0,3	R	6	3,3	G	5	5,0	R	11	2,9	UTR_3_PRIME	-
Chr01	98846795	G	T	T	4	0,4	K	6	2,4	K	5	4,1	K	24	15,9	UTR_3_PRIME	-
Chr01	98847316	T	C	T	1	1,0	Y	6	4,2	T	5	5,0	T	8	8,0	UTR_3_PRIME	-
Chr01	99101706	G	C	G	4	4,0	S	9	7,2	G	12	12,0	G	12	12,0	NON_SYNONYMOUS_CODING	aCa/aGa
Chr01	99264929	C	T	C	7	7,0	Y	5	1,4	C	8	8,0	C	12	12,0	UTR_3_PRIME	-
Chr01	99412481	G	A	G	1	1,0	R	3	1,2	N	.	.	G	6	6,0	INTRON	-
Chr01	99413597	A	C	A	2	2,0	C	2	0,2	N	.	.	M	12	6,6	SPLICE_SITE_REGION	-
Chr01	99431346	T	C	T	2	2,0	Y	7	4,3	T	2	2,0	T	17	17,0	UPSTREAM	-
Chr01	99438066	T	C	T	2	2,0	Y	8	4,4	T	5	5,0	T	7	7,0	INTRON	-
Chr01	99464358	C	T	C	2	2,0	Y	20	16,4	Y	14	9,5	Y	13	4,9	SYNONYMOUS_CODING	aaG/aaA
Chr01	99464524	C	G	C	3	3,0	S	15	13,2	S	19	14,5	S	7	3,4	NON_SYNONYMOUS_CODING	gaG/gaC
Chr01	99572647	T	C	T	7	7,0	Y	6	4,2	T	16	16,0	T	9	9,0	SYNONYMOUS_CODING	ccT/ccC
Chr01	99640065	T	C	T	1	1,0	Y	6	1,5	T	4	4,0	Y	9	1,8	NON_SYNONYMOUS_CODING	Aca/Gca
Chr01	99660947	T	C	T	6	6,0	C	11	0,11	Y	28	18,10	Y	22	19,3	SPLICE_SITE_REGION	-
Chr01	99717655	T	A	T	14	14,0	W	11	9,2	T	22	22,0	T	42	42,0	NON_SYNONYMOUS_CODING	cAg/cTg
Chr01	99717833	A	G	A	5	5,0	R	6	4,2	A	3	3,0	A	33	30,3	SYNONYMOUS_CODING	cgT/cgC
Chr01	99820801	A	G	N	.	.	R	3	1,2	A	2	2,0	N	.	.	NON_SYNONYMOUS_CODING	Tgg/Cgg
Chr01	99839524	T	C	T	7	7,0	Y	4	3,1	Y	22	17,5	T	21	19,2	INTRON	-
Chr01	99850830	T	C	Y	6	5,1	Y	5	3,2	T	9	9,0	T	7	7,0	NON_SYNONYMOUS_CODING	gAa/gGa
Chr01	99851855	A	C	A	3	3,0	M	9	7,2	A	30	30,0	A	37	37,0	SYNONYMOUS_CODING	gcT/gcG
Chr01	99855193	G	A	G	3	3,0	R	4	3,1	G	10	10,0	R	7	4,3	SYNONYMOUS_CODING	aaC/aaT
Chr01	99856281	T	C	N	.	.	Y	4	2,2	T	18	18,0	Y	21	19,2	SYNONYMOUS_CODING	ggA/ggG
Chr01	100007035	T	G	N	.	.	G	2	0,2	G	11	0,11	G	3	0,3	INTRON	-
Chr01	100044022	C	T	C	3	3,0	Y	1	0,1	C	9	9,0	C	8	8,0	NON_SYNONYMOUS_CODING	gGg/gAg
Chr01	100097149	C	T	T	1	0,1	T	6	0,6	T	8	0,8	T	26	0,26	UTR_3_PRIME	-
Chr01	100118532	A	G	N	.	.	G	4	0,4	R	1	1,0	N	.	.	UTR_3_PRIME	-
Chr01	100172161	G	A	G	11	11,0	A	2	0,2	R	26	11,15	R	32	18,14	INTERGENIC
Chr01	100180130	C	G	C	1	1,0	S	13	7,6	C	30	29,1	C	23	22,1	UNKNOWN
Chr01	100250726	A	C	N	.	.	M	1	0,1	M	13	10,3	M	15	11,4	SYNONYMOUS_CODING	gtT/gtG
Chr01	100275774	A	C	A	4	4,0	M	10	7,3	A	17	17,0	A	30	30,0	DOWNSTREAM	-
Chr01	100322448	C	A	N	.	.	M	6	4,2	N	.	.	N	.	.	UPSTREAM	-
Chr01	100376988	T	C	N	.	.	C	3	0,3	T	1	1,0	Y	3	1,2	NON_SYNONYMOUS_CODING	aTg/aCg
Chr01	100377197	A	T	T	2	0,2	T	6	0,6	T	6	0,6	T	4	0,4	UTR_3_PRIME	-
Chr01	100379774	T	C	N	.	.	Y	5	4,1	N	.	.	N	.	.	UTR_5_PRIME	-
Chr01	100431117	G	A	N	.	.	R	3	1,2	G	2	2,0	G	7	7,0	NON_SYNONYMOUS_CODING	Gga/Aga
Chr01	100513874	T	C	Y	9	8,1	Y	11	8,3	T	34	32,2	T	31	31,0	SYNONYMOUS_CODING	ccT/ccC
Chr01	100527395	G	A	G	6	6,0	A	6	0,6	R	13	5,8	R	17	7,10	SYNONYMOUS_CODING	ctG/ctA
Chr01	100527420	G	T	G	6	6,0	T	6	0,6	K	11	5,6	K	22	9,13	NON_SYNONYMOUS_CODING	Gcc/Tcc
Chr01	100633711	A	T	A	4	4,0	W	13	10,3	A	16	16,0	A	13	13,0	INTRON	-
Chr01	100648984	G	A	G	1	1,0	A	6	0,6	G	11	11,0	R	15	6,9	SYNONYMOUS_CODING	ccC/ccT
Chr01	100811634	A	T	A	26	26,0	W	11	8,3	A	24	24,0	A	34	34,0	SYNONYMOUS_CODING	gcA/gcT
Chr01	100821310	G	A	G	1	1,0	R	2	0,2	G	3	3,0	G	7	7,0	UPSTREAM	-
Chr01	100829800	C	A	N	.	.	M	5	3,2	C	11	11,0	C	6	6,0	INTRON	-
Chr01	100831697	T	G	T	5	5,0	K	17	11,6	T	23	22,1	K	35	29,6	NON_SYNONYMOUS_CODING	tTc/tGc
Chr01	100841532	T	C	N	.	.	Y	2	0,2	T	1	1,0	T	4	4,0	INTERGENIC
Chr01	100926011	G	A	G	4	4,0	R	10	8,2	R	7	6,1	G	18	18,0	NON_SYNONYMOUS_CODING	aGc/aAc
Chr01	100939907	C	T	C	6	6,0	Y	14	10,4	C	26	26,0	C	39	39,0	SYNONYMOUS_CODING	ggG/ggA
Chr01	100983205	T	C	T	5	5,0	Y	5	3,2	T	2	2,0	T	3	3,0	INTRON	-
Chr01	100986704	T	C	T	5	5,0	C	8	0,8	Y	22	14,8	Y	8	7,1	SYNONYMOUS_CODING	caT/caC
Chr01	100986897	C	A	C	2	2,0	A	6	0,6	C	11	11,0	C	16	15,1	NON_SYNONYMOUS_CODING	Ctt/Att
Chr01	101043353	C	G	C	2	2,0	G	5	0,5	S	36	13,23	S	31	21,10	NON_SYNONYMOUS_CODING	cCa/cGa
Chr01	101043366	G	C	G	2	2,0	C	5	0,5	S	36	13,23	S	34	24,10	NON_SYNONYMOUS_CODING	ttG/ttC
Chr01	101144766	G	T	N	.	.	T	1	0,1	T	1	0,1	T	1	0,1	NON_SYNONYMOUS_CODING	aGt/aTt
Chr01	101147376	C	T	N	.	.	Y	5	3,2	C	6	6,0	C	10	10,0	UTR_3_PRIME	-
Chr01	101255687	A	C	A	5	5,0	M	10	7,3	A	24	24,0	A	53	53,0	NON_SYNONYMOUS_CODING	Act/Cct
Chr01	101379293	G	T	G	1	1,0	K	5	2,3	G	19	19,0	G	8	8,0	NON_SYNONYMOUS_CODING	gGa/gTa
Chr01	101459056	C	G	C	2	2,0	S	16	10,6	S	23	19,4	C	10	10,0	NON_SYNONYMOUS_CODING	cGg/cCg
Chr01	101459247	T	C	T	5	5,0	Y	13	9,4	T	17	16,1	T	8	8,0	SYNONYMOUS_CODING	ggA/ggG
Chr01	101460004	T	A	N	.	.	W	5	3,2	N	.	.	T	5	5,0	NON_SYNONYMOUS_CODING	aaA/aaT
Chr01	101460273	G	T	N	.	.	K	4	2,2	N	.	.	G	3	3,0	STOP_GAINED	taC/taA
Chr01	101471230	A	G	A	3	3,0	R	9	7,2	A	7	7,0	A	2	2,0	INTRON	-
Chr01	101473030	T	A	N	.	.	W	3	1,2	N	.	.	N	.	.	INTRON	-
Chr01	101582690	T	C	T	4	4,0	Y	4	3,1	T	16	16,0	T	32	32,0	NON_SYNONYMOUS_CODING	Aat/Gat
Chr01	101641411	G	C	S	3	2,1	S	4	3,1	G	2	2,0	G	6	6,0	INTERGENIC
Chr01	101641426	A	G	A	3	3,0	R	3	2,1	A	2	2,0	A	6	6,0	INTERGENIC
Chr01	101641973	T	C	N	.	.	Y	9	7,2	T	7	7,0	T	1	1,0	INTERGENIC
Chr01	101728147	A	G	A	2	2,0	R	1	0,1	A	11	11,0	A	14	14,0	NON_SYNONYMOUS_CODING	tTc/tCc
Chr01	101803178	A	G	N	.	.	R	1	0,1	A	1	1,0	A	2	2,0	UPSTREAM	-
Chr01	101808672	C	T	N	.	.	Y	6	4,2	N	.	.	C	8	8,0	NON_SYNONYMOUS_CODING	Cct/Tct
Chr01	101928842	T	A	T	3	3,0	A	5	0,5	T	3	3,0	A	3	0,3	INTRON	-
Chr01	101929142	T	C	T	8	8,0	C	8	0,8	Y	20	17,3	Y	12	10,2	INTRON	-
Chr01	101985937	C	T	N	.	.	T	2	0,2	C	6	6,0	N	.	.	INTRON	-
Chr01	101991514	T	C	T	2	2,0	Y	3	2,1	N	.	.	N	.	.	SPLICE_SITE_REGION	-
Chr01	102071244	A	G	A	9	9,0	R	2	0,2	A	9	9,0	A	12	12,0	UTR_3_PRIME	-
Chr01	102212063	G	T	N	.	.	T	2	0,2	T	2	0,2	T	2	0,2	INTRON	-
Chr01	102214845	C	T	C	6	6,0	T	3	0,3	C	3	3,0	C	3	3,0	DOWNSTREAM	-
Chr01	102214880	A	C	A	7	7,0	C	4	0,4	M	3	2,1	A	4	4,0	DOWNSTREAM	-
Chr01	102216724	A	G	A	5	5,0	G	2	0,2	G	9	0,9	A	10	10,0	DOWNSTREAM	-
Chr01	102263284	T	G	T	2	2,0	K	4	2,2	T	6	6,0	T	13	13,0	SYNONYMOUS_CODING	gcA/gcC
Chr01	102270846	A	G	A	17	17,0	R	3	1,2	A	33	33,0	A	25	25,0	NON_SYNONYMOUS_CODING	Tat/Cat
Chr01	102321522	C	G	C	3	3,0	S	8	6,2	C	23	23,0	C	34	34,0	UPSTREAM	-
Chr01	102324954	G	A	N	.	.	R	2	1,1	G	1	1,0	G	1	1,0	UPSTREAM	-
Chr01	102349663	A	G	R	18	13,5	R	10	8,2	R	20	16,4	A	15	15,0	SYNONYMOUS_CODING	aaA/aaG
Chr01	102392992	T	C	T	4	4,0	C	5	0,5	T	4	4,0	T	17	17,0	INTRON	-
Chr01	102408062	T	C	T	3	3,0	Y	1	0,1	N	.	.	T	3	3,0	NON_SYNONYMOUS_CODING	Tat/Cat
Chr01	102409787	G	T	G	1	1,0	K	8	5,3	G	3	3,0	G	5	5,0	UTR_3_PRIME	-
Chr01	102430215	G	A	N	.	.	R	1	0,1	G	2	2,0	R	15	10,5	STOP_GAINED	tGg/tAg
Chr01	102508111	A	G	A	6	6,0	R	2	0,2	A	3	3,0	A	7	7,0	INTRON	-
Chr01	102508345	G	A	G	5	5,0	R	2	1,1	G	7	7,0	G	7	7,0	INTRON	-
Chr01	102526265	G	T	N	.	.	K	6	4,2	G	12	12,0	G	14	14,0	INTRON	-
Chr01	102536011	A	G	A	2	2,0	R	1	0,1	A	2	2,0	A	4	4,0	NON_SYNONYMOUS_CODING	cTt/cCt
Chr01	102561289	G	A	A	1	0,1	A	3	0,3	N	.	.	A	3	0,3	INTERGENIC
Chr01	102561599	G	A	G	3	3,0	R	14	11,3	G	16	16,0	N	.	.	INTERGENIC
Chr01	102588918	G	A	G	7	7,0	R	10	8,2	G	7	7,0	G	24	24,0	NON_SYNONYMOUS_CODING	gCg/gTg
Chr01	102589846	G	A	G	2	2,0	R	9	5,4	G	10	10,0	G	10	10,0	NON_SYNONYMOUS_CODING	Cgc/Tgc
Chr01	102626085	A	C	A	5	5,0	M	9	6,3	A	9	9,0	A	13	13,0	SYNONYMOUS_CODING	ccA/ccC
Chr01	102626807	C	T	C	9	9,0	Y	10	8,2	C	21	21,0	C	34	34,0	NON_SYNONYMOUS_CODING	tCg/tTg
Chr01	102627705	T	C	T	14	14,0	Y	6	4,2	T	5	5,0	T	41	41,0	SPLICE_SITE_REGION	-
Chr01	102683859	A	T	N	.	.	W	3	1,2	A	12	12,0	A	3	3,0	NON_SYNONYMOUS_CODING	aTt/aAt
Chr01	102743057	A	C	N	.	.	M	1	0,1	M	12	9,3	A	2	2,0	SPLICE_SITE_REGION	-
Chr01	102755221	A	G	A	1	1,0	R	10	7,3	A	16	16,0	A	3	3,0	UTR_3_PRIME	-
Chr01	102755254	G	A	G	2	2,0	R	12	6,6	G	17	17,0	G	3	3,0	UTR_3_PRIME	-
Chr01	102755326	G	A	G	4	4,0	R	19	13,6	G	20	20,0	G	3	3,0	SYNONYMOUS_CODING	ggC/ggT
Chr01	102757559	G	A	N	.	.	R	1	0,1	G	17	17,0	G	22	22,0	NON_SYNONYMOUS_CODING	aCc/aTc
Chr01	102808973	A	G	A	10	10,0	R	8	4,4	A	7	7,0	A	10	10,0	INTRON	-
Chr01	102933966	A	G	N	.	.	G	3	0,3	R	2	1,1	G	1	0,1	UTR_3_PRIME	-
Chr01	102934337	A	G	G	1	0,1	G	2	0,2	R	14	4,10	R	8	4,4	UTR_3_PRIME	-
Chr01	103001756	G	A	G	2	2,0	R	6	3,3	G	13	13,0	G	13	13,0	UTR_3_PRIME	-
Chr01	103024221	C	T	N	.	.	Y	1	0,1	C	27	27,0	C	6	6,0	UTR_5_PRIME	-
Chr01	103024341	G	A	N	.	.	R	8	6,2	G	41	41,0	G	19	19,0	NON_SYNONYMOUS_CODING	Gag/Aag
Chr01	103027737	C	G	S	5	3,2	S	4	3,1	S	30	17,13	S	32	19,13	SYNONYMOUS_CODING	acC/acG
Chr01	103027785	T	C	Y	8	6,2	Y	5	4,1	Y	26	17,9	Y	26	19,7	SYNONYMOUS_CODING	ggT/ggC
Chr01	103027925	G	T	G	4	4,0	K	4	2,2	G	16	16,0	G	23	23,0	NON_SYNONYMOUS_CODING	ttG/ttT
Chr01	103048038	A	G	G	5	0,5	G	14	0,14	G	24	0,24	G	29	0,29	NON_SYNONYMOUS_CODING	aAg/aGg
Chr01	103056277	G	C	N	.	.	S	7	3,4	N	.	.	G	1	1,0	SYNONYMOUS_CODING	ccG/ccC
Chr01	103126689	T	A	T	2	2,0	A	4	0,4	A	8	0,8	T	10	10,0	INTRON	-
Chr01	103127251	A	G	N	.	.	R	18	15,3	A	5	5,0	A	8	8,0	NON_SYNONYMOUS_CODING	atA/atG
Chr01	103135943	A	G	A	5	4,1	R	8	6,2	A	3	3,0	A	11	11,0	UTR_3_PRIME	-
Chr01	103138507	C	T	N	.	.	T	1	0,1	T	4	0,4	N	.	.	INTRON	-
Chr01	103248645	T	C	T	2	2,0	Y	5	3,2	T	23	23,0	T	10	10,0	INTRON	-
Chr01	103250120	C	G	C	1	1,0	S	4	2,2	C	4	4,0	C	17	17,0	UTR_3_PRIME	-
Chr01	103334250	C	T	N	.	.	Y	3	2,1	N	.	.	C	4	4,0	UPSTREAM	-
Chr01	103335886	T	C	N	.	.	Y	5	3,2	Y	1	0,1	T	2	2,0	UPSTREAM	-
Chr01	103371548	T	C	T	4	4,0	Y	4	2,2	T	14	14,0	T	12	12,0	UTR_3_PRIME	-
Chr01	103371619	G	C	G	4	4,0	S	3	2,1	G	12	12,0	S	13	10,3	UTR_3_PRIME	-
Chr01	103435586	C	T	C	6	6,0	Y	1	0,1	C	5	5,0	C	7	7,0	NON_SYNONYMOUS_CODING	tCt/tTt
Chr01	103481623	T	C	T	15	15,0	Y	10	7,3	T	13	13,0	T	29	29,0	NON_SYNONYMOUS_CODING	gAg/gGg
Chr01	103800302	C	T	Y	1	1,0	T	2	0,2	Y	8	1,7	Y	12	6,6	INTRON	-
Chr01	103903739	T	A	A	5	0,5	A	9	0,9	A	13	0,13	A	15	0,15	INTRON	-
Chr01	103903762	G	A	A	5	0,5	A	9	0,9	A	12	0,12	A	14	0,14	INTRON	-
Chr01	103989176	T	C	N	.	.	C	3	0,3	N	.	.	T	2	2,0	INTRON	-
Chr01	104008587	C	T	C	2	2,0	Y	13	10,3	C	29	29,0	C	15	15,0	SYNONYMOUS_CODING	taC/taT
Chr01	104019642	T	C	T	1	1,0	T	6	6,0	Y	10	8,2	T	17	17,0	INTRON	-
Chr01	104038073	A	T	N	.	.	W	5	2,3	A	4	4,0	A	2	2,0	STOP_GAINED	Aag/Tag
Chr01	104050822	G	A	G	3	3,0	R	13	8,5	G	25	25,0	G	21	18,3	UTR_3_PRIME	-
Chr01	104050841	T	C	T	3	3,0	Y	14	9,5	T	25	25,0	T	21	18,3	NON_SYNONYMOUS_CODING	aAg/aGg
Chr01	104076096	G	A	G	8	8,0	R	4	2,2	G	8	8,0	G	31	31,0	UNKNOWN
Chr01	104076168	A	G	A	6	6,0	R	4	3,1	A	7	7,0	A	25	25,0	UNKNOWN
Chr01	104083777	G	A	G	11	11,0	R	17	15,2	G	7	7,0	G	33	33,0	START_GAINED	-
Chr01	104086734	G	A	A	2	0,2	A	4	0,4	R	8	1,7	R	15	5,10	INTRON	-
Chr01	104086816	G	A	R	7	1,6	R	11	3,8	R	21	4,17	R	27	7,20	INTRON	-
Chr01	104094688	A	C	C	2	0,2	C	1	0,1	C	6	0,6	C	7	0,7	INTRON	-
Chr01	104112482	A	C	N	.	.	M	6	4,2	C	12	1,11	M	12	3,9	SPLICE_SITE_REGION	-
Chr01	104112966	G	A	G	9	9,0	R	9	7,2	G	38	38,0	G	17	17,0	INTRON	-
Chr01	104114528	T	C	N	.	.	Y	1	0,1	T	12	12,0	T	9	9,0	INTRON	-
Chr01	104135180	T	A	N	.	.	A	2	0,2	W	11	10,1	T	7	7,0	NON_SYNONYMOUS_CODING	Tgt/Agt
Chr01	104135202	A	G	N	.	.	R	2	1,1	R	15	11,4	R	7	6,1	NON_SYNONYMOUS_CODING	aAa/aGa
Chr01	104146907	G	T	G	2	2,0	K	1	0,1	G	11	11,0	G	19	18,1	NON_SYNONYMOUS_CODING	cCa/cAa
Chr01	104148121	A	G	A	6	6,0	R	7	3,4	A	10	10,0	A	21	21,0	UPSTREAM	-
Chr01	104172513	T	C	N	.	.	Y	3	1,2	T	3	3,0	N	.	.	UTR_3_PRIME	-
Chr01	104206307	A	G	N	.	.	G	5	0,5	N	.	.	G	5	0,5	NON_SYNONYMOUS_CODING	Aaa/Gaa
Chr01	104211037	A	G	A	5	5,0	R	8	4,4	A	26	25,1	R	9	7,2	NON_SYNONYMOUS_CODING	cTg/cCg
Chr01	104213935	T	C	T	6	6,0	Y	12	10,2	T	26	26,0	T	24	24,0	SYNONYMOUS_CODING	gtT/gtC
Chr01	104217902	T	A	N	.	.	A	11	0,11	A	2	0,2	A	2	0,2	DOWNSTREAM	-
Chr01	104218112	T	A	N	.	.	A	24	1,23	A	25	0,25	W	19	2,17	DOWNSTREAM	-
Chr01	104269156	G	T	G	11	11,0	K	4	3,1	G	20	20,0	G	29	29,0	SYNONYMOUS_CODING	ccG/ccT
Chr01	104269462	C	T	Y	7	3,4	Y	6	5,1	Y	13	6,7	Y	15	12,3	SYNONYMOUS_CODING	gcC/gcT
Chr01	104270031	A	G	A	9	9,0	R	7	5,2	A	14	14,0	A	5	5,0	NON_SYNONYMOUS_CODING	Aca/Gca
Chr01	104300303	T	G	T	1	1,0	K	2	0,2	T	3	3,0	T	4	4,0	SPLICE_SITE_ACCEPTOR	-
Chr01	104363682	A	G	A	1	1,0	R	1	0,1	A	3	3,0	A	3	3,0	UPSTREAM	-
Chr01	104430422	A	G	A	3	3,0	R	12	9,3	A	26	26,0	A	8	8,0	SYNONYMOUS_CODING	cgT/cgC
Chr01	104458683	G	A	A	1	0,1	A	5	0,5	A	4	0,4	N	.	.	INTRON	-
Chr01	104460106	T	G	N	.	.	K	1	0,1	N	.	.	T	2	2,0	INTRON	-
Chr01	104461463	A	G	A	5	5,0	R	10	8,2	A	23	23,0	A	24	24,0	INTRON	-
Chr01	104482638	T	C	T	2	2,0	Y	10	8,2	T	37	37,0	T	30	30,0	UTR_3_PRIME	-
Chr01	104482767	A	G	N	.	.	R	2	1,1	A	1	1,0	A	1	1,0	UTR_3_PRIME	-
Chr01	104500665	C	T	N	.	.	Y	3	1,2	C	6	6,0	C	6	6,0	INTRON	-
Chr01	104545926	G	C	G	1	1,0	S	1	0,1	G	10	10,0	G	10	10,0	INTRON	-
Chr01	104627501	T	C	T	4	4,0	Y	4	1,3	T	10	10,0	T	12	12,0	NON_SYNONYMOUS_CODING	aTg/aCg
Chr01	104633614	T	C	T	2	2,0	Y	3	1,2	T	1	1,0	T	5	5,0	NON_SYNONYMOUS_CODING	Tcg/Ccg
Chr01	104659961	A	G	A	4	4,0	R	3	2,1	A	12	12,0	A	9	9,0	UTR_3_PRIME	-
Chr01	104752446	T	C	T	2	2,0	Y	10	3,7	T	7	7,0	T	9	9,0	UTR_3_PRIME	-
Chr01	104889787	T	C	N	.	.	Y	1	0,1	T	2	2,0	T	14	14,0	INTRON	-
Chr01	104924802	T	C	N	.	.	Y	6	3,3	T	4	4,0	N	.	.	INTRON	-
Chr01	104959393	T	C	T	7	7,0	Y	5	2,3	T	1	1,0	T	9	9,0	UTR_3_PRIME	-
Chr01	104987744	A	T	A	1	1,0	W	4	2,2	A	5	5,0	N	.	.	DOWNSTREAM	-
Chr01	105036502	T	G	T	3	3,0	K	5	3,2	T	18	18,0	T	25	25,0	NON_SYNONYMOUS_CODING	Aag/Cag
Chr01	105036823	G	T	G	1	1,0	K	11	8,3	G	7	7,0	G	11	11,0	SYNONYMOUS_CODING	tcC/tcA
Chr01	105070900	A	T	N	.	.	T	1	0,1	N	.	.	T	3	0,3	INTRON	-
Chr01	105071023	T	A	T	1	1,0	W	1	0,1	N	.	.	T	3	3,0	INTRON	-
Chr01	105086746	A	G	A	5	5,0	R	13	10,3	A	13	13,0	A	43	43,0	UTR_5_PRIME	-
Chr01	105152575	C	A	N	.	.	M	2	0,2	C	7	7,0	C	1	1,0	NON_SYNONYMOUS_CODING	gCt/gAt
Chr01	105186877	T	C	T	1	1,0	Y	8	5,3	T	3	3,0	T	1	1,0	NON_SYNONYMOUS_CODING	Tgg/Cgg
Chr01	105188053	T	C	N	.	.	Y	11	9,2	T	6	6,0	T	8	8,0	SYNONYMOUS_CODING	ctT/ctC
Chr01	105190212	G	A	R	15	3,12	R	11	6,5	R	23	15,8	A	4	0,4	SYNONYMOUS_CODING	aaG/aaA
Chr01	105190247	C	A	M	10	3,7	M	9	6,3	M	13	9,4	A	4	0,4	NON_SYNONYMOUS_CODING	aCc/aAc
Chr01	105232501	A	G	A	5	5,0	R	8	5,3	A	22	22,0	A	9	9,0	INTRON	-
Chr01	105232916	T	A	T	4	4,0	W	9	7,2	T	5	5,0	T	12	12,0	INTRON	-
Chr01	105266191	T	C	T	4	4,0	Y	3	2,1	T	47	47,0	T	26	26,0	INTRON	-
Chr01	105281989	G	T	G	1	1,0	K	3	2,1	G	1	1,0	G	2	2,0	INTRON	-
Chr01	105285967	A	G	A	6	6,0	R	6	3,3	A	21	21,0	A	10	10,0	UTR_3_PRIME	-
Chr01	105286935	T	A	T	5	5,0	A	6	0,6	W	19	14,5	W	20	14,6	INTRON	-
Chr01	105287074	A	C	A	8	8,0	M	17	15,2	A	26	26,0	M	15	13,2	NON_SYNONYMOUS_CODING	Ttt/Gtt
Chr01	105383524	C	G	S	4	2,2	S	4	1,3	N	.	.	C	5	5,0	NON_SYNONYMOUS_CODING	gCt/gGt
Chr01	105546482	T	C	T	8	8,0	Y	20	16,4	T	9	9,0	T	14	14,0	NON_SYNONYMOUS_CODING	Tgg/Cgg
Chr01	105574894	A	G	N	.	.	R	1	0,1	A	6	6,0	A	2	2,0	INTRON	-
Chr01	105579193	G	A	A	10	0,10	A	8	0,8	A	23	0,23	A	30	0,30	SYNONYMOUS_CODING	gaC/gaT
Chr01	105579631	T	G	G	11	0,11	G	12	1,11	G	28	0,28	G	25	0,25	SYNONYMOUS_CODING	ggA/ggC
Chr01	105579718	G	C	C	2	0,2	S	4	1,3	C	14	0,14	C	5	0,5	SYNONYMOUS_CODING	ggC/ggG
Chr01	105579746	C	T	T	2	0,2	Y	2	1,1	T	2	0,2	N	.	.	NON_SYNONYMOUS_CODING	aGg/aAg
Chr01	105683502	G	A	R	1	1,0	A	3	0,3	R	1	0,1	G	4	4,0	DOWNSTREAM	-
Chr01	105738692	A	G	G	1	0,1	G	2	0,2	G	3	0,3	G	1	0,1	SPLICE_SITE_REGION	-
Chr01	105739492	A	G	R	3	1,2	R	6	4,2	A	4	4,0	A	14	14,0	NON_SYNONYMOUS_CODING	Tgc/Cgc
Chr01	105743160	A	C	A	1	1,0	M	8	5,3	A	13	13,0	A	11	11,0	INTRON	-
Chr01	105745114	A	T	N	.	.	W	2	1,1	A	7	7,0	A	1	1,0	INTRON	-
Chr01	105799307	T	C	N	.	.	Y	3	1,2	T	2	2,0	N	.	.	INTRON	-
Chr01	105829541	A	G	R	4	1,3	G	8	0,8	R	16	11,5	A	3	3,0	UTR_3_PRIME	-
Chr01	105837789	G	C	S	7	3,4	C	2	0,2	S	25	10,15	S	34	22,12	UTR_5_PRIME	-
Chr01	105837921	A	G	A	10	10,0	R	2	1,1	R	32	21,11	R	21	16,5	NON_SYNONYMOUS_CODING	cAt/cGt
Chr01	105872924	A	G	A	9	9,0	R	10	7,3	A	8	8,0	A	8	8,0	INTRON	-
Chr01	105873172	G	A	G	7	7,0	R	12	8,4	G	3	3,0	G	10	10,0	INTRON	-
Chr01	106021593	T	A	N	.	.	W	6	4,2	N	.	.	N	.	.	UTR_3_PRIME	-
Chr01	106065161	C	G	C	3	3,0	S	1	0,1	S	13	8,5	S	19	10,9	NON_SYNONYMOUS_CODING	Gtt/Ctt
Chr01	106065874	T	C	Y	6	4,2	C	3	0,3	N	.	.	T	9	9,0	NON_SYNONYMOUS_CODING	tAt/tGt
Chr01	106148026	A	C	A	5	5,0	M	10	7,3	A	20	20,0	A	9	9,0	UTR_3_PRIME	-
Chr01	106249505	A	C	N	.	.	M	2	1,1	C	2	0,2	N	.	.	UPSTREAM	-
Chr01	106290962	G	A	G	5	5,0	R	2	0,2	G	1	1,0	G	6	6,0	INTRON	-
Chr01	106291154	C	G	C	5	5,0	S	1	0,1	C	11	11,0	C	9	9,0	INTRON	-
Chr01	106293255	C	A	A	4	0,4	A	3	0,3	A	8	0,8	A	10	0,10	UTR_5_PRIME	-
Chr01	106314888	A	G	A	8	8,0	R	35	27,8	A	11	11,0	A	20	20,0	DOWNSTREAM	-
Chr01	106414395	A	G	A	2	2,0	R	6	4,2	A	4	4,0	A	11	11,0	SYNONYMOUS_CODING	ccA/ccG
Chr01	106424423	G	T	G	9	9,0	K	5	3,2	G	20	20,0	G	21	21,0	UTR_3_PRIME	-
Chr01	106503751	A	G	A	17	17,0	R	1	0,1	A	14	14,0	A	25	25,0	DOWNSTREAM	-
Chr01	106582410	A	G	A	5	5,0	R	6	4,2	A	15	15,0	A	21	21,0	NON_SYNONYMOUS_CODING	cTc/cCc
Chr01	106671056	A	T	N	.	.	T	1	0,1	T	1	0,1	T	4	0,4	INTRON	-
Chr01	106691478	A	T	A	5	5,0	W	3	1,2	A	3	3,0	A	16	16,0	SYNONYMOUS_CODING	ggA/ggT
Chr01	106691914	T	C	T	2	2,0	Y	8	6,2	N	.	.	N	.	.	NON_SYNONYMOUS_CODING	Tgc/Cgc
Chr01	106723618	G	A	R	18	12,6	R	6	4,2	G	27	27,0	R	30	25,5	SYNONYMOUS_CODING	atC/atT
Chr01	106727426	C	T	C	1	1,0	Y	1	0,1	C	2	2,0	N	.	.	NON_SYNONYMOUS_CODING	tGc/tAc
Chr01	106841042	T	C	T	4	4,0	Y	7	3,4	T	30	30,0	T	10	10,0	INTRON	-
Chr01	106896271	A	G	N	.	.	R	8	6,2	A	21	21,0	A	11	11,0	NON_SYNONYMOUS_CODING	Tgc/Cgc
Chr01	106993929	A	G	A	4	4,0	R	7	5,2	A	32	32,0	A	32	32,0	INTRON	-
Chr01	107044900	G	A	G	5	5,0	R	8	5,3	G	18	18,0	G	34	34,0	NON_SYNONYMOUS_CODING	cCg/cTg
Chr01	107143927	A	G	A	15	15,0	R	12	10,2	A	26	26,0	A	33	33,0	INTRON	-
Chr01	107147941	A	G	A	4	4,0	R	6	4,2	A	17	17,0	A	34	34,0	UTR_5_PRIME	-
Chr01	107147967	G	A	R	4	3,1	R	5	4,1	G	16	16,0	G	28	28,0	START_GAINED	-
Chr01	107168424	T	C	N	.	.	Y	3	1,2	N	.	.	T	7	7,0	INTRON	-
Chr01	107261093	T	C	T	2	2,0	Y	5	2,3	T	12	12,0	T	1	1,0	NON_SYNONYMOUS_CODING	Att/Gtt
Chr01	107300144	A	T	W	14	6,8	W	5	2,3	W	18	10,8	W	39	26,13	NON_SYNONYMOUS_CODING	tTt/tAt
Chr01	107376211	C	T	C	2	2,0	Y	16	10,6	C	25	25,0	C	40	40,0	NON_SYNONYMOUS_CODING	aCa/aTa
Chr01	107474931	T	C	T	6	6,0	Y	16	13,3	T	27	27,0	T	28	28,0	INTERGENIC
Chr01	107484922	T	A	N	.	.	W	8	5,3	N	.	.	N	.	.	INTRON	-
Chr01	107640600	A	G	A	8	8,0	R	25	20,5	A	23	23,0	A	36	36,0	SYNONYMOUS_CODING	agA/agG
Chr01	107693545	A	G	A	7	7,0	R	12	10,2	A	55	55,0	A	22	22,0	NON_SYNONYMOUS_CODING	gAa/gGa
Chr01	107802519	T	C	N	.	.	Y	3	2,1	T	7	7,0	T	2	2,0	NON_SYNONYMOUS_CODING	Tgg/Cgg
Chr01	107881236	T	A	T	4	4,0	W	5	3,2	T	14	14,0	T	10	10,0	INTRON	-
Chr01	107890122	G	A	G	4	4,0	R	3	2,1	G	10	10,0	G	16	16,0	INTRON	-
Chr01	107897774	G	A	N	.	.	R	2	1,1	G	4	4,0	N	.	.	UTR_5_PRIME	-
Chr01	107921236	A	C	N	.	.	M	17	14,3	A	1	1,0	A	3	3,0	INTRON	-
Chr01	107921278	T	C	N	.	.	Y	16	13,3	T	2	2,0	T	3	3,0	INTRON	-
Chr01	107921959	T	C	N	.	.	Y	18	14,4	T	4	4,0	T	11	11,0	INTRON	-
Chr01	107922619	T	A	N	.	.	W	11	8,3	T	2	2,0	T	7	7,0	INTRON	-
Chr01	107944628	T	C	T	5	5,0	Y	9	4,5	T	20	20,0	T	30	30,0	UTR_3_PRIME	-
Chr01	107981114	A	G	N	.	.	R	2	1,1	A	7	7,0	N	.	.	UPSTREAM	-
Chr01	107982344	G	A	N	.	.	A	8	0,8	A	4	0,4	R	8	2,6	UPSTREAM	-
Chr01	107992547	T	C	T	2	2,0	Y	7	5,2	T	9	9,0	T	2	2,0	INTRON	-
Chr01	107993407	T	C	T	10	10,0	Y	10	7,3	T	25	25,0	T	24	24,0	INTRON	-
Chr01	108052197	T	A	A	3	0,3	A	2	0,2	A	10	0,10	A	11	0,11	INTRON	-
Chr01	108059452	G	A	A	3	0,3	A	2	0,2	A	1	0,1	A	4	0,4	UPSTREAM	-
Chr01	108167299	A	C	A	20	18,2	M	4	2,2	A	18	17,1	A	7	7,0	NON_SYNONYMOUS_CODING	aaT/aaG
Chr01	108254366	A	G	N	.	.	G	2	0,2	R	3	2,1	G	9	0,9	SPLICE_SITE_ACCEPTOR	-
Chr01	108345353	C	T	Y	11	8,3	Y	6	3,3	Y	35	29,6	Y	35	19,16	UTR_5_PRIME	-
Chr01	108345422	A	G	R	12	7,5	R	6	4,2	R	24	17,7	R	24	17,7	UTR_5_PRIME	-
Chr01	108365240	T	A	T	2	2,0	W	1	0,1	T	1	1,0	N	.	.	SYNONYMOUS_CODING	tcA/tcT
Chr01	108427830	T	C	T	4	4,0	C	9	0,9	T	3	3,0	Y	17	8,9	DOWNSTREAM	-
Chr01	108600555	A	G	A	1	1,0	R	9	7,2	R	11	9,2	R	23	17,6	SYNONYMOUS_CODING	gtA/gtG
Chr01	108601117	A	C	A	2	2,0	M	7	4,3	A	38	38,0	A	16	16,0	INTRON	-
Chr01	108660887	G	T	G	2	2,0	K	9	7,2	G	31	31,0	G	28	28,0	NON_SYNONYMOUS_CODING	cGt/cTt
Chr01	108672019	T	C	N	.	.	Y	21	16,5	T	16	16,0	T	30	30,0	INTRON	-
Chr01	108673863	C	T	C	1	1,0	Y	8	5,3	C	7	7,0	C	3	3,0	INTRON	-
Chr01	108674627	T	C	T	1	1,0	Y	4	2,2	T	19	19,0	T	19	19,0	INTRON	-
Chr01	108678735	C	T	C	3	3,0	Y	5	2,3	C	4	4,0	C	7	7,0	UTR_3_PRIME	-
Chr01	108703157	C	G	S	8	4,4	S	8	5,3	S	22	16,6	S	36	31,5	NON_SYNONYMOUS_CODING	caG/caC
Chr01	108703175	G	A	R	7	3,4	R	11	8,3	R	21	10,11	R	40	32,8	SYNONYMOUS_CODING	ttC/ttT
Chr01	108703853	G	A	N	.	.	A	4	0,4	G	8	8,0	N	.	.	UPSTREAM	-
Chr01	108758982	C	T	C	2	2,0	Y	4	3,1	C	1	1,0	Y	2	1,1	START_GAINED	-
Chr01	108762001	A	G	N	.	.	R	1	0,1	R	2	1,1	A	3	3,0	INTRON	-
Chr01	108765329	G	T	N	.	.	K	11	7,4	G	3	3,0	G	19	19,0	INTRON	-
Chr01	108767408	T	G	G	2	0,2	G	3	0,3	G	7	0,7	G	2	0,2	NON_SYNONYMOUS_CODING	gTa/gGa
Chr01	108834990	A	G	A	1	1,0	R	4	3,1	A	9	9,0	A	10	10,0	INTRON	-
Chr01	108844895	T	C	T	8	8,0	Y	2	1,1	T	7	7,0	Y	8	6,2	NON_SYNONYMOUS_CODING	Agg/Ggg
Chr01	108894755	T	C	T	12	12,0	Y	12	10,2	T	9	9,0	T	51	51,0	SYNONYMOUS_CODING	ggA/ggG
Chr01	108894767	A	G	A	16	16,0	R	12	10,2	A	8	8,0	A	40	40,0	SYNONYMOUS_CODING	ggT/ggC
Chr01	108895032	G	A	N	.	.	R	3	2,1	G	16	16,0	G	24	24,0	NON_SYNONYMOUS_CODING	tCt/tTt
Chr01	108895277	C	A	N	.	.	M	2	1,1	C	22	22,0	C	16	16,0	SYNONYMOUS_CODING	ggG/ggT
Chr01	108946237	A	G	G	10	0,10	R	8	7,1	A	27	25,2	A	33	32,1	SYNONYMOUS_CODING	ccA/ccG
Chr01	109007869	A	G	N	.	.	R	1	0,1	A	2	2,0	A	3	3,0	DOWNSTREAM	-
Chr01	109090128	T	C	T	2	2,0	Y	2	0,2	T	4	4,0	T	18	18,0	NON_SYNONYMOUS_CODING	cAa/cGa
Chr01	109147911	A	T	N	.	.	W	12	9,3	A	26	26,0	A	23	23,0	INTRON	-
Chr01	109150138	A	C	N	.	.	M	5	3,2	A	28	27,1	A	12	12,0	NON_SYNONYMOUS_CODING	gTt/gGt
Chr01	109150705	C	T	N	.	.	Y	5	4,1	C	29	29,0	Y	23	16,7	SYNONYMOUS_CODING	agG/agA
Chr01	109169038	A	G	N	.	.	R	4	3,1	N	.	.	A	4	4,0	INTERGENIC
Chr01	109169570	C	T	N	.	.	Y	7	5,2	N	.	.	N	.	.	INTERGENIC
Chr01	109249696	T	C	N	.	.	Y	23	19,4	T	25	25,0	T	34	34,0	NON_SYNONYMOUS_CODING	Tgg/Cgg
Chr01	109250963	T	C	N	.	.	Y	10	7,3	T	17	17,0	T	2	2,0	INTRON	-
Chr01	109251515	A	G	N	.	.	R	4	2,2	A	15	15,0	A	17	17,0	SYNONYMOUS_CODING	agA/agG
Chr01	109294900	T	G	T	1	1,0	K	8	5,3	T	22	22,0	T	41	41,0	SYNONYMOUS_CODING	ctT/ctG
Chr01	109308052	C	T	N	.	.	Y	7	5,2	C	26	26,0	C	8	8,0	UPSTREAM	-
Chr01	109347617	A	G	A	3	3,0	R	9	6,3	A	15	15,0	A	27	24,3	SYNONYMOUS_CODING	ccA/ccG
Chr01	109352366	G	A	N	.	.	R	6	4,2	G	11	11,0	G	18	18,0	DOWNSTREAM	-
Chr01	109564285	A	G	A	1	1,0	R	3	1,2	N	.	.	A	1	1,0	DOWNSTREAM	-
Chr01	109631143	A	G	N	.	.	R	5	3,2	A	18	18,0	A	10	10,0	NON_SYNONYMOUS_CODING	cAt/cGt
Chr01	109631611	T	C	N	.	.	Y	18	14,4	T	19	19,0	T	41	41,0	UTR_3_PRIME	-
Chr01	109631981	T	A	N	.	.	W	9	7,2	T	33	33,0	T	29	29,0	UTR_3_PRIME	-
Chr01	109668104	A	G	R	5	3,2	G	6	0,6	G	13	0,13	R	25	9,16	SYNONYMOUS_CODING	gaT/gaC
Chr01	109674747	A	G	A	6	6,0	R	5	3,2	A	10	10,0	A	13	13,0	NON_SYNONYMOUS_CODING	Aac/Gac
Chr01	109700447	T	C	N	.	.	Y	9	6,3	T	18	18,0	T	31	31,0	INTERGENIC
Chr01	109724934	A	C	N	.	.	M	12	9,3	A	7	7,0	A	1	1,0	INTRON	-
Chr01	109729075	G	A	N	.	.	A	2	0,2	G	4	4,0	R	5	2,3	INTRON	-
Chr01	109732299	C	G	N	.	.	S	19	16,3	C	22	22,0	C	20	20,0	NON_SYNONYMOUS_CODING	Gtt/Ctt
Chr01	109748789	C	T	C	2	2,0	Y	7	5,2	C	20	20,0	C	16	16,0	INTRON	-
Chr01	109752683	T	C	T	1	1,0	Y	7	2,5	T	14	14,0	T	47	47,0	INTRON	-
Chr01	109753116	C	T	N	.	.	Y	4	1,3	C	12	12,0	C	10	10,0	INTRON	-
Chr01	109758459	C	T	N	.	.	Y	2	0,2	C	1	1,0	C	4	4,0	UPSTREAM	-
Chr01	109786805	C	A	C	2	2,0	M	8	5,3	C	7	7,0	C	4	4,0	UPSTREAM	-
Chr01	109786832	A	G	A	2	2,0	R	9	6,3	A	8	8,0	A	2	2,0	UPSTREAM	-
Chr01	109808956	A	C	A	1	1,0	M	4	2,2	A	4	4,0	A	8	8,0	INTRON	-
Chr01	109986754	A	G	A	10	10,0	R	12	9,3	A	1	1,0	A	21	21,0	NON_SYNONYMOUS_CODING	Tca/Cca
Chr01	110081401	A	G	N	.	.	R	13	11,2	A	19	19,0	A	21	21,0	INTRON	-
Chr01	110266878	G	A	N	.	.	R	10	8,2	G	15	15,0	G	16	16,0	INTERGENIC
Chr01	110269365	A	T	N	.	.	T	2	0,2	N	.	.	T	4	0,4	INTERGENIC
Chr01	110274800	G	A	N	.	.	A	10	0,10	A	7	0,7	A	6	0,6	DOWNSTREAM	-
Chr01	110466740	T	G	T	2	2,0	K	2	0,2	T	27	27,0	T	18	18,0	NON_SYNONYMOUS_CODING	Att/Ctt
Chr01	110616709	G	C	G	2	2,0	S	10	8,2	G	1	1,0	G	9	9,0	NON_SYNONYMOUS_CODING	Gcg/Ccg
Chr01	110623170	A	T	A	1	1,0	T	4	0,4	A	4	4,0	A	2	2,0	INTRON	-
Chr01	110670303	A	G	G	4	0,4	R	7	1,6	R	41	14,27	R	24	11,13	NON_SYNONYMOUS_CODING	Atc/Gtc
Chr01	110689687	G	T	N	.	.	T	1	0,1	T	5	0,5	T	8	0,8	INTRON	-
Chr01	110689703	G	T	N	.	.	T	1	0,1	T	6	0,6	T	8	0,8	INTRON	-
Chr01	110713874	A	G	G	1	0,1	G	2	0,2	R	23	20,3	R	28	25,3	NON_SYNONYMOUS_CODING	Aag/Gag
Chr01	110715156	T	C	T	7	7,0	Y	13	10,3	T	9	9,0	T	17	17,0	SPLICE_SITE_DONOR	-
Chr01	110715904	C	T	N	.	.	T	4	0,4	T	17	0,17	T	22	0,22	UTR_5_PRIME	-
Chr01	110719947	G	C	G	5	5,0	C	2	0,2	S	9	4,5	S	7	6,1	NON_SYNONYMOUS_CODING	Gct/Cct
Chr01	110720751	C	A	N	.	.	M	6	3,3	N	.	.	C	2	2,0	UTR_3_PRIME	-
Chr01	110720758	C	A	N	.	.	M	6	3,3	N	.	.	C	2	2,0	NON_SYNONYMOUS_CODING	gaG/gaT
Chr01	110724706	C	G	C	14	14,0	S	7	4,3	C	28	28,0	C	18	18,0	NON_SYNONYMOUS_CODING	Gcg/Ccg
Chr01	110726425	T	C	T	12	12,0	Y	26	21,5	T	7	7,0	Y	11	7,4	NON_SYNONYMOUS_CODING	Agc/Ggc
Chr01	110726447	A	G	A	12	12,0	R	27	23,4	A	5	5,0	A	18	18,0	SYNONYMOUS_CODING	caT/caC
Chr01	110748295	T	C	N	.	.	Y	13	11,2	T	21	21,0	T	29	29,0	UPSTREAM	-
Chr01	110784861	C	T	N	.	.	T	3	0,3	Y	3	2,1	N	.	.	SYNONYMOUS_CODING	ctG/ctA
Chr01	110796927	A	G	N	.	.	G	2	0,2	R	11	10,1	A	4	4,0	INTRON	-
Chr01	110801776	G	C	G	6	6,0	S	5	3,2	G	24	24,0	G	25	25,0	SPLICE_SITE_REGION	-
Chr01	110802969	A	G	N	.	.	R	6	3,3	A	13	13,0	A	11	11,0	NON_SYNONYMOUS_CODING	gAa/gGa
Chr01	110824681	C	T	N	.	.	Y	5	3,2	C	32	32,0	C	31	31,0	INTRON	-
Chr01	110846968	C	T	N	.	.	Y	4	2,2	C	11	11,0	C	16	16,0	UTR_5_PRIME	-
Chr01	110966621	A	G	N	.	.	R	8	6,2	A	7	7,0	A	16	16,0	DOWNSTREAM	-
Chr01	110966686	G	A	N	.	.	R	9	7,2	G	22	22,0	G	19	19,0	DOWNSTREAM	-
Chr01	111077629	C	A	N	.	.	M	6	2,4	C	6	6,0	C	8	8,0	UTR_3_PRIME	-
Chr01	111078615	C	G	N	.	.	G	4	0,4	C	2	2,0	C	10	10,0	SYNONYMOUS_CODING	ggG/ggC
Chr01	111078665	A	T	T	2	0,2	T	10	0,10	W	14	8,6	W	30	19,11	NON_SYNONYMOUS_CODING	Ttg/Atg
Chr01	111080698	C	A	N	.	.	M	21	18,3	C	31	31,0	C	26	26,0	UTR_5_PRIME	-
Chr01	111252555	T	C	T	2	2,0	Y	9	7,2	T	13	13,0	T	20	20,0	SPLICE_SITE_REGION	-
Chr01	111269805	A	G	N	.	.	G	9	0,9	G	10	0,10	R	3	2,1	INTRON	-
Chr01	111276145	G	C	N	.	.	S	5	3,2	G	12	12,0	G	6	6,0	INTRON	-
Chr01	111281986	T	G	N	.	.	G	5	0,5	N	.	.	T	7	7,0	NON_SYNONYMOUS_CODING	Acg/Ccg
Chr01	111317463	T	C	N	.	.	Y	3	2,1	T	9	9,0	T	15	15,0	INTERGENIC
Chr01	111319445	A	G	N	.	.	R	2	1,1	R	2	1,1	A	2	2,0	INTERGENIC
Chr02	241089	T	C	T	1	1,0	Y	6	3,3	T	26	26,0	T	12	12,0	NON_SYNONYMOUS_CODING	gTt/gCt
Chr02	255647	C	T	N	.	.	Y	3	2,1	Y	24	16,8	Y	49	27,22	UTR_5_PRIME	-
Chr02	255791	C	T	C	1	1,0	Y	4	3,1	Y	19	17,2	Y	46	35,11	UTR_5_PRIME	-
Chr02	255800	C	T	C	1	1,0	Y	4	3,1	Y	19	17,2	Y	42	34,8	START_GAINED	-
Chr02	266070	T	C	T	9	9,0	Y	5	3,2	T	8	8,0	T	21	19,2	UTR_3_PRIME	-
Chr02	270574	C	A	C	2	2,0	M	1	0,1	C	14	14,0	C	11	11,0	INTRON	-
Chr02	335328	A	C	N	.	.	C	1	0,1	C	4	0,4	C	6	0,6	STOP_GAINED	taT/taG
Chr02	341976	T	C	T	1	1,0	Y	4	2,2	T	11	11,0	T	3	3,0	SYNONYMOUS_CODING	ctT/ctC
Chr02	346868	G	C	G	3	3,0	S	7	5,2	G	10	10,0	G	28	28,0	INTRON	-
Chr02	358744	G	A	G	4	4,0	R	9	7,2	G	17	17,0	G	8	8,0	INTERGENIC
Chr02	361563	C	A	A	1	0,1	A	5	0,5	A	10	0,10	A	10	0,10	INTERGENIC
Chr02	446782	G	A	N	.	.	R	12	10,2	N	.	.	G	2	2,0	INTRON	-
Chr02	461375	C	T	C	2	2,0	Y	5	4,1	N	.	.	N	.	.	INTRON	-
Chr02	474082	C	T	N	.	.	Y	6	3,3	C	4	4,0	C	13	13,0	NON_SYNONYMOUS_CODING	Gag/Aag
Chr02	511652	T	C	N	.	.	Y	3	1,2	N	.	.	N	.	.	INTRON	-
Chr02	625188	C	T	C	3	3,0	Y	7	5,2	C	14	14,0	C	18	18,0	INTRON	-
Chr02	625887	C	T	N	.	.	Y	6	4,2	C	1	1,0	C	7	7,0	INTRON	-
Chr02	650986	C	G	C	6	6,0	S	6	4,2	C	11	11,0	C	15	15,0	UTR_3_PRIME	-
Chr02	659398	A	G	A	2	2,0	R	11	7,4	A	6	6,0	A	11	11,0	INTRON	-
Chr02	659786	T	A	T	4	4,0	W	11	9,2	T	6	6,0	T	11	11,0	INTRON	-
Chr02	660694	C	A	C	4	4,0	M	9	5,4	C	4	4,0	C	7	7,0	INTRON	-
Chr02	663615	A	G	A	8	8,0	R	6	4,2	A	9	9,0	A	25	25,0	UTR_5_PRIME	-
Chr02	663942	C	T	C	13	13,0	Y	14	12,2	C	33	33,0	C	36	36,0	STOP_GAINED	Caa/Taa
Chr02	665808	C	T	Y	24	20,4	Y	18	5,13	Y	27	18,9	Y	23	17,6	SYNONYMOUS_CODING	gaC/gaT
Chr02	665889	T	C	T	20	19,1	Y	9	7,2	T	17	17,0	T	36	32,4	SYNONYMOUS_CODING	ccT/ccC
Chr02	666682	A	G	A	4	4,0	R	9	6,3	A	23	23,0	A	23	23,0	INTRON	-
Chr02	690963	G	T	G	3	3,0	K	2	0,2	G	11	11,0	G	3	3,0	INTRON	-
Chr02	691523	G	C	G	3	3,0	S	3	1,2	G	6	6,0	G	12	12,0	INTRON	-
Chr02	701134	C	T	T	1	0,1	T	9	0,9	Y	5	3,2	Y	4	2,2	NON_SYNONYMOUS_CODING	Gtc/Atc
Chr02	762819	G	A	G	3	3,0	R	2	0,2	N	.	.	G	2	2,0	SPLICE_SITE_REGION	-
Chr02	800547	G	A	G	6	6,0	R	12	10,2	G	13	13,0	G	24	24,0	UTR_3_PRIME	-
Chr02	820971	A	G	A	8	8,0	R	11	8,3	A	24	24,0	A	39	39,0	NON_SYNONYMOUS_CODING	gAa/gGa
Chr02	830346	T	C	T	2	2,0	C	4	0,4	N	.	.	T	2	2,0	SYNONYMOUS_CODING	ccT/ccC
Chr02	935466	A	G	A	1	1,0	R	6	2,4	A	13	13,0	A	11	11,0	INTRON	-
Chr02	936902	G	A	R	7	5,2	R	23	18,5	G	28	27,1	R	11	9,2	SYNONYMOUS_CODING	ttC/ttT
Chr02	1054490	A	T	N	.	.	W	4	1,3	N	.	.	A	4	4,0	NON_SYNONYMOUS_CODING	ttA/ttT
Chr02	1054541	A	G	N	.	.	R	4	1,3	N	.	.	A	4	4,0	SYNONYMOUS_CODING	aaA/aaG
Chr02	1072627	A	G	N	.	.	R	1	0,1	N	.	.	A	6	6,0	DOWNSTREAM	-
Chr02	1101510	T	C	T	5	5,0	Y	11	9,2	Y	21	18,3	T	31	31,0	SYNONYMOUS_CODING	caT/caC
Chr02	1170871	G	A	N	.	.	R	4	2,2	R	8	6,2	G	4	4,0	NON_SYNONYMOUS_CODING	gCc/gTc
Chr02	1178057	G	A	N	.	.	R	3	1,2	G	19	19,0	G	4	4,0	DOWNSTREAM	-
Chr02	1181143	A	G	A	14	14,0	R	13	10,3	A	16	16,0	A	28	28,0	INTRON	-
Chr02	1242602	G	A	N	.	.	A	2	0,2	A	10	0,10	A	10	0,10	INTRON	-
Chr02	1349098	T	A	T	2	2,0	W	4	2,2	T	17	17,0	T	7	7,0	INTERGENIC
Chr02	1349865	A	G	A	3	3,0	R	1	0,1	N	.	.	A	3	3,0	INTERGENIC
Chr02	1373477	T	A	N	.	.	A	3	0,3	N	.	.	W	11	3,8	INTRON	-
Chr02	1383152	T	C	N	.	.	Y	1	0,1	N	.	.	T	10	10,0	NON_SYNONYMOUS_CODING	tTg/tCg
Chr02	1387862	A	G	A	2	2,0	R	6	3,3	A	9	9,0	A	5	5,0	DOWNSTREAM	-
Chr02	1387886	G	C	G	2	2,0	S	10	3,7	G	11	11,0	G	5	5,0	UPSTREAM	-
Chr02	1388037	C	T	C	3	3,0	T	21	0,21	Y	15	10,5	Y	29	9,20	UPSTREAM	-
Chr02	1405423	A	C	A	1	1,0	M	8	6,2	A	15	15,0	A	21	21,0	SYNONYMOUS_CODING	tcT/tcG
Chr02	1631312	T	A	T	1	1,0	W	7	5,2	N	.	.	T	4	4,0	INTRON	-
Chr02	1634461	T	C	T	1	1,0	Y	2	0,2	T	2	2,0	N	.	.	INTRON	-
Chr02	1661900	T	A	T	3	3,0	W	7	6,1	W	20	11,9	T	52	49,3	UTR_5_PRIME	-
Chr02	1674345	C	T	T	4	0,4	T	4	0,4	T	14	0,14	T	13	0,13	INTRON	-
Chr02	1674363	T	A	T	3	3,0	A	4	0,4	W	13	12,1	W	13	1,12	INTRON	-
Chr02	1678404	A	G	N	.	.	R	5	4,1	N	.	.	N	.	.	INTRON	-
Chr02	1678866	G	T	N	.	.	T	1	0,1	T	7	0,7	T	3	0,3	INTRON	-
Chr02	1697331	A	G	A	1	1,0	R	3	1,2	A	3	3,0	A	11	11,0	NON_SYNONYMOUS_CODING	cTt/cCt
Chr02	1719160	T	C	C	6	0,6	C	6	0,6	C	8	0,8	C	14	0,14	NON_SYNONYMOUS_CODING	Acc/Gcc
Chr02	1777205	C	A	N	.	.	A	2	0,2	N	.	.	N	.	.	INTRON	-
Chr02	1777277	G	C	N	.	.	S	5	1,4	N	.	.	C	12	0,12	INTRON	-
Chr02	1792844	G	A	G	6	6,0	R	1	0,1	G	21	21,0	G	14	14,0	NON_SYNONYMOUS_CODING	Cca/Tca
Chr02	1817389	T	A	N	.	.	W	2	1,1	T	6	6,0	T	9	9,0	INTRON	-
Chr02	1819153	C	G	N	.	.	G	8	0,8	N	.	.	N	.	.	UPSTREAM	-
Chr02	1820778	C	T	N	.	.	Y	6	4,2	C	3	3,0	C	9	9,0	UPSTREAM	-
Chr02	1832251	T	C	T	8	8,0	Y	9	6,3	T	20	20,0	T	42	42,0	INTERGENIC
Chr02	1833375	A	T	N	.	.	W	1	0,1	A	21	21,0	A	9	9,0	INTERGENIC
Chr02	1833526	C	T	C	1	1,0	Y	5	3,2	C	10	10,0	C	11	11,0	DOWNSTREAM	-
Chr02	1837603	A	T	N	.	.	T	2	0,2	N	.	.	A	5	5,0	DOWNSTREAM	-
Chr02	1862456	A	G	A	9	9,0	R	4	1,3	A	21	21,0	A	16	16,0	NON_SYNONYMOUS_CODING	tTg/tCg
Chr02	1864533	A	T	A	3	3,0	W	4	2,2	A	20	20,0	A	8	8,0	INTRON	-
Chr02	1865127	A	G	N	.	.	R	1	0,1	N	.	.	A	3	3,0	INTRON	-
Chr02	2006360	G	A	G	8	8,0	R	17	13,4	G	6	6,0	G	21	21,0	NON_SYNONYMOUS_CODING	tGc/tAc
Chr02	2011430	C	A	C	12	12,0	A	9	0,9	M	22	17,5	M	26	16,10	DOWNSTREAM	-
Chr02	2014955	C	G	N	.	.	S	7	2,5	C	7	7,0	C	4	4,0	INTERGENIC
Chr02	2058432	C	T	C	3	3,0	Y	1	0,1	Y	11	4,7	C	2	2,0	START_GAINED	-
Chr02	2078654	A	C	C	2	0,2	C	9	0,9	C	20	0,20	C	33	2,31	SYNONYMOUS_CODING	ctT/ctG
Chr02	2096336	G	A	G	1	1,0	R	7	4,3	G	6	6,0	G	15	15,0	DOWNSTREAM	-
Chr02	2096661	T	C	T	2	2,0	Y	5	3,2	T	1	1,0	T	3	3,0	DOWNSTREAM	-
Chr02	2108849	A	G	A	3	3,0	R	1	0,1	A	4	4,0	R	2	1,1	INTRON	-
Chr02	2118965	A	C	N	.	.	M	2	1,1	A	4	4,0	A	3	3,0	INTRON	-
Chr02	2188485	C	G	C	2	2,0	S	6	5,1	C	5	5,0	S	13	10,3	NON_SYNONYMOUS_CODING	Gat/Cat
Chr02	2188559	A	G	A	2	2,0	R	14	12,2	R	15	10,5	R	17	11,6	NON_SYNONYMOUS_CODING	aTa/aCa
Chr02	2188643	G	A	G	3	3,0	R	16	14,2	R	12	7,5	R	16	10,6	NON_SYNONYMOUS_CODING	gCg/gTg
Chr02	2199078	G	T	G	4	4,0	K	1	0,1	G	4	4,0	G	7	7,0	SPLICE_SITE_REGION	-
Chr02	2200403	T	C	T	7	7,0	Y	3	1,2	T	10	10,0	T	31	31,0	UTR_3_PRIME	-
Chr02	2250170	T	G	G	3	0,3	G	1	0,1	G	11	0,11	G	10	0,10	NON_SYNONYMOUS_CODING	gTt/gGt
Chr02	2295723	G	A	N	.	.	A	3	0,3	G	4	4,0	A	2	0,2	NON_SYNONYMOUS_CODING	Ctc/Ttc
Chr02	2320992	T	C	T	6	6,0	Y	9	7,2	Y	15	13,2	T	32	32,0	SPLICE_SITE_DONOR	-
Chr02	2324347	A	G	A	6	6,0	R	18	15,3	A	23	23,0	A	17	17,0	NON_SYNONYMOUS_CODING	gAc/gGc
Chr02	2327809	T	C	C	7	6,1	C	8	5,3	C	22	5,17	C	15	12,3	SYNONYMOUS_CODING	caA/caG
Chr02	2343228	A	G	G	6	0,6	G	6	0,6	G	12	0,12	G	33	0,33	NON_SYNONYMOUS_CODING	Atg/Gtg
Chr02	2346927	T	C	T	19	19,0	Y	10	8,2	T	37	37,0	T	27	27,0	SYNONYMOUS_CODING	gaT/gaC
Chr02	2393522	A	T	N	.	.	T	4	0,4	N	.	.	A	4	4,0	INTRON	-
Chr02	2394373	T	C	T	1	1,0	Y	2	1,1	T	1	1,0	T	7	7,0	INTRON	-
Chr02	2395887	T	C	T	2	2,0	Y	2	1,1	N	.	.	T	15	15,0	NON_SYNONYMOUS_CODING	Ttt/Ctt
Chr02	2397631	A	T	W	1	0,1	W	6	4,2	N	.	.	W	6	5,1	NON_SYNONYMOUS_CODING	Agg/Tgg
Chr02	2433364	A	G	A	8	8,0	R	8	6,2	A	7	7,0	A	11	11,0	SPLICE_SITE_REGION	-
Chr02	2434198	A	C	A	17	17,0	M	6	4,2	A	29	29,0	A	15	15,0	INTRON	-
Chr02	2441799	C	T	C	3	3,0	Y	6	1,5	C	1	1,0	C	4	4,0	NON_SYNONYMOUS_CODING	Gtt/Att
Chr02	2442811	T	A	N	.	.	W	4	1,3	T	2	2,0	T	4	4,0	INTRON	-
Chr02	2454130	T	C	N	.	.	Y	5	3,2	N	.	.	T	6	6,0	UPSTREAM	-
Chr02	2517161	T	G	N	.	.	G	3	0,3	N	.	.	G	1	0,1	INTRON	-
Chr02	2541491	C	G	N	.	.	G	8	0,8	C	4	4,0	G	18	0,18	DOWNSTREAM	-
Chr02	2541864	T	G	T	4	4,0	G	9	0,9	T	1	1,0	K	13	3,10	DOWNSTREAM	-
Chr02	2542769	T	G	T	3	3,0	G	19	0,19	T	9	9,0	K	28	4,24	NON_SYNONYMOUS_CODING	tTt/tGt
Chr02	2543652	A	G	A	2	2,0	G	3	0,3	A	7	7,0	A	1	1,0	INTRON	-
Chr02	2567581	T	A	T	2	2,0	W	1	0,1	T	8	8,0	T	7	7,0	INTRON	-
Chr02	2609336	G	A	G	1	1,0	R	1	0,1	N	.	.	G	3	3,0	UPSTREAM	-
Chr02	2652144	A	T	A	1	1,0	T	5	0,5	A	3	3,0	W	6	5,1	NON_SYNONYMOUS_CODING	cAa/cTa
Chr02	2652313	C	G	C	3	3,0	G	10	0,10	C	1	1,0	S	14	2,12	SYNONYMOUS_CODING	ctC/ctG
Chr02	2669248	A	T	A	1	1,0	W	14	12,2	A	8	8,0	A	7	7,0	DOWNSTREAM	-
Chr02	2669354	T	G	K	1	1,0	G	2	0,2	T	3	3,0	G	2	0,2	DOWNSTREAM	-
Chr02	2669413	G	C	G	2	2,0	S	15	12,3	G	7	7,0	G	14	14,0	DOWNSTREAM	-
Chr02	2743283	A	C	M	8	6,2	M	7	5,2	M	32	27,5	M	27	21,6	NON_SYNONYMOUS_CODING	gAa/gCa
Chr02	2745583	G	A	N	.	.	A	2	0,2	A	11	0,11	A	10	0,10	INTRON	-
Chr02	2809949	A	G	N	.	.	R	1	0,1	A	2	2,0	A	4	4,0	INTRON	-
Chr02	2810010	A	C	C	9	0,9	C	2	0,2	M	16	6,10	A	5	5,0	SPLICE_SITE_REGION	-
Chr02	2811105	T	A	T	9	9,0	W	14	6,8	T	8	8,0	W	16	12,4	NON_SYNONYMOUS_CODING	Aat/Tat
Chr02	2812936	G	C	G	2	2,0	S	1	0,1	S	14	13,1	S	4	2,2	NON_SYNONYMOUS_CODING	aCa/aGa
Chr02	2831241	A	T	A	2	2,0	W	2	0,2	A	16	16,0	A	3	3,0	DOWNSTREAM	-
Chr02	2905634	A	G	A	4	4,0	R	13	8,5	A	10	10,0	A	16	16,0	NON_SYNONYMOUS_CODING	tTc/tCc
Chr02	2946283	A	G	N	.	.	G	2	0,2	A	8	8,0	R	9	4,5	UPSTREAM	-
Chr02	2998484	T	C	T	3	3,0	C	12	0,12	T	19	18,1	Y	30	4,26	NON_SYNONYMOUS_CODING	aAg/aGg
Chr02	3057061	A	G	A	2	2,0	R	11	6,5	A	4	4,0	A	1	1,0	UPSTREAM	-
Chr02	3057091	T	C	T	4	4,0	Y	12	7,5	T	8	8,0	T	1	1,0	UPSTREAM	-
Chr02	3057259	C	T	C	6	6,0	Y	16	11,5	C	16	16,0	C	11	11,0	UPSTREAM	-
Chr02	3057461	G	C	G	4	4,0	C	1	0,1	S	17	15,2	S	9	1,8	UPSTREAM	-
Chr02	3057736	C	G	N	.	.	S	1	0,1	C	9	9,0	S	24	14,10	UPSTREAM	-
Chr02	3057789	G	A	N	.	.	R	2	1,1	G	12	12,0	G	21	21,0	UPSTREAM	-
Chr02	3084959	T	C	T	2	2,0	Y	7	3,4	T	14	14,0	T	22	22,0	NON_SYNONYMOUS_CODING	gAa/gGa
Chr02	3086343	G	A	R	4	2,2	R	10	3,7	R	26	19,7	G	49	47,2	NON_SYNONYMOUS_CODING	aCg/aTg
Chr02	3086373	C	T	Y	3	2,1	Y	9	3,6	Y	17	14,3	C	35	33,2	NON_SYNONYMOUS_CODING	aGc/aAc
Chr02	3095835	T	C	C	1	0,1	Y	7	1,6	N	.	.	C	6	0,6	SPLICE_SITE_REGION	-
Chr02	3101332	T	A	T	1	1,0	W	11	7,4	W	16	12,4	T	34	34,0	INTRON	-
Chr02	3156363	C	T	N	.	.	T	2	0,2	N	.	.	T	3	0,3	INTRON	-
Chr02	3188917	T	C	T	5	5,0	Y	11	9,2	T	32	32,0	T	46	46,0	SYNONYMOUS_CODING	aaA/aaG
Chr02	3208856	C	T	C	3	3,0	Y	4	2,2	C	8	8,0	C	9	9,0	NON_SYNONYMOUS_CODING	Gtg/Atg
Chr02	3246534	C	T	N	.	.	Y	4	2,2	C	7	7,0	C	8	8,0	NON_SYNONYMOUS_CODING	Cgg/Tgg
Chr02	3284052	C	A	M	1	1,0	A	3	0,3	A	4	0,4	A	1	0,1	UPSTREAM	-
Chr02	3290858	T	A	N	.	.	W	2	0,2	T	3	3,0	T	8	8,0	INTERGENIC
Chr02	3292505	T	C	T	1	1,0	Y	6	3,3	T	21	21,0	T	37	37,0	INTERGENIC
Chr02	3394894	A	G	A	1	1,0	R	2	0,2	N	.	.	A	4	4,0	NON_SYNONYMOUS_CODING	gAa/gGa
Chr02	3416519	G	T	N	.	.	K	1	0,1	G	3	3,0	G	9	9,0	INTRON	-
Chr02	3417747	A	G	R	6	2,4	R	9	5,4	R	27	22,5	R	20	13,7	SPLICE_SITE_REGION	-
Chr02	3436431	C	T	T	1	0,1	Y	8	4,4	Y	11	7,4	Y	11	8,3	UTR_3_PRIME	-
Chr02	3452011	G	A	G	2	2,0	R	8	5,3	G	19	19,0	G	30	30,0	SYNONYMOUS_CODING	ggG/ggA
Chr02	3454210	G	T	N	.	.	K	5	2,3	G	6	6,0	G	14	14,0	NON_SYNONYMOUS_CODING	Gac/Tac
Chr02	3454255	G	C	G	1	1,0	S	1	0,1	G	3	3,0	N	.	.	DOWNSTREAM	-
Chr02	3463751	T	C	N	.	.	Y	2	1,1	T	10	10,0	T	6	6,0	INTRON	-
Chr02	3527935	G	A	N	.	.	R	3	2,1	R	16	8,8	R	24	18,6	UTR_5_PRIME	-
Chr02	3560301	T	A	T	8	8,0	W	8	6,2	W	17	12,5	W	31	28,3	UTR_3_PRIME	-
Chr02	3560971	G	A	G	6	6,0	R	11	9,2	G	9	9,0	G	46	46,0	NON_SYNONYMOUS_CODING	Cct/Tct
Chr02	3564737	A	T	A	2	2,0	W	2	1,1	A	10	10,0	W	5	3,2	UTR_5_PRIME	-
Chr02	3593766	T	C	T	2	2,0	Y	10	8,2	T	6	6,0	T	29	29,0	INTRON	-
Chr02	3606184	A	C	N	.	.	M	2	1,1	C	5	0,5	C	1	0,1	SYNONYMOUS_CODING	tcT/tcG
Chr02	3834933	A	G	A	1	1,0	R	2	1,1	A	4	4,0	N	.	.	INTRON	-
Chr02	3854573	G	A	G	1	1,0	R	3	1,2	G	5	5,0	G	10	10,0	INTERGENIC
Chr02	3855513	A	G	A	2	2,0	R	5	3,2	A	5	5,0	A	1	1,0	INTERGENIC
Chr02	3951002	C	G	C	5	5,0	G	6	0,6	C	4	4,0	S	6	1,5	NON_SYNONYMOUS_CODING	gaC/gaG
Chr02	3951442	T	C	T	1	1,0	C	3	0,3	T	9	9,0	T	13	13,0	NON_SYNONYMOUS_CODING	gTa/gCa
Chr02	3951645	T	A	N	.	.	A	2	0,2	W	2	1,1	T	13	13,0	NON_SYNONYMOUS_CODING	Tta/Ata
Chr02	3952064	C	A	C	5	5,0	A	9	0,9	C	5	5,0	M	16	9,7	SYNONYMOUS_CODING	ctC/ctA
Chr02	3952362	G	C	G	4	4,0	C	2	0,2	S	11	6,5	S	12	6,6	NON_SYNONYMOUS_CODING	Gtt/Ctt
Chr02	3952730	C	T	C	2	2,0	Y	5	3,2	C	2	2,0	C	10	10,0	SYNONYMOUS_CODING	tgC/tgT
Chr02	3958043	C	T	C	12	12,0	Y	3	1,2	Y	20	7,13	Y	18	12,6	SYNONYMOUS_CODING	Ctg/Ttg
Chr02	3958973	T	C	T	1	1,0	Y	11	8,3	T	26	26,0	T	17	17,0	INTRON	-
Chr02	3960183	G	A	G	1	1,0	R	11	7,4	R	18	11,7	G	20	17,3	INTRON	-
Chr02	3961889	T	C	T	1	1,0	Y	11	9,2	T	31	31,0	T	14	14,0	UTR_3_PRIME	-
Chr02	3992896	G	A	G	18	18,0	R	4	1,3	G	30	29,1	R	24	21,3	NON_SYNONYMOUS_CODING	Gga/Aga
Chr02	3992922	A	G	A	16	16,0	R	7	1,6	A	27	27,0	A	20	20,0	SYNONYMOUS_CODING	gaA/gaG
Chr02	3995412	G	A	G	2	2,0	A	14	0,14	R	41	32,9	R	22	3,19	INTRON	-
Chr02	4015184	C	T	C	2	2,0	Y	4	1,3	C	2	2,0	T	9	0,9	NON_SYNONYMOUS_CODING	Gca/Aca
Chr02	4015380	C	T	N	.	.	Y	4	3,1	C	7	7,0	C	6	6,0	SYNONYMOUS_CODING	tcG/tcA
Chr02	4027849	G	A	G	16	16,0	R	8	5,3	G	10	10,0	R	21	19,2	NON_SYNONYMOUS_CODING	atG/atA
Chr02	4061635	T	G	N	.	.	K	8	6,2	T	3	3,0	T	5	5,0	INTERGENIC
Chr02	4063919	C	A	C	11	11,0	M	6	4,2	C	27	27,0	C	37	37,0	INTERGENIC
Chr02	4088868	C	T	T	1	0,1	T	14	0,14	T	14	0,14	T	23	0,23	INTRON	-
Chr02	4416127	T	C	T	14	14,0	Y	5	2,3	T	11	11,0	T	10	10,0	DOWNSTREAM	-
Chr02	4526795	T	C	Y	4	3,1	Y	5	3,2	T	12	12,0	T	16	16,0	SYNONYMOUS_CODING	acT/acC
Chr02	4527249	C	A	C	6	6,0	M	13	10,3	C	27	27,0	C	12	12,0	NON_SYNONYMOUS_CODING	Ccg/Acg
Chr02	4579828	T	C	T	7	7,0	Y	6	3,3	T	26	26,0	T	34	34,0	INTRON	-
Chr02	4689983	T	C	T	4	4,0	C	4	0,4	N	.	.	T	18	18,0	INTRON	-
Chr02	4690077	G	T	G	1	1,0	K	2	0,2	G	4	4,0	G	15	15,0	INTRON	-
Chr02	4704863	G	A	G	9	9,0	R	14	12,2	G	16	16,0	G	19	19,0	NON_SYNONYMOUS_CODING	aCg/aTg
Chr02	4815366	T	C	T	4	4,0	Y	14	11,3	T	15	15,0	T	21	21,0	INTERGENIC
Chr02	4822724	C	T	C	5	5,0	Y	7	4,3	C	19	19,0	C	16	16,0	INTERGENIC
Chr02	4823232	A	G	A	9	9,0	R	8	6,2	A	5	5,0	A	22	22,0	INTERGENIC
Chr02	4858029	A	G	A	4	4,0	R	4	3,1	A	18	18,0	A	10	10,0	UPSTREAM	-
Chr02	4858089	T	C	T	5	5,0	C	8	0,8	T	4	4,0	Y	15	7,8	UPSTREAM	-
Chr02	4859278	T	A	N	.	.	W	4	2,2	T	1	1,0	N	.	.	UPSTREAM	-
Chr02	4874987	A	G	A	6	6,0	R	11	8,3	A	23	23,0	A	53	53,0	SYNONYMOUS_CODING	ggT/ggC
Chr02	4876088	A	G	A	11	11,0	R	16	13,3	A	14	14,0	A	32	32,0	SYNONYMOUS_CODING	gaT/gaC
Chr02	5015712	T	C	N	.	.	Y	2	1,1	N	.	.	T	5	5,0	INTRON	-
Chr02	5017691	A	G	A	1	1,0	R	17	13,4	A	17	17,0	A	16	16,0	INTRON	-
Chr02	5020987	C	G	C	11	11,0	S	8	6,2	C	24	24,0	C	28	28,0	NON_SYNONYMOUS_CODING	aaG/aaC
Chr02	5022422	A	G	A	3	3,0	G	14	0,14	A	21	21,0	G	25	0,25	NON_SYNONYMOUS_CODING	gTc/gCc
Chr02	5096380	G	A	A	1	0,1	A	4	0,4	N	.	.	A	9	0,9	UTR_3_PRIME	-
Chr02	5097447	T	A	N	.	.	W	2	1,1	T	5	5,0	T	5	5,0	INTRON	-
Chr02	5100012	A	C	A	2	2,0	M	6	3,3	A	12	11,1	C	4	0,4	NON_SYNONYMOUS_CODING	Tgg/Ggg
Chr02	5138028	A	G	A	13	13,0	R	6	4,2	A	29	29,0	A	18	18,0	NON_SYNONYMOUS_CODING	Tgg/Cgg
Chr02	5197815	T	A	T	2	2,0	W	2	0,2	T	8	8,0	T	13	13,0	NON_SYNONYMOUS_CODING	aAc/aTc
Chr02	5199714	G	A	R	4	2,2	A	1	0,1	R	19	6,13	R	14	13,1	SYNONYMOUS_CODING	gaC/gaT
Chr02	5200034	G	A	N	.	.	A	1	0,1	A	2	0,2	A	4	0,4	UTR_5_PRIME	-
Chr02	5237424	T	A	N	.	.	W	6	2,4	T	4	4,0	T	25	25,0	INTRON	-
Chr02	5380492	G	A	A	2	0,2	A	4	0,4	A	9	0,9	A	4	0,4	INTRON	-
Chr02	5383613	A	T	T	2	0,2	T	1	0,1	T	7	0,7	T	6	0,6	INTRON	-
Chr02	5395933	A	G	A	2	2,0	R	4	2,2	A	10	10,0	A	32	32,0	NON_SYNONYMOUS_CODING	gAg/gGg
Chr02	5396256	A	G	A	4	4,0	R	5	2,3	A	28	28,0	A	31	31,0	NON_SYNONYMOUS_CODING	Aag/Gag
Chr02	5398802	T	C	T	9	9,0	Y	26	20,6	T	21	21,0	T	29	29,0	SYNONYMOUS_CODING	gaT/gaC
Chr02	5399583	T	C	T	7	7,0	Y	8	5,3	T	40	40,0	T	30	29,1	NON_SYNONYMOUS_CODING	gTt/gCt
Chr02	5412510	A	G	N	.	.	G	3	0,3	N	.	.	A	4	4,0	NON_SYNONYMOUS_CODING	Att/Gtt
Chr02	5412546	C	G	N	.	.	G	3	0,3	N	.	.	C	4	4,0	NON_SYNONYMOUS_CODING	Ctt/Gtt
Chr02	5422604	C	T	N	.	.	Y	2	0,2	C	3	3,0	C	1	1,0	NON_SYNONYMOUS_CODING	tCg/tTg
Chr02	5434272	T	C	T	2	2,0	Y	4	2,2	T	23	23,0	T	14	14,0	INTERGENIC
Chr02	5556919	C	T	C	11	11,0	Y	4	3,1	C	24	24,0	C	12	12,0	NON_SYNONYMOUS_CODING	Gaa/Aaa
Chr02	5576257	A	G	A	7	7,0	R	11	7,4	A	12	12,0	A	21	20,1	SYNONYMOUS_CODING	gcT/gcC
Chr02	5579238	G	A	G	6	6,0	R	21	18,3	G	24	24,0	G	31	31,0	NON_SYNONYMOUS_CODING	cCg/cTg
Chr02	5671361	T	C	T	2	2,0	Y	11	8,3	T	1	1,0	Y	7	6,1	INTRON	-
Chr02	5871886	A	G	A	3	3,0	G	6	0,6	A	18	18,0	R	31	5,26	SYNONYMOUS_CODING	caT/caC
Chr02	5872262	T	G	T	7	7,0	K	5	2,3	T	2	2,0	T	6	6,0	NON_SYNONYMOUS_CODING	gAt/gCt
Chr02	5873314	A	G	N	.	.	R	5	3,2	A	3	3,0	A	5	5,0	NON_SYNONYMOUS_CODING	Tcg/Ccg
Chr02	5933724	T	C	T	3	3,0	C	2	0,2	Y	28	23,5	Y	21	11,10	SYNONYMOUS_CODING	ccA/ccG
Chr02	5966465	A	G	A	5	5,0	R	13	10,3	A	6	6,0	A	6	6,0	INTRON	-
Chr02	5986645	C	T	C	6	6,0	Y	3	1,2	C	4	4,0	C	27	27,0	UPSTREAM	-
Chr02	5995685	T	C	T	2	2,0	Y	9	7,2	T	22	22,0	Y	26	21,5	SYNONYMOUS_CODING	cgT/cgC
Chr02	6010320	G	T	G	3	3,0	K	1	0,1	G	1	1,0	N	.	.	INTERGENIC
Chr02	6062743	C	T	C	3	3,0	T	3	0,3	C	16	16,0	C	16	16,0	UTR_3_PRIME	-
Chr02	6073504	G	A	N	.	.	A	2	0,2	G	2	2,0	N	.	.	INTERGENIC
Chr02	6081601	A	G	A	16	16,0	G	2	0,2	A	23	22,1	R	6	1,5	INTERGENIC
Chr02	6111551	C	T	Y	14	7,7	T	8	0,8	T	21	12,9	Y	13	1,12	NON_SYNONYMOUS_CODING	Gcg/Acg
Chr02	6119992	G	T	N	.	.	K	6	4,2	N	.	.	G	2	2,0	INTRON	-
Chr02	6120527	G	A	G	8	8,0	R	7	5,2	G	14	14,0	G	23	23,0	NON_SYNONYMOUS_CODING	tCg/tTg
Chr02	6158519	C	T	C	8	8,0	Y	8	6,2	C	30	30,0	C	17	17,0	DOWNSTREAM	-
Chr02	6159221	G	C	G	6	6,0	S	10	8,2	G	27	27,0	G	38	38,0	UPSTREAM	-
Chr02	6233019	T	G	T	10	10,0	K	5	3,2	T	17	17,0	T	35	35,0	NON_SYNONYMOUS_CODING	gAa/gCa
Chr02	6257046	T	A	N	.	.	A	1	0,1	N	.	.	W	12	7,5	SPLICE_SITE_ACCEPTOR	-
Chr02	6281633	G	T	G	4	4,0	K	10	7,3	G	27	27,0	G	40	40,0	UTR_5_PRIME	-
Chr02	6325618	C	T	T	2	0,2	Y	4	1,3	C	9	9,0	N	.	.	UTR_3_PRIME	-
Chr02	6325873	T	C	T	1	1,0	Y	3	1,2	T	3	3,0	N	.	.	UTR_3_PRIME	-
Chr02	6332368	A	G	A	2	2,0	R	6	4,2	A	2	2,0	A	1	1,0	DOWNSTREAM	-
Chr02	6415538	T	G	T	2	2,0	K	3	1,2	T	3	3,0	T	14	14,0	NON_SYNONYMOUS_CODING	aaA/aaC
Chr02	6420630	A	G	R	2	2,0	G	3	0,3	N	.	.	G	1	0,1	INTRON	-
Chr02	6425588	G	A	G	5	5,0	R	8	5,3	G	22	22,0	G	24	24,0	INTRON	-
Chr02	6425630	G	A	G	4	4,0	R	9	7,2	G	22	22,0	G	21	21,0	INTRON	-
Chr02	6425954	C	A	N	.	.	A	2	0,2	A	2	0,2	A	5	0,5	INTRON	-
Chr02	6465266	A	G	A	2	2,0	R	2	0,2	A	22	22,0	A	24	24,0	START_GAINED	-
Chr02	6472096	A	G	A	6	6,0	G	5	0,5	R	29	26,3	R	20	12,8	DOWNSTREAM	-
Chr02	6472148	C	T	C	3	3,0	T	5	0,5	Y	24	21,3	Y	31	18,13	DOWNSTREAM	-
Chr02	6493515	C	T	N	.	.	Y	11	9,2	N	.	.	C	7	7,0	NON_SYNONYMOUS_CODING	tCa/tTa
Chr02	6525934	C	T	N	.	.	Y	3	2,1	C	1	1,0	C	19	19,0	DOWNSTREAM	-
Chr02	6552175	A	G	A	2	2,0	R	4	1,3	A	3	3,0	N	.	.	INTRON	-
Chr02	6624151	C	T	C	3	3,0	Y	10	7,3	C	2	2,0	C	8	8,0	INTRON	-
Chr02	6655281	A	T	A	7	7,0	W	4	3,1	W	26	22,4	A	17	17,0	NON_SYNONYMOUS_CODING	aaA/aaT
Chr02	6942705	T	C	T	4	4,0	Y	4	3,1	T	10	10,0	T	8	8,0	NON_SYNONYMOUS_CODING	tTa/tCa
Chr02	7012217	T	C	T	3	3,0	Y	14	8,6	T	7	7,0	T	13	13,0	INTERGENIC
Chr02	7096359	T	C	Y	7	4,3	Y	9	5,4	T	5	5,0	Y	10	6,4	NON_SYNONYMOUS_CODING	tTt/tCt
Chr02	7141532	G	T	T	6	0,6	T	10	0,10	T	8	0,8	T	22	0,22	NON_SYNONYMOUS_CODING	gCg/gAg
Chr02	7141672	T	C	C	10	0,10	C	11	0,11	C	15	0,15	C	31	0,31	SYNONYMOUS_CODING	aaA/aaG
Chr02	7141727	A	C	C	5	0,5	C	12	0,12	C	18	0,18	C	25	0,25	NON_SYNONYMOUS_CODING	tTg/tGg
Chr02	7141798	C	A	A	3	0,3	A	5	0,5	A	14	0,14	A	17	0,17	SYNONYMOUS_CODING	ggG/ggT
Chr02	7175843	T	C	C	2	0,2	C	1	0,1	C	6	0,6	C	1	0,1	NON_SYNONYMOUS_CODING	Atc/Gtc
Chr02	7175915	A	G	G	1	0,1	G	1	0,1	G	7	0,7	N	.	.	NON_SYNONYMOUS_CODING	Tct/Cct
Chr02	7175999	C	T	T	1	0,1	T	1	0,1	T	7	0,7	T	1	0,1	NON_SYNONYMOUS_CODING	Gtt/Att
Chr02	7224630	T	C	N	.	.	Y	2	0,2	T	4	4,0	T	1	1,0	INTRON	-
Chr02	7291506	A	G	A	1	1,0	R	6	3,3	A	9	9,0	A	21	21,0	DOWNSTREAM	-
Chr02	7327332	A	G	A	1	1,0	R	2	0,2	A	2	2,0	A	5	5,0	NON_SYNONYMOUS_CODING	gTt/gCt
Chr02	7330473	A	G	A	5	5,0	R	13	9,4	A	6	6,0	A	9	9,0	INTRON	-
Chr02	7616541	T	A	N	.	.	W	1	0,1	T	2	2,0	T	7	7,0	INTRON	-
Chr02	7621431	G	A	G	5	5,0	R	6	4,2	G	4	4,0	G	5	5,0	INTRON	-
Chr02	7622057	T	G	N	.	.	K	2	1,1	T	6	6,0	T	2	2,0	INTRON	-
Chr02	7670502	T	C	T	2	2,0	Y	17	13,4	T	4	4,0	T	16	16,0	INTERGENIC
Chr02	7741988	G	A	G	2	2,0	R	11	3,8	R	28	6,22	R	13	8,5	UTR_3_PRIME	-
Chr02	7742004	G	T	K	3	2,1	K	11	3,8	K	28	6,22	K	13	8,5	UTR_3_PRIME	-
Chr02	7749700	A	G	N	.	.	R	5	3,2	N	.	.	N	.	.	INTRON	-
Chr02	7749722	T	G	N	.	.	K	5	3,2	N	.	.	N	.	.	INTRON	-
Chr02	7751118	G	T	G	2	2,0	K	10	8,2	G	12	12,0	G	31	31,0	INTRON	-
Chr02	7752728	A	C	A	5	5,0	M	8	6,2	A	12	12,0	A	11	11,0	INTRON	-
Chr02	7758741	A	G	N	.	.	G	4	0,4	R	19	15,4	A	8	8,0	NON_SYNONYMOUS_CODING	aAa/aGa
Chr02	7763569	A	T	T	2	0,2	T	9	1,8	T	10	0,10	T	10	0,10	INTRON	-
Chr02	7909405	C	T	C	3	3,0	Y	8	6,2	C	20	20,0	C	34	34,0	SYNONYMOUS_CODING	atC/atT
Chr02	8037051	A	G	A	1	1,0	R	2	0,2	A	5	5,0	A	23	23,0	SPLICE_SITE_REGION	-
Chr02	8164342	G	A	G	6	6,0	R	16	8,8	G	20	20,0	G	27	26,1	UTR_5_PRIME	-
Chr02	8164457	T	C	N	.	.	Y	8	4,4	T	11	11,0	T	10	10,0	UTR_5_PRIME	-
Chr02	8164753	A	G	R	4	3,1	R	10	7,3	R	15	5,10	G	6	0,6	START_GAINED	-
Chr02	8164816	G	A	R	2	1,1	R	9	6,3	G	5	5,0	R	6	5,1	UTR_5_PRIME	-
Chr02	8164919	G	A	R	6	1,5	R	10	5,5	R	19	8,11	R	15	1,14	START_GAINED	-
Chr02	8165018	C	T	T	5	0,5	Y	8	4,4	Y	15	4,11	Y	20	9,11	UTR_5_PRIME	-
Chr02	8165057	T	C	C	5	0,5	Y	4	2,2	Y	10	2,8	Y	13	8,5	UTR_5_PRIME	-
Chr02	8165119	T	C	T	5	5,0	Y	7	4,3	Y	9	5,4	T	13	13,0	UTR_5_PRIME	-
Chr02	8165141	C	T	C	7	7,0	Y	7	4,3	Y	9	4,5	C	13	13,0	UTR_5_PRIME	-
Chr02	8178726	A	G	A	7	7,0	R	5	2,3	A	12	12,0	A	4	4,0	INTRON	-
Chr02	8232948	A	G	A	5	5,0	R	15	11,4	A	18	18,0	A	17	17,0	UTR_3_PRIME	-
Chr02	8235439	A	T	N	.	.	W	1	0,1	A	3	3,0	N	.	.	UPSTREAM	-
Chr02	8281212	T	A	T	3	3,0	W	18	14,4	T	39	39,0	T	20	20,0	SYNONYMOUS_CODING	tcA/tcT
Chr02	8281767	A	G	A	4	4,0	R	15	12,3	A	12	12,0	A	27	27,0	SYNONYMOUS_CODING	acT/acC
Chr02	8311537	T	C	T	4	4,0	C	7	1,6	T	12	12,0	T	14	14,0	NON_SYNONYMOUS_CODING	gTc/gCc
Chr02	8358302	C	T	C	2	2,0	Y	2	1,1	C	1	1,0	N	.	.	DOWNSTREAM	-
Chr02	8363072	A	T	N	.	.	W	1	0,1	A	2	2,0	A	1	1,0	DOWNSTREAM	-
Chr02	8368320	C	T	C	2	2,0	Y	10	8,2	C	18	18,0	C	31	31,0	SYNONYMOUS_CODING	ctG/ctA
Chr02	8370303	C	A	C	1	1,0	M	11	9,2	C	16	16,0	C	2	2,0	NON_SYNONYMOUS_CODING	Gtt/Ttt
Chr02	8438085	G	C	G	13	13,0	C	5	0,5	G	19	19,0	G	18	17,1	NON_SYNONYMOUS_CODING	aCa/aGa
Chr02	8443241	A	C	A	12	12,0	C	6	0,6	A	9	9,0	M	28	5,23	NON_SYNONYMOUS_CODING	Tgt/Ggt
Chr02	8443604	G	T	G	3	3,0	T	1	0,1	K	7	3,4	K	21	8,13	NON_SYNONYMOUS_CODING	Ccc/Acc
Chr02	8443897	C	T	C	2	2,0	T	3	0,3	C	6	6,0	Y	30	14,16	NON_SYNONYMOUS_CODING	gGa/gAa
Chr02	8495081	C	T	C	8	8,0	Y	12	9,3	C	10	10,0	C	33	33,0	NON_SYNONYMOUS_CODING	gGa/gAa
Chr02	8539680	C	T	C	8	8,0	Y	12	9,3	C	13	13,0	C	14	14,0	NON_SYNONYMOUS_CODING	Gag/Aag
Chr02	8542594	C	A	C	5	5,0	M	8	6,2	C	20	20,0	C	8	8,0	NON_SYNONYMOUS_CODING	tGc/tTc
Chr02	8590006	C	T	T	5	0,5	T	13	0,13	T	26	0,26	T	25	0,25	DOWNSTREAM	-
Chr02	8591765	G	A	N	.	.	A	3	0,3	G	4	4,0	R	4	1,3	INTRON	-
Chr02	8652261	T	A	W	2	2,0	A	3	0,3	N	.	.	A	1	0,1	INTRON	-
Chr02	8732921	A	G	A	4	4,0	R	1	0,1	A	1	1,0	A	11	11,0	SYNONYMOUS_CODING	tcT/tcC
Chr02	8784737	A	G	N	.	.	G	2	0,2	A	3	3,0	N	.	.	DOWNSTREAM	-
Chr02	8787876	G	A	G	9	9,0	R	8	4,4	G	34	34,0	G	12	12,0	NON_SYNONYMOUS_CODING	cCt/cTt
Chr02	8788110	A	G	A	7	7,0	R	1	0,1	A	20	20,0	A	9	9,0	UTR_5_PRIME	-
Chr02	8850210	C	A	C	9	9,0	M	12	10,2	C	15	15,0	C	31	31,0	UPSTREAM	-
Chr02	8873760	C	T	T	6	0,6	T	3	0,3	T	6	0,6	T	13	0,13	INTRON	-
Chr02	8876270	G	A	G	1	1,0	R	2	0,2	G	1	1,0	G	1	1,0	DOWNSTREAM	-
Chr02	8876416	G	T	G	1	1,0	K	8	6,2	N	.	.	N	.	.	DOWNSTREAM	-
Chr02	8877409	T	C	T	4	4,0	Y	9	7,2	T	12	12,0	T	4	4,0	DOWNSTREAM	-
Chr02	8905713	G	A	N	.	.	R	2	0,2	G	2	2,0	G	6	6,0	INTRON	-
Chr02	9055379	G	T	N	.	.	T	2	0,2	K	7	3,4	N	.	.	INTERGENIC
Chr02	9153978	C	A	C	2	2,0	M	1	0,1	N	.	.	M	6	5,1	NON_SYNONYMOUS_CODING	cCt/cAt
Chr02	9155176	C	G	N	.	.	G	9	0,9	C	9	9,0	S	7	2,5	NON_SYNONYMOUS_CODING	Ctg/Gtg
Chr02	9205626	T	C	T	2	2,0	Y	1	0,1	T	4	4,0	T	9	9,0	NON_SYNONYMOUS_CODING	Tcc/Ccc
Chr02	9235993	C	T	C	1	1,0	Y	1	0,1	C	5	5,0	Y	9	5,4	INTRON	-
Chr02	9283017	T	G	T	2	2,0	K	5	3,2	T	3	3,0	T	12	12,0	INTRON	-
Chr02	9519150	G	A	N	.	.	A	2	0,2	A	5	0,5	R	6	1,5	INTRON	-
Chr02	9519380	A	G	A	4	4,0	R	9	7,2	A	6	6,0	A	5	5,0	INTRON	-
Chr02	9526829	A	G	N	.	.	R	4	3,1	A	5	5,0	A	11	11,0	INTRON	-
Chr02	9536021	A	C	A	2	2,0	M	4	1,3	A	3	3,0	A	6	6,0	INTRON	-
Chr02	9619136	G	A	N	.	.	A	3	0,3	G	9	9,0	G	4	4,0	INTRON	-
Chr02	9621531	C	T	C	3	3,0	T	3	0,3	C	17	17,0	C	14	14,0	UTR_3_PRIME	-
Chr02	9689453	C	T	C	1	1,0	Y	4	3,1	N	.	.	N	.	.	INTRON	-
Chr02	9695440	T	C	T	4	4,0	Y	2	0,2	T	13	13,0	T	39	39,0	INTRON	-
Chr02	9778767	A	G	A	2	2,0	R	15	12,3	R	7	6,1	A	14	14,0	INTRON	-
Chr02	9779195	G	A	G	8	8,0	R	11	7,4	G	11	11,0	G	13	13,0	NON_SYNONYMOUS_CODING	gCc/gTc
Chr02	10034316	C	T	C	6	6,0	Y	10	7,3	C	4	4,0	C	16	16,0	INTRON	-
Chr02	10080293	C	A	C	2	2,0	M	12	10,2	C	5	5,0	C	14	14,0	UNKNOWN
Chr02	10111440	A	G	A	3	3,0	R	9	7,2	A	26	26,0	A	25	25,0	UNKNOWN
Chr02	10116183	C	T	C	2	2,0	Y	2	0,2	N	.	.	C	3	3,0	UNKNOWN
Chr02	10185019	T	C	N	.	.	Y	2	1,1	T	24	24,0	T	14	14,0	UTR_5_PRIME	-
Chr02	10185865	G	C	G	1	1,0	S	17	14,3	G	26	26,0	G	41	41,0	NON_SYNONYMOUS_CODING	Gaa/Caa
Chr02	10187152	G	T	G	6	6,0	K	5	3,2	G	22	22,0	G	24	24,0	NON_SYNONYMOUS_CODING	Gca/Tca
Chr02	10580809	T	C	T	3	3,0	Y	2	1,1	T	1	1,0	T	7	7,0	NON_SYNONYMOUS_CODING	tTg/tCg
Chr02	10765480	G	T	G	4	4,0	K	6	4,2	G	28	28,0	G	12	12,0	NON_SYNONYMOUS_CODING	gaG/gaT
Chr02	10767126	A	G	A	5	5,0	R	12	9,3	A	25	25,0	A	18	18,0	NON_SYNONYMOUS_CODING	cAt/cGt
Chr02	10767325	T	G	T	2	2,0	K	6	3,3	T	29	29,0	T	18	18,0	SYNONYMOUS_CODING	ggT/ggG
Chr02	10828721	G	A	N	.	.	R	6	4,2	N	.	.	G	2	2,0	INTRON	-
Chr02	11059414	T	C	T	2	2,0	Y	8	6,2	T	23	23,0	T	9	9,0	SYNONYMOUS_CODING	tcT/tcC
Chr02	11066957	A	G	N	.	.	R	9	4,5	A	7	7,0	A	4	4,0	NON_SYNONYMOUS_CODING	tAt/tGt
Chr02	11069527	G	C	G	6	6,0	S	8	6,2	G	6	6,0	G	11	11,0	DOWNSTREAM	-
Chr02	11098209	C	A	N	.	.	A	3	0,3	C	24	24,0	C	3	3,0	INTRON	-
Chr02	11130200	T	C	Y	1	1,0	C	2	0,2	T	2	2,0	Y	1	0,1	UTR_3_PRIME	-
Chr02	11160026	T	C	T	4	4,0	Y	6	4,2	T	12	12,0	T	10	10,0	INTRON	-
Chr02	11364377	A	G	A	3	3,0	R	6	4,2	A	6	6,0	A	4	4,0	INTRON	-
Chr02	11440668	C	G	G	1	0,1	G	3	0,3	N	.	.	N	.	.	NON_SYNONYMOUS_CODING	gCc/gGc
Chr02	11486553	A	G	N	.	.	R	1	0,1	A	4	4,0	N	.	.	INTRON	-
Chr02	11497998	T	C	T	2	2,0	Y	6	3,3	T	9	9,0	T	2	2,0	INTRON	-
Chr02	11500310	C	A	M	5	2,3	M	8	4,4	M	6	3,3	M	29	18,11	UTR_3_PRIME	-
Chr02	11579337	A	T	A	1	1,0	W	5	3,2	N	.	.	A	12	12,0	NON_SYNONYMOUS_CODING	cTg/cAg
Chr02	11665903	G	T	N	.	.	K	4	1,3	G	4	4,0	G	14	14,0	UTR_5_PRIME	-
Chr02	11670871	T	C	N	.	.	Y	2	0,2	T	21	21,0	T	10	10,0	UTR_5_PRIME	-
Chr02	11671756	T	G	T	2	2,0	K	2	1,1	T	2	2,0	N	.	.	INTRON	-
Chr02	11672509	A	G	A	4	4,0	G	8	0,8	A	6	6,0	R	6	2,4	INTRON	-
Chr02	11735887	T	C	T	1	1,0	Y	18	15,3	T	17	17,0	T	23	23,0	INTRON	-
Chr02	11786389	A	G	A	10	10,0	R	6	4,2	R	24	15,9	R	23	16,7	UTR_3_PRIME	-
Chr02	11816197	C	A	A	1	0,1	A	1	0,1	A	2	0,2	A	9	0,9	NON_SYNONYMOUS_CODING	Caa/Aaa
Chr02	11819806	G	C	G	1	1,0	S	3	2,1	G	2	2,0	G	4	4,0	INTRON	-
Chr02	11825777	C	T	N	.	.	Y	1	0,1	N	.	.	C	6	6,0	DOWNSTREAM	-
Chr02	11862010	A	G	A	3	3,0	R	5	3,2	A	6	6,0	A	13	13,0	SYNONYMOUS_CODING	aaT/aaC
Chr02	12019032	C	T	C	1	1,0	Y	1	0,1	C	5	5,0	C	4	4,0	DOWNSTREAM	-
Chr02	12019545	C	T	C	3	3,0	T	3	0,3	C	10	10,0	C	8	8,0	DOWNSTREAM	-
Chr02	12072085	C	T	C	1	1,0	Y	4	1,3	N	.	.	C	4	4,0	INTRON	-
Chr02	12075444	C	G	C	10	10,0	S	10	6,4	C	27	27,0	C	24	24,0	INTRON	-
Chr02	12222712	C	T	C	3	3,0	Y	1	0,1	C	4	4,0	C	3	3,0	INTRON	-
Chr02	12317898	T	C	N	.	.	C	1	0,1	N	.	.	C	2	0,2	NON_SYNONYMOUS_CODING	aAc/aGc
Chr02	12520580	A	G	A	2	2,0	R	1	0,1	R	14	11,3	R	26	20,6	START_GAINED	-
Chr02	12524011	G	C	N	.	.	S	4	2,2	G	2	2,0	N	.	.	START_GAINED	-
Chr02	12524177	T	G	N	.	.	K	2	1,1	T	3	3,0	T	7	7,0	UTR_5_PRIME	-
Chr02	12526465	C	T	C	8	8,0	Y	6	2,4	C	13	13,0	C	44	44,0	INTRON	-
Chr02	12757115	C	T	Y	4	1,3	Y	11	8,3	Y	11	4,7	C	24	23,1	NON_SYNONYMOUS_CODING	Gct/Act
Chr02	12806429	G	A	G	1	1,0	R	6	4,2	G	9	9,0	G	11	11,0	INTRON	-
Chr02	12807778	C	A	C	6	6,0	A	10	0,10	M	20	17,3	M	18	13,5	UTR_3_PRIME	-
Chr02	12809151	T	A	N	.	.	W	5	3,2	T	16	16,0	N	.	.	INTRON	-
Chr02	12810634	T	C	T	6	6,0	Y	3	1,2	T	9	9,0	T	4	4,0	INTRON	-
Chr02	12995344	G	A	N	.	.	R	1	0,1	N	.	.	G	3	3,0	INTERGENIC
Chr02	13266702	C	T	N	.	.	Y	10	6,4	C	29	29,0	C	34	34,0	INTRON	-
Chr02	13336192	G	A	N	.	.	A	3	0,3	N	.	.	R	1	1,0	INTRON	-
Chr02	13336679	T	G	T	3	3,0	K	7	4,3	T	11	11,0	T	9	9,0	NON_SYNONYMOUS_CODING	cAt/cCt
Chr02	13369967	A	G	N	.	.	R	5	3,2	A	6	6,0	A	7	7,0	INTRON	-
Chr02	13375601	G	A	N	.	.	R	4	3,1	G	7	7,0	G	10	10,0	INTRON	-
Chr02	13478829	T	C	T	4	4,0	Y	12	8,4	T	17	17,0	T	8	8,0	DOWNSTREAM	-
Chr02	13671052	A	T	A	8	8,0	W	7	5,2	A	10	10,0	A	23	23,0	SPLICE_SITE_REGION	-
Chr02	13671266	A	T	T	5	0,5	T	8	0,8	T	9	0,9	T	21	0,21	INTRON	-
Chr02	13672714	G	T	G	4	4,0	K	4	2,2	G	10	10,0	G	8	8,0	NON_SYNONYMOUS_CODING	aGa/aTa
Chr02	13675501	T	C	T	13	13,0	Y	7	5,2	T	36	36,0	T	16	16,0	SYNONYMOUS_CODING	ccT/ccC
Chr02	13728760	T	C	T	1	1,0	C	3	0,3	T	2	2,0	N	.	.	INTRON	-
Chr02	13738004	T	A	T	3	3,0	W	8	5,3	T	11	11,0	T	16	16,0	NON_SYNONYMOUS_CODING	Tgc/Agc
Chr02	13751495	G	A	G	10	10,0	R	1	0,1	G	13	13,0	G	5	5,0	INTRON	-
Chr02	13969048	A	G	A	2	2,0	R	14	8,6	A	14	14,0	A	2	2,0	INTERGENIC
Chr02	13970155	G	A	N	.	.	R	19	16,3	G	7	7,0	G	6	6,0	INTERGENIC
Chr02	14284044	A	C	A	4	4,0	M	5	2,3	A	3	3,0	A	12	12,0	NON_SYNONYMOUS_CODING	cTa/cGa
Chr02	14328250	A	G	A	7	7,0	R	4	1,3	A	6	6,0	A	14	14,0	INTRON	-
Chr02	14441353	G	A	G	8	8,0	A	3	0,3	R	18	16,2	R	10	7,3	INTRON	-
Chr02	14618223	T	G	T	2	2,0	K	4	2,2	T	14	14,0	T	6	6,0	INTRON	-
Chr02	14622046	T	C	T	6	6,0	Y	9	5,4	T	8	8,0	T	6	6,0	INTRON	-
Chr02	14744804	A	G	R	9	6,3	R	3	1,2	R	11	6,5	A	4	4,0	SPLICE_SITE_REGION	-
Chr02	14745269	G	A	A	3	0,3	A	1	0,1	A	10	0,10	A	14	0,14	INTRON	-
Chr02	14835114	T	C	T	3	3,0	C	1	0,1	N	.	.	Y	8	1,7	SYNONYMOUS_CODING	gaA/gaG
Chr02	14985327	A	G	A	6	6,0	R	10	7,3	A	11	11,0	A	32	32,0	SYNONYMOUS_CODING	gcA/gcG
Chr02	14986027	A	G	A	4	4,0	R	7	5,2	A	15	15,0	A	12	12,0	NON_SYNONYMOUS_CODING	Agc/Ggc
Chr02	14986245	G	T	G	10	10,0	K	12	10,2	G	19	19,0	G	23	23,0	NON_SYNONYMOUS_CODING	atG/atT
Chr02	15322854	C	T	C	5	5,0	Y	14	11,3	C	11	11,0	C	12	12,0	NON_SYNONYMOUS_CODING	cGg/cAg
Chr02	15327603	T	C	Y	1	1,0	C	1	0,1	C	3	0,3	N	.	.	INTRON	-
Chr02	15494182	A	G	A	11	11,0	R	4	2,2	A	12	12,0	A	2	2,0	NON_SYNONYMOUS_CODING	aTg/aCg
Chr02	15562082	A	T	A	2	2,0	W	4	1,3	A	10	10,0	A	5	5,0	UPSTREAM	-
Chr02	15658768	T	A	T	2	2,0	W	11	8,3	T	35	35,0	T	13	13,0	UTR_3_PRIME	-
Chr02	15712410	G	A	A	3	0,3	A	2	0,2	G	3	3,0	N	.	.	INTERGENIC
Chr02	15746074	A	G	A	12	12,0	R	8	6,2	A	31	31,0	A	39	39,0	NON_SYNONYMOUS_CODING	cTt/cCt
Chr02	15842841	T	C	N	.	.	C	2	0,2	C	1	0,1	C	18	0,18	UTR_3_PRIME	-
Chr02	15842861	T	C	N	.	.	C	2	0,2	C	1	0,1	C	18	0,18	UTR_3_PRIME	-
Chr02	15842971	A	G	G	2	0,2	G	4	0,4	G	4	0,4	G	3	0,3	UTR_3_PRIME	-
Chr02	15842984	A	G	G	2	0,2	G	4	0,4	G	4	0,4	G	3	0,3	UTR_3_PRIME	-
Chr02	15843046	A	G	G	1	0,1	G	3	0,3	G	1	0,1	G	5	0,5	UTR_3_PRIME	-
Chr02	15843085	A	G	G	1	0,1	G	3	0,3	G	2	0,2	G	5	0,5	UTR_3_PRIME	-
Chr02	15922019	A	G	N	.	.	R	3	2,1	R	12	7,5	A	18	18,0	SPLICE_SITE_REGION	-
Chr02	15922708	A	C	A	1	1,0	C	3	0,3	A	7	7,0	A	1	1,0	SPLICE_SITE_REGION	-
Chr02	16073157	C	A	N	.	.	M	4	3,1	N	.	.	N	.	.	INTERGENIC
Chr02	16079086	A	C	N	.	.	C	5	0,5	N	.	.	C	9	0,9	INTERGENIC
Chr02	16080048	A	G	R	1	0,1	R	8	5,3	A	9	9,0	A	9	9,0	INTERGENIC
Chr02	16083894	T	C	N	.	.	Y	14	11,3	T	5	5,0	T	6	6,0	INTERGENIC
Chr02	16084202	A	G	N	.	.	R	8	6,2	A	5	5,0	A	11	11,0	INTERGENIC
Chr02	16085208	C	A	N	.	.	M	8	6,2	C	11	11,0	C	4	4,0	INTERGENIC
Chr02	16102181	C	T	C	1	1,0	Y	15	12,3	C	6	6,0	C	4	4,0	INTRON	-
Chr02	16157603	T	C	T	1	1,0	Y	2	0,2	T	5	5,0	T	5	5,0	INTRON	-
Chr02	16252718	T	G	T	2	2,0	K	7	4,3	T	5	5,0	N	.	.	INTRON	-
Chr02	16388445	C	G	C	5	5,0	S	3	2,1	C	27	27,0	C	13	13,0	UTR_3_PRIME	-
Chr02	16447345	T	G	N	.	.	K	11	8,3	T	21	21,0	T	9	9,0	INTRON	-
Chr02	16629829	A	C	C	2	0,2	C	9	0,9	C	14	0,14	C	15	0,15	INTRON	-
Chr02	16629982	C	T	T	2	0,2	T	4	0,4	T	5	0,5	T	2	0,2	UTR_5_PRIME	-
Chr02	16630052	T	C	T	1	1,0	Y	4	1,3	T	3	3,0	N	.	.	UTR_5_PRIME	-
Chr02	16630374	T	C	C	1	0,1	C	2	0,2	C	5	0,5	C	2	0,2	UTR_5_PRIME	-
Chr02	16630404	C	A	A	2	0,2	A	2	0,2	A	5	0,5	A	2	0,2	START_GAINED	-
Chr02	16630557	G	T	T	1	0,1	T	2	0,2	T	5	0,5	T	9	0,9	START_GAINED	-
Chr02	16631477	A	G	N	.	.	G	1	0,1	G	2	0,2	G	6	0,6	UTR_5_PRIME	-
Chr02	16631577	T	C	C	1	0,1	C	1	0,1	C	6	0,6	C	1	0,1	START_GAINED	-
Chr02	16631597	G	A	A	1	0,1	A	1	0,1	A	6	0,6	A	1	0,1	UTR_5_PRIME	-
Chr02	16636442	T	C	N	.	.	C	1	0,1	C	3	0,3	C	8	0,8	UTR_3_PRIME	-
Chr02	16636462	A	G	N	.	.	G	6	4,2	G	3	0,3	G	9	0,9	UTR_3_PRIME	-
Chr02	16644394	T	C	Y	4	1,3	C	2	0,2	C	5	0,5	T	5	4,1	UPSTREAM	-
Chr02	16824037	T	C	N	.	.	C	2	0,2	Y	6	1,5	Y	15	7,8	DOWNSTREAM	-
Chr02	16824071	A	T	N	.	.	W	2	0,2	A	6	6,0	A	17	17,0	DOWNSTREAM	-
Chr02	16880493	T	C	T	3	3,0	Y	8	4,4	T	3	3,0	T	7	7,0	DOWNSTREAM	-
Chr02	17001593	A	G	G	1	0,1	G	5	0,5	G	9	0,9	G	4	0,4	UPSTREAM	-
Chr02	17083668	A	T	A	1	1,0	W	7	5,2	A	9	9,0	A	4	4,0	NON_SYNONYMOUS_CODING	Tgg/Agg
Chr02	17166940	C	T	N	.	.	T	1	0,1	T	5	0,5	N	.	.	NON_SYNONYMOUS_CODING	Ggt/Agt
Chr02	17344942	A	G	G	3	0,3	G	1	1,0	G	6	0,6	G	5	0,5	SYNONYMOUS_CODING	aaA/aaG
Chr02	17345800	A	G	N	.	.	G	14	0,14	A	3	3,0	N	.	.	NON_SYNONYMOUS_CODING	Agt/Ggt
Chr02	17413162	T	C	N	.	.	C	2	0,2	C	10	0,10	C	6	0,6	NON_SYNONYMOUS_CODING	Aat/Gat
Chr02	17413177	C	A	A	1	0,1	A	2	0,2	A	20	0,20	A	10	0,10	NON_SYNONYMOUS_CODING	Gct/Tct
Chr02	17413288	C	A	A	3	0,3	A	7	0,7	A	20	0,20	A	12	0,12	NON_SYNONYMOUS_CODING	Gca/Tca
Chr02	17413632	A	C	C	2	0,2	C	7	0,7	C	24	0,24	C	13	0,13	NON_SYNONYMOUS_CODING	Ttg/Gtg
Chr02	17413677	G	C	C	1	0,1	C	1	0,1	C	1	0,1	C	6	0,6	NON_SYNONYMOUS_CODING	Cag/Gag
Chr02	17485027	A	G	G	6	0,6	G	18	0,18	G	42	0,42	G	20	0,20	SYNONYMOUS_CODING	tcT/tcC
Chr02	17486581	A	G	G	5	2,3	G	2	0,2	G	7	0,7	G	11	2,9	SYNONYMOUS_CODING	aaT/aaC
Chr02	17487019	T	C	N	.	.	C	3	0,3	C	5	0,5	C	4	0,4	NON_SYNONYMOUS_CODING	Aat/Gat
Chr02	17487034	C	A	A	1	0,1	A	3	0,3	A	4	0,4	A	10	0,10	NON_SYNONYMOUS_CODING	Gct/Tct
Chr02	17544347	C	A	A	2	0,2	A	4	0,4	A	2	0,2	A	6	0,6	NON_SYNONYMOUS_CODING	Gct/Tct
Chr02	17544977	G	C	C	9	0,9	C	16	0,16	C	22	0,22	C	36	0,36	NON_SYNONYMOUS_CODING	gCt/gGt
Chr02	17620574	G	A	N	.	.	R	17	14,3	N	.	.	G	15	15,0	INTRON	-
Chr02	17624820	C	G	N	.	.	S	25	21,4	C	11	11,0	C	29	29,0	NON_SYNONYMOUS_CODING	gGa/gCa
Chr02	17653936	A	G	N	.	.	G	12	0,12	R	1	1,0	N	.	.	INTRON	-
Chr02	17656964	G	T	N	.	.	K	8	6,2	G	20	20,0	G	7	7,0	NON_SYNONYMOUS_CODING	cGc/cTc
[truncated: 31,589 more rows]

## Sheet: Supplemental Table 4
Supplemental Table4. High-quality SNP variants in the control group
Chr	Pos	Ref	Alt	YY92-C	Depth	AlleDp	XHXL-C	Depth	AlleDp	R-C	Depth	AlleDp	S-C	Depth	AlleDp	Effect	Codon_change
Chr01	73492	A	T	A	9	9,0	T	3	0,3	A	9	9,0	A	5	5,0	INTRON	-
Chr01	169510	G	A	G	3	3,0	R	5	2,3	G	1	1,0	G	6	6,0	UTR_5_PRIME	-
Chr01	175719	G	A	N	.	.	R	2	1,1	G	5	5,0	N	.	.	INTRON	-
Chr01	185823	C	T	C	2	2,0	T	4	0,4	N	.	.	N	.	.	SYNONYMOUS_CODING	agC/agT
Chr01	186417	T	C	Y	1	1,0	C	7	0,7	Y	11	5,6	C	3	0,3	DOWNSTREAM	-
Chr01	187319	A	G	N	.	.	R	6	4,2	N	.	.	A	5	5,0	DOWNSTREAM	-
Chr01	187425	T	C	N	.	.	C	5	0,5	T	1	1,0	Y	6	5,1	DOWNSTREAM	-
Chr01	191140	A	G	N	.	.	R	7	5,2	A	3	3,0	A	4	4,0	INTERGENIC
Chr01	197579	G	A	N	.	.	R	2	0,2	G	1	1,0	G	1	1,0	INTERGENIC
Chr01	199435	T	C	N	.	.	C	2	0,2	Y	4	3,1	N	.	.	INTERGENIC
Chr01	210287	C	G	S	7	2,5	S	13	11,2	S	19	11,8	S	22	15,7	NON_SYNONYMOUS_CODING	Gcg/Ccg
Chr01	261024	A	G	A	3	3,0	G	2	0,2	N	.	.	N	.	.	INTRON	-
Chr01	329076	A	G	A	8	8,0	R	11	9,2	A	11	11,0	A	40	40,0	NON_SYNONYMOUS_CODING	gAa/gGa
Chr01	394679	T	C	T	23	23,0	Y	22	19,3	T	17	17,0	T	24	24,0	DOWNSTREAM	-
Chr01	494303	G	A	G	1	1,0	R	3	2,1	G	10	10,0	G	15	15,0	NON_SYNONYMOUS_CODING	tCt/tTt
Chr01	496346	A	G	A	6	6,0	G	3	0,3	A	11	11,0	A	11	11,0	SYNONYMOUS_CODING	caT/caC
Chr01	550303	A	G	A	2	2,0	R	7	5,2	A	15	15,0	A	13	13,0	NON_SYNONYMOUS_CODING	Tcc/Ccc
Chr01	553923	G	C	G	4	4,0	S	15	11,4	G	10	10,0	G	26	26,0	NON_SYNONYMOUS_CODING	tgC/tgG
Chr01	579797	T	G	T	2	2,0	K	2	1,1	T	2	2,0	T	1	1,0	NON_SYNONYMOUS_CODING	Ttc/Gtc
Chr01	598859	C	G	N	.	.	G	2	0,2	G	1	0,1	G	4	0,4	DOWNSTREAM	-
Chr01	602637	A	G	G	2	0,2	G	7	3,4	R	23	14,9	R	24	14,10	UPSTREAM	-
Chr01	669030	G	A	A	2	0,2	A	2	0,2	A	3	0,3	A	15	0,15	INTRON	-
Chr01	671462	T	G	T	26	26,0	K	9	6,3	T	15	15,0	T	11	11,0	NON_SYNONYMOUS_CODING	gAc/gCc
Chr01	672301	T	G	T	2	2,0	G	3	0,3	N	.	.	N	.	.	INTRON	-
Chr01	672544	A	G	A	12	12,0	R	21	18,3	A	14	14,0	A	27	27,0	NON_SYNONYMOUS_CODING	Tct/Cct
Chr01	676047	A	C	A	10	10,0	M	6	4,2	A	29	29,0	A	28	28,0	NON_SYNONYMOUS_CODING	Tcg/Gcg
Chr01	686386	G	C	G	5	5,0	S	9	7,2	G	15	15,0	G	3	3,0	INTERGENIC
Chr01	694203	A	G	A	1	1,0	G	6	0,6	R	4	3,1	R	7	6,1	INTERGENIC
Chr01	704706	A	G	A	9	9,0	R	8	6,2	A	16	16,0	A	20	20,0	NON_SYNONYMOUS_CODING	Tca/Cca
Chr01	704793	A	G	A	5	5,0	R	4	3,1	R	17	12,5	A	16	16,0	NON_SYNONYMOUS_CODING	Tac/Cac
Chr01	730022	C	T	C	4	4,0	Y	7	4,3	C	20	20,0	Y	10	8,2	INTERGENIC
Chr01	730052	G	T	G	4	4,0	K	3	2,1	G	22	21,1	G	14	14,0	INTERGENIC
Chr01	750694	C	T	N	.	.	T	3	0,3	T	3	0,3	Y	1	1,0	INTRON	-
Chr01	753053	A	G	A	7	7,0	R	12	9,3	A	26	26,0	A	27	27,0	NON_SYNONYMOUS_CODING	Tat/Cat
Chr01	753218	C	T	C	12	12,0	Y	5	3,2	C	10	10,0	C	20	20,0	NON_SYNONYMOUS_CODING	Gga/Aga
Chr01	753703	C	G	C	2	2,0	S	9	5,4	C	9	9,0	C	29	29,0	NON_SYNONYMOUS_CODING	cGc/cCc
Chr01	754686	A	T	N	.	.	T	1	0,1	W	9	7,2	T	2	0,2	INTRON	-
Chr01	790759	T	G	N	.	.	K	2	0,2	T	8	8,0	T	4	4,0	INTRON	-
Chr01	801419	C	T	C	1	1,0	Y	11	7,4	C	30	30,0	C	23	23,0	STOP_GAINED	Cag/Tag
Chr01	802212	G	A	G	2	2,0	R	14	12,2	G	38	38,0	G	16	16,0	NON_SYNONYMOUS_CODING	Gac/Aac
Chr01	802222	T	C	T	2	2,0	Y	10	8,2	T	34	34,0	T	16	16,0	NON_SYNONYMOUS_CODING	gTg/gCg
Chr01	847319	C	T	C	4	4,0	Y	2	1,1	C	9	9,0	C	14	14,0	INTRON	-
Chr01	848190	G	A	N	.	.	R	2	0,2	G	16	16,0	G	2	2,0	INTRON	-
Chr01	904343	G	A	N	.	.	A	1	0,1	A	2	0,2	A	1	0,1	DOWNSTREAM	-
Chr01	904358	G	A	N	.	.	R	1	0,1	G	2	2,0	G	1	1,0	DOWNSTREAM	-
Chr01	959877	C	G	G	11	0,11	S	7	1,6	S	24	6,18	S	23	4,19	NON_SYNONYMOUS_CODING	gGa/gCa
Chr01	960330	A	T	T	5	0,5	T	7	0,7	N	.	.	T	11	0,11	INTRON	-
Chr01	961154	A	G	N	.	.	R	8	5,3	N	.	.	A	7	7,0	INTRON	-
Chr01	1061321	T	C	T	2	2,0	Y	3	1,2	T	14	14,0	T	8	8,0	INTRON	-
Chr01	1066820	A	T	A	3	3,0	W	4	3,1	A	15	15,0	A	4	4,0	INTRON	-
Chr01	1067027	T	C	T	8	8,0	Y	26	22,4	T	26	26,0	T	28	28,0	SYNONYMOUS_CODING	ctT/ctC
Chr01	1073068	G	A	G	15	15,0	R	8	6,2	R	23	13,10	G	30	28,2	NON_SYNONYMOUS_CODING	gGt/gAt
Chr01	1076641	T	C	T	8	8,0	Y	16	13,3	T	12	12,0	T	20	20,0	SYNONYMOUS_CODING	gaT/gaC
Chr01	1093233	T	C	T	1	1,0	Y	7	5,2	T	1	1,0	T	16	16,0	NON_SYNONYMOUS_CODING	Tgc/Cgc
Chr01	1145446	G	C	G	2	2,0	S	2	0,2	G	5	5,0	G	2	2,0	INTRON	-
Chr01	1226777	A	T	N	.	.	T	2	0,2	N	.	.	A	7	7,0	UPSTREAM	-
Chr01	1267162	G	T	N	.	.	K	1	0,1	G	3	3,0	G	4	4,0	NON_SYNONYMOUS_CODING	cCt/cAt
Chr01	1268437	T	C	C	1	0,1	Y	3	1,2	N	.	.	T	5	5,0	SYNONYMOUS_CODING	tcA/tcG
Chr01	1309212	T	C	T	7	7,0	Y	8	4,4	T	29	29,0	T	19	19,0	NON_SYNONYMOUS_CODING	cTg/cCg
Chr01	1317903	T	C	T	4	4,0	Y	6	4,2	T	1	1,0	T	5	5,0	SYNONYMOUS_CODING	gaA/gaG
Chr01	1319068	G	A	G	3	3,0	R	9	6,3	N	.	.	G	3	3,0	INTRON	-
Chr01	1325228	A	C	N	.	.	C	4	0,4	N	.	.	N	.	.	INTRON	-
Chr01	1326750	A	G	N	.	.	R	2	1,1	N	.	.	A	5	5,0	INTRON	-
Chr01	1333169	T	C	N	.	.	Y	22	16,6	T	12	12,0	T	22	22,0	NON_SYNONYMOUS_CODING	gAc/gGc
Chr01	1353794	G	A	N	.	.	R	4	1,3	N	.	.	G	2	2,0	NON_SYNONYMOUS_CODING	aGg/aAg
Chr01	1353846	G	A	N	.	.	R	4	1,3	N	.	.	N	.	.	SYNONYMOUS_CODING	cgG/cgA
Chr01	1367001	G	T	G	8	8,0	K	2	1,1	G	3	3,0	N	.	.	NON_SYNONYMOUS_CODING	Gcc/Tcc
Chr01	1368471	C	G	C	9	9,0	S	2	0,2	C	2	2,0	C	1	1,0	NON_SYNONYMOUS_CODING	aCt/aGt
Chr01	1404770	A	G	A	7	7,0	R	15	10,5	A	27	27,0	A	5	5,0	SPLICE_SITE_DONOR	-
Chr01	1424889	A	G	N	.	.	R	8	6,2	A	1	1,0	A	1	1,0	INTERGENIC
Chr01	1425509	C	G	N	.	.	G	1	0,1	G	3	0,3	G	1	0,1	INTERGENIC
Chr01	1446837	T	C	T	14	14,0	Y	15	12,3	T	20	20,0	T	26	26,0	NON_SYNONYMOUS_CODING	aTg/aCg
Chr01	1446854	G	A	G	15	15,0	R	13	10,3	G	14	14,0	G	29	29,0	NON_SYNONYMOUS_CODING	Gag/Aag
Chr01	1452533	T	A	T	11	11,0	W	13	10,3	T	14	14,0	T	12	12,0	INTRON	-
Chr01	1553508	A	G	A	7	7,0	R	6	4,2	A	15	15,0	A	17	17,0	SYNONYMOUS_CODING	acT/acC
Chr01	1553791	A	G	A	2	2,0	G	5	0,5	A	20	18,2	R	5	2,3	NON_SYNONYMOUS_CODING	Ttt/Ctt
Chr01	1586942	A	G	A	3	3,0	R	15	12,3	A	13	13,0	A	5	5,0	UTR_3_PRIME	-
Chr01	1587772	A	G	N	.	.	R	6	3,3	A	4	4,0	A	4	4,0	INTRON	-
Chr01	1587863	A	G	A	3	3,0	R	8	3,5	A	5	5,0	A	4	4,0	INTRON	-
Chr01	1596299	T	A	N	.	.	W	1	0,1	T	4	4,0	N	.	.	INTRON	-
Chr01	1604496	A	G	A	5	5,0	R	6	4,2	A	3	3,0	A	3	3,0	INTRON	-
Chr01	1604684	A	T	A	2	2,0	W	4	2,2	A	9	9,0	A	16	16,0	INTRON	-
Chr01	1605566	A	T	A	6	6,0	W	9	1,8	W	32	20,12	W	29	15,14	NON_SYNONYMOUS_CODING	Tca/Aca
Chr01	1605585	T	C	T	6	6,0	Y	9	2,7	Y	30	20,10	Y	28	15,13	SYNONYMOUS_CODING	gaA/gaG
Chr01	1606139	T	C	Y	9	7,2	Y	15	10,5	T	30	30,0	Y	25	23,2	NON_SYNONYMOUS_CODING	Aat/Gat
Chr01	1606231	A	G	R	7	5,2	R	9	6,3	A	20	19,1	R	24	18,6	NON_SYNONYMOUS_CODING	aTt/aCt
Chr01	1606325	C	T	Y	9	7,2	Y	5	4,1	C	28	28,0	Y	14	11,3	NON_SYNONYMOUS_CODING	Gcc/Acc
Chr01	1606357	A	T	A	6	6,0	W	3	2,1	A	28	28,0	W	15	12,3	NON_SYNONYMOUS_CODING	cTt/cAt
Chr01	1613878	G	A	G	1	1,0	R	4	3,1	G	4	4,0	G	17	17,0	UPSTREAM	-
Chr01	1615614	A	G	A	2	2,0	R	5	3,2	A	3	3,0	A	8	8,0	UPSTREAM	-
Chr01	1643903	T	C	T	2	2,0	Y	1	0,1	T	11	11,0	Y	10	9,1	NON_SYNONYMOUS_CODING	aAg/aGg
Chr01	1647174	T	C	T	1	1,0	Y	4	2,2	T	3	3,0	T	6	6,0	INTRON	-
Chr01	1680923	T	C	T	6	6,0	C	5	0,5	Y	19	15,4	Y	17	11,6	UTR_3_PRIME	-
Chr01	1738909	T	C	C	1	0,1	C	5	0,5	C	2	0,2	Y	8	2,6	SYNONYMOUS_CODING	tcT/tcC
Chr01	1739035	A	G	G	2	0,2	R	7	1,6	A	5	5,0	R	12	1,11	SYNONYMOUS_CODING	gcA/gcG
Chr01	1739154	A	T	W	1	0,1	W	4	3,1	W	7	5,2	W	11	6,5	NON_SYNONYMOUS_CODING	tAc/tTc
Chr01	1739206	A	G	N	.	.	R	4	3,1	A	1	1,0	R	8	6,2	SYNONYMOUS_CODING	gcA/gcG
Chr01	1750252	C	G	N	.	.	S	1	0,1	C	2	2,0	N	.	.	DOWNSTREAM	-
Chr01	1832413	A	T	N	.	.	W	5	1,4	A	9	9,0	A	7	7,0	UPSTREAM	-
Chr01	1833034	A	G	A	2	2,0	R	4	2,2	A	16	16,0	A	4	4,0	UPSTREAM	-
Chr01	1873755	T	C	Y	6	2,4	Y	7	6,1	Y	15	8,7	Y	22	13,9	UTR_5_PRIME	-
Chr01	1874183	A	T	N	.	.	W	6	4,2	A	5	5,0	A	10	10,0	STOP_GAINED	Aaa/Taa
Chr01	1874302	C	T	C	2	2,0	Y	7	5,2	C	6	6,0	C	13	13,0	SYNONYMOUS_CODING	ggC/ggT
Chr01	1888468	C	T	C	29	29,0	Y	7	1,6	C	1	1,0	C	28	28,0	NON_SYNONYMOUS_CODING	gCa/gTa
Chr01	1901997	A	G	N	.	.	R	3	2,1	N	.	.	N	.	.	INTERGENIC
Chr01	1911505	A	G	A	7	7,0	R	1	0,1	A	5	5,0	A	5	5,0	NON_SYNONYMOUS_CODING	Aaa/Gaa
Chr01	1991114	T	C	T	12	12,0	Y	10	8,2	T	27	27,0	T	9	9,0	NON_SYNONYMOUS_CODING	Aat/Gat
Chr01	2003809	A	G	N	.	.	G	4	0,4	G	6	0,6	G	5	0,5	SPLICE_SITE_REGION	-
Chr01	2003932	T	C	T	7	7,0	Y	9	7,2	T	21	21,0	T	16	16,0	UTR_5_PRIME	-
Chr01	2008361	T	C	Y	4	1,3	Y	3	1,2	C	12	0,12	Y	9	3,6	NON_SYNONYMOUS_CODING	Atg/Gtg
Chr01	2054242	C	T	C	6	6,0	Y	11	9,2	C	6	6,0	C	13	13,0	UTR_5_PRIME	-
Chr01	2057468	T	G	T	4	4,0	K	9	4,5	T	30	30,0	T	35	35,0	NON_SYNONYMOUS_CODING	tTc/tGc
Chr01	2057477	A	G	A	4	4,0	R	10	5,5	A	35	35,0	A	30	30,0	NON_SYNONYMOUS_CODING	aAg/aGg
Chr01	2062519	A	G	A	3	3,0	R	10	7,3	N	.	.	A	3	3,0	UTR_3_PRIME	-
Chr01	2064643	A	G	A	5	5,0	R	4	3,1	R	8	5,3	A	13	13,0	INTRON	-
Chr01	2085790	A	G	A	2	2,0	R	5	3,2	A	14	14,0	A	13	13,0	SYNONYMOUS_CODING	acT/acC
Chr01	2087128	A	C	A	2	2,0	M	1	0,1	N	.	.	A	2	2,0	NON_SYNONYMOUS_CODING	cTg/cGg
Chr01	2097157	G	A	A	7	0,7	A	7	0,7	A	4	0,4	A	13	0,13	INTRON	-
Chr01	2114273	T	A	T	3	3,0	W	10	8,2	T	21	21,0	T	20	20,0	NON_SYNONYMOUS_CODING	tTt/tAt
Chr01	2119771	A	T	T	2	0,2	T	11	0,11	N	.	.	T	6	0,6	INTRON	-
Chr01	2122633	C	G	C	2	2,0	S	4	1,3	C	2	2,0	C	11	11,0	INTRON	-
Chr01	2183131	G	A	G	6	6,0	R	5	3,2	G	13	13,0	G	17	17,0	INTRON	-
Chr01	2197517	C	T	Y	9	6,3	Y	19	6,13	Y	24	19,5	Y	6	2,4	UTR_3_PRIME	-
Chr01	2238108	A	T	N	.	.	T	10	0,10	T	16	0,16	T	7	0,7	INTRON	-
Chr01	2320997	T	C	C	1	0,1	C	7	0,7	C	7	0,7	C	7	0,7	INTRON	-
Chr01	2323461	T	C	N	.	.	Y	1	0,1	T	4	4,0	N	.	.	UTR_3_PRIME	-
Chr01	2335194	T	A	T	2	2,0	W	4	3,1	T	1	1,0	T	7	7,0	INTRON	-
Chr01	2355063	T	A	T	2	2,0	W	1	0,1	T	3	3,0	T	2	2,0	DOWNSTREAM	-
Chr01	2374137	C	T	N	.	.	Y	6	4,2	N	.	.	N	.	.	SYNONYMOUS_CODING	ctC/ctT
Chr01	2377526	A	G	R	2	1,1	G	1	0,1	N	.	.	G	11	0,11	NON_SYNONYMOUS_CODING	aTg/aCg
Chr01	2377589	C	G	S	6	3,3	S	4	1,3	G	1	0,1	G	10	0,10	NON_SYNONYMOUS_CODING	cGt/cCt
Chr01	2377746	C	T	Y	5	2,3	Y	3	1,2	Y	5	4,1	T	3	0,3	NON_SYNONYMOUS_CODING	Ggg/Agg
Chr01	2378003	T	A	T	6	6,0	W	1	0,1	T	2	2,0	T	8	8,0	NON_SYNONYMOUS_CODING	gAa/gTa
Chr01	2378860	A	G	N	.	.	R	3	1,2	A	6	6,0	A	4	4,0	SYNONYMOUS_CODING	ttT/ttC
Chr01	2404220	A	T	T	2	0,2	T	6	0,6	T	4	0,4	T	6	0,6	DOWNSTREAM	-
Chr01	2409293	A	T	N	.	.	T	4	0,4	T	9	0,9	T	5	0,5	INTERGENIC
Chr01	2617874	A	G	N	.	.	R	3	2,1	N	.	.	G	1	0,1	NON_SYNONYMOUS_CODING	Ata/Gta
Chr01	2617909	T	C	N	.	.	C	3	1,2	T	4	4,0	C	8	0,8	SYNONYMOUS_CODING	ttT/ttC
Chr01	2695650	C	T	T	6	0,6	Y	13	9,4	Y	10	2,8	Y	26	11,15	NON_SYNONYMOUS_CODING	Gct/Act
Chr01	2718310	G	C	G	1	1,0	S	4	1,3	N	.	.	G	3	3,0	INTRON	-
Chr01	2740501	G	A	A	1	0,1	A	7	0,7	A	6	0,6	A	6	0,6	INTRON	-
Chr01	2777501	C	T	N	.	.	Y	7	4,3	C	14	14,0	C	11	11,0	NON_SYNONYMOUS_CODING	Cct/Tct
Chr01	2796261	T	C	T	9	9,0	Y	1	0,1	Y	13	10,3	Y	20	18,2	UTR_5_PRIME	-
Chr01	2801058	T	C	T	4	4,0	Y	15	8,7	T	18	18,0	T	14	14,0	UTR_3_PRIME	-
Chr01	2856987	C	T	Y	9	8,1	Y	5	3,2	Y	20	16,4	Y	23	20,3	UNKNOWN
Chr01	2857067	A	G	R	9	8,1	R	4	2,2	R	15	11,4	R	21	18,3	UNKNOWN
Chr01	2857123	A	C	M	12	11,1	M	10	8,2	M	11	6,5	M	22	18,4	UNKNOWN
Chr01	2857202	T	G	T	7	7,0	K	14	11,3	K	12	7,5	K	20	18,2	UNKNOWN
Chr01	2857235	C	G	C	2	2,0	S	14	11,3	C	14	14,0	C	20	20,0	UNKNOWN
Chr01	2857633	A	G	A	1	1,0	R	8	5,3	A	8	8,0	A	16	16,0	UNKNOWN
Chr01	2864243	G	A	N	.	.	R	2	1,1	G	25	25,0	G	14	14,0	UNKNOWN
Chr01	2876926	T	A	T	1	1,0	A	3	0,3	T	1	1,0	T	2	2,0	INTRON	-
Chr01	2911196	G	T	G	4	4,0	K	10	4,6	G	25	25,0	G	28	28,0	INTRON	-
Chr01	2916542	A	G	A	2	2,0	R	1	0,1	A	3	3,0	N	.	.	UTR_3_PRIME	-
Chr01	2920361	G	A	N	.	.	A	3	0,3	N	.	.	G	7	7,0	INTRON	-
Chr01	2987128	G	A	G	1	1,0	R	11	9,2	G	3	3,0	G	8	8,0	INTRON	-
Chr01	2991596	T	C	T	1	1,0	Y	3	1,2	T	4	4,0	T	10	10,0	UPSTREAM	-
Chr01	2997742	A	C	A	1	1,0	M	5	1,4	A	4	4,0	A	4	4,0	INTRON	-
Chr01	3002478	G	A	N	.	.	R	3	1,2	G	18	18,0	G	6	6,0	INTRON	-
Chr01	3014064	A	G	A	8	8,0	R	15	12,3	A	8	8,0	R	20	17,3	SYNONYMOUS_CODING	ttT/ttC
Chr01	3040387	T	G	N	.	.	K	12	8,4	T	12	12,0	T	22	22,0	SYNONYMOUS_CODING	ggA/ggC
Chr01	3041702	T	A	T	5	5,0	W	7	4,3	T	7	7,0	T	7	7,0	NON_SYNONYMOUS_CODING	Atc/Ttc
Chr01	3048672	T	A	N	.	.	A	3	0,3	N	.	.	T	5	5,0	INTRON	-
Chr01	3089237	T	A	T	13	13,0	W	5	3,2	T	32	32,0	T	12	12,0	INTRON	-
Chr01	3153086	A	T	N	.	.	W	1	0,1	A	11	11,0	A	6	6,0	INTRON	-
Chr01	3170390	A	G	A	3	3,0	R	1	0,1	A	1	1,0	A	3	3,0	INTRON	-
Chr01	3179246	C	T	C	2	2,0	Y	8	6,2	C	3	3,0	C	4	4,0	SYNONYMOUS_CODING	ttC/ttT
Chr01	3183114	G	A	N	.	.	A	4	0,4	A	4	0,4	N	.	.	INTRON	-
Chr01	3184806	G	A	G	6	6,0	R	2	0,2	N	.	.	G	3	3,0	STOP_GAINED	Caa/Taa
Chr01	3186526	G	A	N	.	.	R	3	1,2	G	3	3,0	G	7	7,0	NON_SYNONYMOUS_CODING	tCa/tTa
Chr01	3243108	A	G	N	.	.	R	2	1,1	N	.	.	A	2	2,0	INTRON	-
Chr01	3246329	C	T	Y	3	1,2	T	1	0,1	T	13	1,12	T	20	0,20	UTR_5_PRIME	-
Chr01	3291405	A	G	A	3	3,0	R	9	7,2	A	8	8,0	A	11	11,0	UTR_5_PRIME	-
Chr01	3295859	A	G	N	.	.	G	3	0,3	G	3	0,3	N	.	.	NON_SYNONYMOUS_CODING	Agt/Ggt
Chr01	3313678	G	T	G	7	7,0	T	4	0,4	G	20	20,0	K	12	4,8	UNKNOWN
Chr01	3340374	T	C	T	10	10,0	Y	11	8,3	T	7	7,0	T	37	37,0	SPLICE_SITE_DONOR	-
Chr01	3405894	G	A	G	3	3,0	R	2	1,1	G	1	1,0	G	6	6,0	UPSTREAM	-
Chr01	3436936	G	T	N	.	.	K	12	10,2	G	19	19,0	G	15	15,0	UTR_5_PRIME	-
Chr01	3439750	C	G	C	7	7,0	S	7	4,3	C	9	9,0	C	24	24,0	SPLICE_SITE_REGION	-
Chr01	3444307	A	G	A	1	1,0	R	8	6,2	A	4	4,0	A	13	13,0	NON_SYNONYMOUS_CODING	cTg/cCg
Chr01	3445074	C	A	C	6	6,0	A	3	0,3	C	8	8,0	M	21	13,8	SYNONYMOUS_CODING	acG/acT
Chr01	3471057	C	A	C	7	7,0	A	6	0,6	M	21	11,10	M	29	11,18	NON_SYNONYMOUS_CODING	gCc/gAc
Chr01	3505118	C	A	C	3	3,0	M	19	15,4	C	29	29,0	C	36	36,0	INTRON	-
Chr01	3505212	G	A	G	2	2,0	R	10	8,2	G	5	5,0	G	21	21,0	INTRON	-
Chr01	3508205	T	A	N	.	.	A	3	0,3	T	3	3,0	T	3	3,0	INTRON	-
Chr01	3513813	T	A	T	1	1,0	W	2	1,1	T	2	2,0	N	.	.	UPSTREAM	-
Chr01	3546098	A	G	R	10	7,3	R	21	16,5	A	37	35,2	A	24	24,0	INTRON	-
Chr01	3576081	A	T	A	7	7,0	W	15	13,2	A	26	26,0	A	32	32,0	INTRON	-
Chr01	3593082	C	T	T	7	0,7	T	23	0,23	T	6	0,6	T	13	0,13	INTRON	-
Chr01	3594436	T	A	T	4	4,0	W	7	5,2	T	6	6,0	W	8	7,1	INTRON	-
Chr01	3603721	G	T	G	8	8,0	K	1	0,1	G	10	10,0	G	3	3,0	INTRON	-
Chr01	3610929	A	G	A	6	6,0	R	21	17,4	A	15	15,0	A	33	33,0	NON_SYNONYMOUS_CODING	Att/Gtt
Chr01	3666785	G	A	G	3	3,0	A	2	0,2	G	8	8,0	R	6	3,3	NON_SYNONYMOUS_CODING	Gga/Aga
Chr01	3696315	A	T	N	.	.	T	1	0,1	T	3	0,3	T	1	0,1	INTRON	-
Chr01	3710343	T	A	T	13	13,0	A	10	0,10	W	23	16,7	W	16	5,11	INTRON	-
Chr01	3715985	A	C	A	5	5,0	M	6	4,2	A	8	7,1	A	3	3,0	NON_SYNONYMOUS_CODING	agT/agG
Chr01	3718160	A	T	A	2	2,0	W	2	0,2	N	.	.	A	3	3,0	INTRON	-
Chr01	3723188	A	G	A	1	1,0	R	3	1,2	A	1	1,0	A	1	1,0	UTR_3_PRIME	-
Chr01	3725048	G	A	A	6	0,6	A	8	0,8	A	20	0,20	A	22	0,22	INTRON	-
Chr01	3725281	A	T	N	.	.	W	6	4,2	N	.	.	A	2	2,0	INTRON	-
Chr01	3741925	C	T	C	2	2,0	Y	8	6,2	Y	23	15,8	C	29	29,0	NON_SYNONYMOUS_CODING	gCt/gTt
Chr01	3762489	A	T	T	9	0,9	T	13	0,13	T	7	0,7	T	14	0,14	UTR_3_PRIME	-
Chr01	3802054	C	T	C	1	1,0	Y	3	1,2	C	3	3,0	C	2	2,0	SYNONYMOUS_CODING	gcC/gcT
Chr01	3829084	C	T	C	13	13,0	Y	12	10,2	C	19	19,0	C	24	24,0	UNKNOWN
Chr01	3833565	A	G	N	.	.	R	3	1,2	A	2	2,0	N	.	.	UNKNOWN
Chr01	3839324	C	T	Y	16	11,5	T	2	0,2	Y	11	4,7	Y	29	19,10	UNKNOWN
Chr01	3887743	A	G	A	1	1,0	R	1	0,1	N	.	.	A	2	2,0	UNKNOWN
Chr01	3891519	T	G	T	10	10,0	K	15	12,3	T	33	33,0	T	32	32,0	UNKNOWN
Chr01	3917679	T	G	N	.	.	K	2	0,2	T	15	15,0	T	1	1,0	SYNONYMOUS_CODING	ggA/ggC
Chr01	3922880	G	A	G	19	19,0	R	11	7,4	G	15	15,0	G	26	26,0	SYNONYMOUS_CODING	aaC/aaT
Chr01	3941710	A	G	A	2	2,0	R	1	0,1	N	.	.	N	.	.	INTRON	-
Chr01	3980037	C	T	N	.	.	Y	6	2,4	Y	6	2,4	C	5	5,0	UTR_3_PRIME	-
Chr01	3980113	A	G	N	.	.	R	6	2,4	G	9	0,9	R	4	3,1	UTR_3_PRIME	-
Chr01	3980504	T	C	N	.	.	Y	2	1,1	N	.	.	T	4	4,0	UTR_3_PRIME	-
Chr01	4046303	G	A	A	1	0,1	A	3	0,3	A	4	0,4	N	.	.	INTRON	-
Chr01	4059916	T	G	T	4	4,0	K	11	8,3	T	9	9,0	T	14	14,0	UTR_5_PRIME	-
Chr01	4092174	A	G	A	2	2,0	R	8	3,5	N	.	.	A	6	6,0	INTRON	-
Chr01	4102137	A	G	N	.	.	G	5	0,5	A	6	6,0	A	2	2,0	INTRON	-
Chr01	4407195	C	T	N	.	.	T	1	0,1	N	.	.	Y	4	3,1	INTRON	-
Chr01	4413713	T	G	T	5	5,0	K	4	2,2	T	13	13,0	T	4	4,0	INTRON	-
Chr01	4539408	T	C	N	.	.	Y	4	2,2	T	7	7,0	T	7	7,0	INTRON	-
Chr01	4589251	G	C	N	.	.	S	8	4,4	G	9	9,0	G	6	6,0	INTRON	-
Chr01	4596678	G	C	G	2	2,0	S	3	1,2	S	4	2,2	G	2	2,0	SPLICE_SITE_REGION	-
Chr01	4608608	A	G	N	.	.	G	1	0,1	G	2	0,2	R	5	2,3	NON_SYNONYMOUS_CODING	aTg/aCg
Chr01	4702754	A	G	N	.	.	R	2	1,1	N	.	.	A	2	2,0	INTRON	-
Chr01	4751400	A	T	W	7	2,5	W	5	3,2	W	15	7,8	W	13	8,5	NON_SYNONYMOUS_CODING	gaT/gaA
Chr01	4763305	A	T	T	1	0,1	T	1	0,1	T	11	0,11	N	.	.	INTRON	-
Chr01	4772823	A	G	A	4	4,0	R	8	4,4	A	9	9,0	A	7	7,0	INTRON	-
Chr01	4796394	C	G	C	4	4,0	S	5	3,2	C	17	17,0	C	15	15,0	UPSTREAM	-
Chr01	4801856	T	C	T	8	8,0	Y	14	11,3	T	18	18,0	T	21	21,0	UTR_3_PRIME	-
Chr01	4808364	A	C	A	10	10,0	C	17	0,17	M	18	9,9	M	22	16,6	INTERGENIC
Chr01	4870402	G	A	G	3	3,0	A	3	0,3	R	6	3,3	R	12	7,5	INTRON	-
Chr01	4872710	T	C	T	4	4,0	Y	5	3,2	T	5	5,0	T	5	5,0	INTRON	-
Chr01	4877118	G	A	G	2	2,0	A	3	0,3	G	2	2,0	G	5	5,0	INTRON	-
Chr01	4901875	A	T	A	2	2,0	W	5	3,2	A	1	1,0	A	6	6,0	INTRON	-
Chr01	4927631	A	G	A	1	1,0	R	3	1,2	A	2	2,0	A	3	3,0	INTRON	-
Chr01	4928795	T	A	T	5	5,0	W	4	2,2	N	.	.	T	5	5,0	INTRON	-
Chr01	5026169	C	T	Y	8	1,7	Y	5	4,1	C	11	11,0	Y	6	3,3	SYNONYMOUS_CODING	ctC/ctT
Chr01	5027060	T	C	T	1	1,0	Y	6	4,2	T	16	16,0	T	4	4,0	SYNONYMOUS_CODING	taT/taC
Chr01	5027461	A	T	A	2	2,0	W	1	0,1	A	5	5,0	A	9	9,0	UTR_3_PRIME	-
Chr01	5096007	G	A	N	.	.	A	2	0,2	R	4	2,2	G	13	12,1	STOP_GAINED	Cga/Tga
Chr01	5101733	A	G	N	.	.	R	4	2,2	A	9	9,0	A	7	7,0	UPSTREAM	-
Chr01	5146125	A	T	A	7	7,0	W	5	3,2	A	14	14,0	A	15	15,0	INTRON	-
Chr01	5156190	A	G	A	1	1,0	R	6	3,3	A	3	3,0	A	2	2,0	UPSTREAM	-
Chr01	5157146	C	T	N	.	.	Y	1	0,1	N	.	.	C	5	5,0	UPSTREAM	-
Chr01	5179453	T	G	T	5	5,0	K	9	6,3	T	7	7,0	T	16	16,0	INTRON	-
Chr01	5185799	A	G	A	1	1,0	R	11	8,3	A	10	10,0	A	10	10,0	INTRON	-
Chr01	5203092	A	G	R	8	5,3	R	13	6,7	R	20	9,11	R	46	32,14	SYNONYMOUS_CODING	cgA/cgG
Chr01	5204533	G	A	R	12	8,4	R	12	9,3	R	8	6,2	R	33	23,10	UTR_3_PRIME	-
Chr01	5204540	G	C	S	12	8,4	S	12	9,3	S	8	6,2	S	33	23,10	UTR_3_PRIME	-
Chr01	5204639	C	T	Y	10	7,3	Y	4	3,1	T	2	0,2	Y	12	11,1	UTR_3_PRIME	-
Chr01	5204690	T	G	K	10	7,3	G	1	0,1	G	2	0,2	K	4	3,1	UTR_3_PRIME	-
Chr01	5218672	T	C	T	8	8,0	C	5	0,5	Y	17	11,6	Y	12	8,4	SYNONYMOUS_CODING	tgT/tgC
Chr01	5220252	A	G	A	7	7,0	G	6	1,5	R	16	13,3	R	21	6,15	NON_SYNONYMOUS_CODING	Aat/Gat
Chr01	5220595	T	C	T	3	3,0	Y	5	3,2	T	2	2,0	T	20	20,0	SYNONYMOUS_CODING	gcT/gcC
Chr01	5222858	T	G	N	.	.	K	4	2,2	T	1	1,0	T	1	1,0	DOWNSTREAM	-
Chr01	5224230	G	A	N	.	.	R	2	1,1	G	3	3,0	G	1	1,0	DOWNSTREAM	-
Chr01	5234302	C	T	N	.	.	T	5	0,5	T	21	0,21	T	8	0,8	UTR_3_PRIME	-
Chr01	5244208	C	T	C	6	6,0	Y	6	4,2	C	7	7,0	C	23	23,0	NON_SYNONYMOUS_CODING	aCa/aTa
Chr01	5244272	G	A	G	6	6,0	R	4	1,3	G	11	11,0	G	36	36,0	SYNONYMOUS_CODING	ggG/ggA
Chr01	5287998	T	G	T	3	3,0	K	7	5,2	T	10	10,0	T	4	4,0	INTRON	-
Chr01	5326030	T	G	K	6	3,3	K	4	3,1	K	1	0,1	T	4	4,0	NON_SYNONYMOUS_CODING	agA/agC
Chr01	5420060	T	C	T	2	2,0	C	3	0,3	N	.	.	N	.	.	INTERGENIC
Chr01	5436095	C	T	T	6	0,6	T	4	0,4	T	20	0,20	T	17	0,17	INTRON	-
Chr01	5516646	T	G	T	5	5,0	K	7	5,2	T	4	4,0	T	15	15,0	SYNONYMOUS_CODING	ccA/ccC
Chr01	5529816	T	C	T	5	5,0	Y	2	0,2	N	.	.	T	3	3,0	DOWNSTREAM	-
Chr01	5535841	C	G	C	1	1,0	S	1	0,1	S	5	4,1	S	15	9,6	START_GAINED	-
Chr01	5536698	G	C	G	3	3,0	S	3	1,2	C	10	1,9	S	34	27,7	START_GAINED	-
Chr01	5537069	T	C	N	.	.	Y	10	2,8	T	1	1,0	T	5	5,0	INTRON	-
Chr01	5539187	G	C	G	8	8,0	S	7	4,3	G	33	31,2	S	9	8,1	START_GAINED	-
Chr01	5576056	C	T	C	14	14,0	Y	10	8,2	C	18	18,0	C	9	9,0	NON_SYNONYMOUS_CODING	Cct/Tct
Chr01	5580555	G	C	G	2	2,0	C	3	0,3	G	8	8,0	N	.	.	INTRON	-
Chr01	5652615	G	T	N	.	.	K	2	1,1	G	4	4,0	G	4	4,0	INTRON	-
Chr01	5675825	G	A	A	4	0,4	A	4	0,4	A	26	0,26	A	2	0,2	INTRON	-
Chr01	5760251	T	C	N	.	.	Y	1	0,1	T	3	3,0	N	.	.	INTRON	-
Chr01	5806730	A	G	A	1	1,0	R	11	8,3	A	4	4,0	A	2	2,0	NON_SYNONYMOUS_CODING	Tca/Cca
Chr01	5863907	C	G	N	.	.	S	1	0,1	C	4	4,0	N	.	.	NON_SYNONYMOUS_CODING	Gca/Cca
Chr01	5891687	A	G	N	.	.	G	2	0,2	R	3	2,1	N	.	.	SPLICE_SITE_REGION	-
Chr01	5901107	G	C	G	4	4,0	S	6	4,2	G	4	4,0	G	12	12,0	NON_SYNONYMOUS_CODING	ttC/ttG
Chr01	5995090	A	G	A	1	1,0	R	3	1,2	A	2	2,0	N	.	.	NON_SYNONYMOUS_CODING	aAt/aGt
Chr01	5999996	C	A	N	.	.	M	4	2,2	C	1	1,0	N	.	.	DOWNSTREAM	-
Chr01	6060248	A	G	A	14	14,0	R	5	3,2	A	30	30,0	A	15	15,0	SYNONYMOUS_CODING	agT/agC
Chr01	6122807	A	G	N	.	.	G	1	0,1	N	.	.	G	9	0,9	SYNONYMOUS_CODING	gcA/gcG
Chr01	6134602	A	G	N	.	.	R	2	1,1	A	8	8,0	N	.	.	UPSTREAM	-
Chr01	6134757	T	C	N	.	.	Y	5	2,3	T	4	4,0	N	.	.	SYNONYMOUS_CODING	cgT/cgC
Chr01	6134784	C	T	N	.	.	Y	5	2,3	C	4	4,0	N	.	.	SYNONYMOUS_CODING	acC/acT
Chr01	6134908	G	A	N	.	.	A	3	0,3	A	6	0,6	N	.	.	NON_SYNONYMOUS_CODING	Gtc/Atc
Chr01	6150426	T	C	T	2	2,0	Y	5	2,3	T	6	6,0	T	10	10,0	UPSTREAM	-
Chr01	6257877	C	G	C	9	9,0	S	10	8,2	C	4	4,0	S	6	3,3	SPLICE_SITE_REGION	-
Chr01	6271341	A	G	A	1	1,0	G	3	0,3	A	4	4,0	A	2	2,0	INTRON	-
Chr01	6368540	G	T	G	1	1,0	K	11	7,4	G	2	2,0	G	9	9,0	NON_SYNONYMOUS_CODING	Gat/Tat
Chr01	6370456	C	T	C	4	4,0	Y	14	11,3	C	11	11,0	C	48	48,0	SYNONYMOUS_CODING	gaC/gaT
Chr01	6373527	G	A	G	5	5,0	R	8	6,2	G	14	14,0	G	3	3,0	NON_SYNONYMOUS_CODING	aCt/aTt
Chr01	6378588	T	A	T	2	2,0	W	4	2,2	T	1	1,0	T	3	3,0	INTRON	-
Chr01	6382179	A	T	A	3	3,0	W	10	7,3	A	50	50,0	A	13	13,0	INTRON	-
Chr01	6383574	A	C	A	2	2,0	M	6	4,2	A	13	13,0	A	18	18,0	INTRON	-
Chr01	6386368	T	A	N	.	.	A	2	0,2	N	.	.	T	3	3,0	INTRON	-
Chr01	6448046	C	A	M	7	6,1	M	4	3,1	M	27	13,14	M	31	17,14	NON_SYNONYMOUS_CODING	gaC/gaA
Chr01	6450886	A	G	N	.	.	G	2	0,2	A	6	6,0	N	.	.	INTRON	-
Chr01	6453079	G	A	A	4	0,4	A	7	0,7	A	9	0,9	A	9	0,9	DOWNSTREAM	-
Chr01	6454612	T	C	T	4	4,0	Y	1	0,1	T	5	5,0	T	4	4,0	UPSTREAM	-
Chr01	6456795	A	G	A	3	3,0	G	3	0,3	A	10	10,0	A	8	8,0	UPSTREAM	-
Chr01	6475018	T	C	N	.	.	Y	4	1,3	N	.	.	T	7	7,0	INTRON	-
Chr01	6588325	T	A	T	11	11,0	W	2	1,1	T	1	1,0	T	4	4,0	DOWNSTREAM	-
Chr01	6628952	C	T	C	1	1,0	T	3	0,3	C	5	5,0	C	1	1,0	UTR_3_PRIME	-
Chr01	6677776	T	C	N	.	.	Y	1	0,1	T	3	3,0	Y	6	3,3	SYNONYMOUS_CODING	aaA/aaG
Chr01	6678195	T	C	T	6	6,0	Y	17	12,5	T	21	21,0	T	15	15,0	INTRON	-
Chr01	6688814	C	T	C	6	6,0	Y	5	2,3	C	17	17,0	C	23	23,0	NON_SYNONYMOUS_CODING	Cca/Tca
Chr01	6692271	T	C	T	6	6,0	Y	17	14,3	T	19	19,0	T	29	29,0	INTRON	-
Chr01	6845417	T	C	T	3	3,0	Y	3	2,1	Y	7	4,3	T	15	15,0	UTR_3_PRIME	-
Chr01	6950670	T	C	T	8	8,0	Y	8	5,3	N	.	.	N	.	.	INTRON	-
Chr01	6965775	T	C	N	.	.	Y	2	1,1	N	.	.	T	10	10,0	INTRON	-
Chr01	6994737	A	C	N	.	.	M	1	0,1	A	2	2,0	A	9	9,0	INTRON	-
Chr01	7350510	A	G	A	11	11,0	R	7	5,2	A	23	23,0	A	44	44,0	NON_SYNONYMOUS_CODING	Tcg/Ccg
Chr01	7424339	A	C	A	2	2,0	A	1	1,0	M	8	3,5	A	1	1,0	NON_SYNONYMOUS_CODING	Aag/Cag
Chr01	7426650	A	G	A	2	2,0	R	4	2,2	A	6	6,0	A	5	5,0	INTRON	-
Chr01	7447032	A	T	A	2	2,0	W	4	2,2	A	8	8,0	A	2	2,0	NON_SYNONYMOUS_CODING	gTg/gAg
Chr01	7447204	A	G	A	3	3,0	R	5	3,2	A	7	7,0	A	1	1,0	NON_SYNONYMOUS_CODING	Tcg/Ccg
Chr01	7456118	C	T	Y	2	1,1	T	1	0,1	Y	5	3,2	N	.	.	NON_SYNONYMOUS_CODING	Gtt/Att
Chr01	7456136	A	G	A	4	4,0	R	6	3,3	A	28	28,0	A	4	4,0	NON_SYNONYMOUS_CODING	Tca/Cca
Chr01	7663622	C	G	C	5	5,0	S	10	8,2	C	9	9,0	C	59	59,0	NON_SYNONYMOUS_CODING	Ggg/Cgg
Chr01	7700731	A	G	A	3	3,0	R	1	0,1	A	2	2,0	A	7	7,0	DOWNSTREAM	-
Chr01	7976366	T	C	N	.	.	Y	6	1,5	N	.	.	N	.	.	SPLICE_SITE_REGION	-
Chr01	7976563	A	G	N	.	.	R	2	1,1	A	1	1,0	A	7	7,0	INTRON	-
Chr01	7979932	G	A	G	7	7,0	R	8	5,3	G	15	15,0	G	23	23,0	INTRON	-
Chr01	7981007	T	A	N	.	.	A	1	0,1	A	4	0,4	N	.	.	INTRON	-
Chr01	7983526	A	T	A	6	6,0	W	11	6,5	A	30	30,0	A	27	27,0	INTRON	-
Chr01	7984816	A	T	N	.	.	W	4	2,2	A	1	1,0	N	.	.	INTRON	-
Chr01	8055991	C	G	C	1	1,0	S	8	6,2	C	11	11,0	C	6	6,0	INTRON	-
Chr01	8076127	G	A	G	7	7,0	R	6	2,4	G	9	9,0	G	10	10,0	NON_SYNONYMOUS_CODING	gCt/gTt
Chr01	8146798	C	T	C	6	6,0	Y	11	8,3	C	23	23,0	C	23	23,0	UNKNOWN
Chr01	8203115	C	T	N	.	.	T	1	0,1	N	.	.	Y	4	2,2	INTRON	-
Chr01	8203494	G	A	N	.	.	A	5	0,5	N	.	.	N	.	.	INTRON	-
Chr01	8282582	C	T	T	7	0,7	T	7	0,7	T	7	0,7	T	7	0,7	UTR_3_PRIME	-
Chr01	8386191	T	A	T	13	13,0	W	12	8,4	T	9	9,0	T	43	43,0	INTRON	-
Chr01	8386719	T	C	T	3	3,0	Y	10	8,2	T	16	16,0	T	20	20,0	INTRON	-
Chr01	8390706	A	G	A	12	11,1	R	23	17,6	A	11	11,0	A	26	26,0	UTR_3_PRIME	-
Chr01	8395798	T	C	T	10	10,0	Y	10	7,3	T	2	2,0	T	16	16,0	NON_SYNONYMOUS_CODING	Aga/Gga
Chr01	8442427	G	A	A	1	0,1	A	2	0,2	A	4	0,4	A	4	0,4	INTRON	-
Chr01	8465361	T	C	T	6	6,0	Y	2	0,2	T	11	11,0	T	6	6,0	INTRON	-
Chr01	8475909	T	C	T	2	2,0	Y	8	6,2	T	17	17,0	T	10	10,0	INTRON	-
Chr01	8479742	A	G	A	14	14,0	R	16	13,3	A	31	31,0	A	17	17,0	INTRON	-
Chr01	8486453	T	C	T	1	1,0	Y	5	2,3	T	4	4,0	N	.	.	UPSTREAM	-
Chr01	8509801	A	G	A	1	1,0	R	1	0,1	A	4	4,0	A	16	16,0	SYNONYMOUS_CODING	agT/agC
Chr01	8515650	G	A	R	1	0,1	R	12	10,2	G	3	3,0	G	24	24,0	SYNONYMOUS_CODING	aaG/aaA
Chr01	8594070	T	C	N	.	.	Y	1	0,1	T	12	12,0	T	8	8,0	NON_SYNONYMOUS_CODING	tAt/tGt
Chr01	8610008	T	A	N	.	.	W	4	1,3	T	1	1,0	T	2	2,0	UTR_5_PRIME	-
Chr01	8623490	A	G	A	4	4,0	R	13	10,3	A	10	10,0	A	26	26,0	SYNONYMOUS_CODING	acA/acG
Chr01	8625601	T	C	T	13	13,0	Y	11	5,6	T	23	23,0	Y	28	20,8	UTR_3_PRIME	-
Chr01	8628786	C	T	N	.	.	T	3	0,3	N	.	.	N	.	.	INTRON	-
Chr01	8638045	T	C	T	8	8,0	Y	9	7,2	T	13	13,0	T	3	3,0	INTRON	-
Chr01	8708279	T	C	T	5	5,0	Y	1	0,1	T	4	3,1	Y	9	8,1	SYNONYMOUS_CODING	gaT/gaC
Chr01	8708360	T	C	T	12	12,0	C	2	0,2	Y	6	2,4	Y	10	8,2	SYNONYMOUS_CODING	gtT/gtC
Chr01	8727587	T	C	T	3	3,0	Y	3	1,2	T	5	5,0	N	.	.	INTERGENIC
Chr01	8743947	T	C	N	.	.	C	3	0,3	N	.	.	T	5	5,0	SYNONYMOUS_CODING	caT/caC
Chr01	8746114	T	C	T	2	2,0	Y	5	3,2	T	5	5,0	T	4	4,0	NON_SYNONYMOUS_CODING	Tcg/Ccg
Chr01	8815203	G	T	N	.	.	K	1	0,1	G	2	2,0	G	10	10,0	STOP_GAINED	Gaa/Taa
Chr01	8815732	C	T	N	.	.	T	3	0,3	C	3	3,0	Y	8	7,1	INTRON	-
Chr01	8821345	T	A	N	.	.	A	2	0,2	A	5	0,5	A	1	0,1	UPSTREAM	-
Chr01	8824370	A	T	N	.	.	W	1	0,1	A	6	6,0	N	.	.	INTRON	-
Chr01	8847065	T	A	T	11	11,0	W	29	25,4	T	22	22,0	T	31	31,0	NON_SYNONYMOUS_CODING	Tct/Act
Chr01	8847775	G	T	G	1	1,0	K	1	0,1	K	6	5,1	G	2	2,0	INTRON	-
Chr01	8848724	T	G	T	5	5,0	G	3	0,3	T	2	2,0	T	5	5,0	INTRON	-
Chr01	8849114	T	C	T	7	7,0	T	2	1,1	T	5	5,0	Y	3	3,0	DOWNSTREAM	-
Chr01	8855671	G	T	G	9	9,0	K	7	3,4	G	16	16,0	G	10	10,0	STOP_GAINED	Gag/Tag
Chr01	8916730	T	C	T	4	4,0	C	8	0,8	Y	17	15,2	Y	25	19,6	UPSTREAM	-
Chr01	8920096	G	A	N	.	.	R	11	9,2	G	9	9,0	G	22	22,0	NON_SYNONYMOUS_CODING	cCa/cTa
Chr01	8920246	T	A	N	.	.	A	8	0,8	A	1	0,1	A	6	0,6	INTRON	-
Chr01	8920264	T	G	N	.	.	G	7	0,7	G	1	0,1	G	5	0,5	INTRON	-
Chr01	8920586	C	A	N	.	.	M	23	19,4	C	16	16,0	C	11	11,0	INTRON	-
Chr01	8933556	A	G	A	5	5,0	G	8	0,8	R	11	1,10	R	41	13,28	INTRON	-
Chr01	8945944	T	C	N	.	.	Y	4	2,2	T	4	4,0	T	9	9,0	INTRON	-
Chr01	9009892	T	C	T	6	6,0	Y	19	13,6	T	11	11,0	T	55	55,0	UTR_5_PRIME	-
Chr01	9068494	G	A	N	.	.	A	1	0,1	G	2	2,0	R	2	1,1	UPSTREAM	-
Chr01	9105603	T	C	N	.	.	C	3	0,3	N	.	.	T	5	5,0	INTRON	-
Chr01	9117351	G	T	N	.	.	K	2	1,1	N	.	.	G	3	3,0	NON_SYNONYMOUS_CODING	gCt/gAt
Chr01	9167975	C	G	C	2	2,0	S	3	1,2	N	.	.	N	.	.	INTERGENIC
Chr01	9183483	A	C	A	1	1,0	M	5	3,2	A	15	15,0	A	1	1,0	INTRON	-
Chr01	9199696	C	T	C	14	14,0	Y	10	5,5	C	36	36,0	C	9	9,0	UPSTREAM	-
Chr01	9239760	T	A	T	7	7,0	W	2	0,2	N	.	.	T	4	4,0	SYNONYMOUS_CODING	gtA/gtT
Chr01	9241082	A	G	R	2	1,1	G	2	0,2	A	7	7,0	R	4	2,2	SYNONYMOUS_CODING	ctT/ctC
Chr01	9241091	A	G	R	2	1,1	G	4	0,4	A	6	6,0	R	4	2,2	SYNONYMOUS_CODING	taT/taC
Chr01	9241386	T	C	Y	4	3,1	C	2	0,2	N	.	.	Y	4	2,2	SYNONYMOUS_CODING	ccA/ccG
Chr01	9252875	C	T	Y	3	2,1	Y	9	7,2	Y	17	11,6	Y	22	19,3	NON_SYNONYMOUS_CODING	aGa/aAa
Chr01	9255112	T	A	W	1	0,1	W	4	2,2	T	1	1,0	T	5	5,0	START_GAINED	-
Chr01	9255121	G	T	K	1	0,1	T	2	0,2	K	1	1,0	G	5	5,0	UTR_5_PRIME	-
Chr01	9361823	T	A	T	5	5,0	W	12	10,2	T	9	9,0	T	15	15,0	UTR_5_PRIME	-
Chr01	9373770	G	A	G	5	5,0	R	6	3,3	G	12	12,0	G	8	8,0	SPLICE_SITE_DONOR	-
Chr01	9436384	A	C	A	4	4,0	M	14	11,3	M	4	2,2	M	10	8,2	NON_SYNONYMOUS_CODING	Tcc/Gcc
Chr01	9436418	A	G	A	4	4,0	R	12	9,3	A	4	4,0	R	18	13,5	SYNONYMOUS_CODING	agT/agC
Chr01	9464482	G	A	G	14	14,0	R	10	7,3	G	33	33,0	G	19	19,0	UTR_3_PRIME	-
Chr01	9501439	A	G	A	2	2,0	R	7	5,2	A	20	20,0	A	10	10,0	NON_SYNONYMOUS_CODING	Tgc/Cgc
Chr01	9505042	C	T	C	11	11,0	Y	14	11,3	C	22	22,0	C	38	38,0	STOP_GAINED	Cag/Tag
Chr01	9641077	A	G	A	2	2,0	R	2	1,1	A	2	2,0	A	3	3,0	DOWNSTREAM	-
Chr01	9643079	A	G	N	.	.	R	3	1,2	A	9	9,0	A	6	6,0	SYNONYMOUS_CODING	gcT/gcC
Chr01	9846053	A	G	A	2	2,0	R	1	0,1	A	1	1,0	A	3	3,0	INTRON	-
Chr01	9848609	C	A	C	1	1,0	M	6	2,4	C	8	8,0	C	7	7,0	INTRON	-
Chr01	9851728	G	C	N	.	.	S	9	4,5	G	3	3,0	G	1	1,0	NON_SYNONYMOUS_CODING	atG/atC
Chr01	9851988	T	C	T	1	1,0	C	3	0,3	T	1	1,0	T	1	1,0	INTRON	-
Chr01	9868103	G	A	G	27	27,0	R	17	12,5	R	27	24,3	G	25	25,0	DOWNSTREAM	-
Chr01	9878394	T	C	T	6	6,0	Y	7	5,2	T	19	19,0	Y	11	7,4	UTR_5_PRIME	-
Chr01	9883562	T	G	T	7	7,0	G	3	0,3	T	28	28,0	T	13	12,1	STOP_GAINED	tTa/tGa
Chr01	9923412	A	T	A	15	15,0	W	6	4,2	A	12	12,0	A	22	22,0	SPLICE_SITE_REGION	-
Chr01	9923874	T	A	N	.	.	W	1	0,1	T	2	2,0	T	2	2,0	INTRON	-
Chr01	10046334	A	G	A	7	7,0	R	1	0,1	A	25	25,0	A	33	33,0	SYNONYMOUS_CODING	ctT/ctC
Chr01	10047065	A	G	A	10	10,0	R	5	3,2	A	23	23,0	A	30	30,0	NON_SYNONYMOUS_CODING	gTa/gCa
Chr01	10047628	A	C	N	.	.	C	5	0,5	N	.	.	A	5	5,0	SYNONYMOUS_CODING	ctT/ctG
Chr01	10106033	A	G	R	2	1,1	R	14	10,4	A	16	16,0	A	17	17,0	INTRON	-
Chr01	10159878	C	A	N	.	.	M	1	0,1	N	.	.	M	1	1,0	INTRON	-
Chr01	10162886	T	C	T	1	1,0	Y	4	3,1	T	4	4,0	T	5	5,0	INTRON	-
Chr01	10176126	G	A	A	3	0,3	A	6	0,6	A	2	0,2	A	6	0,6	UPSTREAM	-
Chr01	10204671	T	C	N	.	.	Y	2	0,2	T	6	6,0	T	3	3,0	UTR_5_PRIME	-
Chr01	10272962	G	A	R	5	4,1	R	9	2,7	R	20	14,6	R	29	8,21	SYNONYMOUS_CODING	tcC/tcT
Chr01	10273067	T	C	Y	6	5,1	Y	9	4,5	T	8	8,0	Y	23	13,10	SYNONYMOUS_CODING	gaA/gaG
Chr01	10273079	T	C	Y	6	5,1	Y	17	5,12	T	14	13,1	Y	27	15,12	SYNONYMOUS_CODING	gcA/gcG
Chr01	10273475	A	G	R	12	3,9	R	22	4,18	R	11	7,4	R	18	9,9	SYNONYMOUS_CODING	aaT/aaC
Chr01	10277471	G	A	G	1	1,0	R	12	10,2	G	7	7,0	N	.	.	NON_SYNONYMOUS_CODING	aCc/aTc
Chr01	10313357	T	G	T	5	5,0	K	1	0,1	K	17	14,3	T	7	7,0	NON_SYNONYMOUS_CODING	gTt/gGt
Chr01	10376147	A	G	A	10	10,0	R	9	7,2	A	19	19,0	A	15	15,0	UTR_5_PRIME	-
Chr01	10415247	T	C	T	1	1,0	Y	12	9,3	T	2	2,0	T	14	14,0	NON_SYNONYMOUS_CODING	Tgc/Cgc
Chr01	10415291	G	A	G	2	2,0	R	8	5,3	G	3	3,0	G	13	13,0	SYNONYMOUS_CODING	gaG/gaA
Chr01	10416571	C	G	C	9	9,0	S	15	11,4	C	9	9,0	C	14	14,0	UTR_3_PRIME	-
Chr01	10436102	C	A	C	4	4,0	M	8	2,6	C	13	13,0	C	5	5,0	UPSTREAM	-
Chr01	10563014	A	T	A	2	2,0	W	9	6,3	A	15	15,0	A	35	35,0	INTRON	-
Chr01	10563023	C	A	C	2	2,0	M	9	7,2	C	15	15,0	C	34	34,0	INTRON	-
Chr01	10581039	C	A	M	5	3,2	M	9	7,2	C	11	11,0	M	24	14,10	NON_SYNONYMOUS_CODING	gCa/gAa
Chr01	10583142	A	C	M	5	1,4	M	8	6,2	M	25	17,8	A	13	12,1	NON_SYNONYMOUS_CODING	aTg/aGg
Chr01	10625234	A	G	A	11	11,0	R	7	2,5	A	4	4,0	A	16	16,0	UTR_3_PRIME	-
Chr01	10661779	A	G	N	.	.	R	1	0,1	A	3	3,0	A	12	12,0	INTRON	-
Chr01	10681462	A	G	A	21	21,0	R	9	7,2	A	6	6,0	A	14	14,0	UTR_3_PRIME	-
Chr01	10718346	G	A	G	2	2,0	R	2	1,1	N	.	.	G	2	2,0	INTRON	-
Chr01	10738351	C	G	S	26	21,5	S	11	9,2	C	24	23,1	C	21	21,0	NON_SYNONYMOUS_CODING	cCa/cGa
Chr01	10738720	A	G	A	2	2,0	R	10	8,2	A	14	14,0	A	1	1,0	INTRON	-
Chr01	10738783	G	C	G	2	2,0	S	7	5,2	G	8	8,0	N	.	.	INTRON	-
Chr01	10767536	C	G	G	4	0,4	S	13	8,5	S	16	10,6	S	10	5,5	NON_SYNONYMOUS_CODING	caC/caG
Chr01	10769896	T	C	T	1	1,0	Y	6	4,2	N	.	.	N	.	.	INTRON	-
Chr01	10801212	T	A	T	5	5,0	W	15	12,3	T	5	5,0	T	23	23,0	NON_SYNONYMOUS_CODING	aaT/aaA
Chr01	10802402	T	C	Y	14	11,3	T	9	9,0	T	4	4,0	T	18	17,1	SYNONYMOUS_CODING	ccT/ccC
Chr01	10802969	G	T	K	10	6,4	K	14	6,8	K	17	3,14	K	24	12,12	SYNONYMOUS_CODING	ccG/ccT
Chr01	10803127	T	C	T	5	5,0	Y	14	11,3	T	5	5,0	T	24	24,0	NON_SYNONYMOUS_CODING	gTt/gCt
Chr01	10814871	A	G	N	.	.	G	2	0,2	N	.	.	A	6	6,0	UTR_3_PRIME	-
Chr01	10815049	C	A	C	8	8,0	M	19	13,6	C	22	22,0	C	37	37,0	NON_SYNONYMOUS_CODING	agG/agT
Chr01	10816328	A	G	A	10	10,0	R	14	7,7	A	14	14,0	A	36	36,0	NON_SYNONYMOUS_CODING	Tgg/Cgg
Chr01	10888682	T	C	T	1	1,0	Y	7	1,6	T	8	8,0	T	5	5,0	INTRON	-
Chr01	10962367	A	T	A	3	3,0	W	7	5,2	A	2	2,0	A	3	3,0	INTRON	-
Chr01	10962628	A	C	A	3	3,0	M	7	5,2	A	1	1,0	A	12	12,0	SYNONYMOUS_CODING	gcT/gcG
Chr01	10963499	A	C	A	13	13,0	M	9	4,5	A	15	15,0	A	46	46,0	NON_SYNONYMOUS_CODING	gaT/gaG
Chr01	10964220	T	G	T	1	1,0	K	2	1,1	N	.	.	T	2	2,0	INTRON	-
Chr01	10967803	C	A	C	6	6,0	M	27	21,6	C	27	27,0	C	26	26,0	NON_SYNONYMOUS_CODING	ttG/ttT
Chr01	11025386	T	C	T	8	8,0	Y	7	5,2	T	20	20,0	T	19	19,0	NON_SYNONYMOUS_CODING	Tgt/Cgt
Chr01	11062326	T	C	T	2	2,0	Y	7	5,2	T	8	8,0	T	3	3,0	UNKNOWN
Chr01	11070924	A	T	N	.	.	W	1	0,1	A	1	1,0	A	6	6,0	UNKNOWN
Chr01	11120651	C	T	C	19	19,0	Y	16	13,3	C	9	9,0	C	38	38,0	INTRON	-
Chr01	11120908	T	C	T	8	8,0	Y	11	7,4	T	23	23,0	T	17	17,0	INTRON	-
Chr01	11121147	C	T	C	4	4,0	Y	12	10,2	C	26	26,0	C	40	40,0	INTRON	-
Chr01	11128403	A	G	N	.	.	R	4	1,3	A	3	3,0	A	5	5,0	INTRON	-
Chr01	11130911	T	C	T	11	11,0	Y	11	7,4	T	20	20,0	T	38	38,0	UTR_3_PRIME	-
Chr01	11132516	G	A	G	4	4,0	R	5	3,2	A	10	0,10	A	3	0,3	SYNONYMOUS_CODING	gaC/gaT
Chr01	11245177	C	T	C	3	3,0	Y	13	10,3	C	9	9,0	C	16	16,0	NON_SYNONYMOUS_CODING	Ggc/Agc
Chr01	11341481	T	G	T	1	1,0	K	4	2,2	T	13	13,0	T	14	14,0	NON_SYNONYMOUS_CODING	aTg/aGg
Chr01	11384846	T	G	T	17	17,0	K	9	6,3	T	19	19,0	T	14	14,0	NON_SYNONYMOUS_CODING	aTg/aGg
Chr01	11385065	T	C	N	.	.	Y	5	2,3	N	.	.	T	1	1,0	INTRON	-
Chr01	11433064	T	C	T	4	4,0	Y	3	1,2	T	1	1,0	T	8	8,0	SYNONYMOUS_CODING	gaT/gaC
Chr01	11452503	A	G	A	5	5,0	R	9	6,3	A	9	9,0	A	11	11,0	SYNONYMOUS_CODING	ggT/ggC
Chr01	11473768	G	T	G	2	2,0	K	3	1,2	G	19	19,0	G	22	22,0	INTRON	-
Chr01	11473843	A	G	A	5	5,0	R	3	2,1	A	18	18,0	A	27	27,0	INTRON	-
Chr01	11474991	G	A	G	13	13,0	R	19	13,6	G	20	20,0	G	10	10,0	INTRON	-
Chr01	11537693	A	C	C	3	0,3	C	1	0,1	C	2	0,2	C	8	0,8	UPSTREAM	-
Chr01	11537866	C	G	C	4	4,0	S	3	1,2	C	2	2,0	C	8	8,0	UPSTREAM	-
Chr01	11537892	G	A	A	4	0,4	R	5	4,1	G	5	3,2	R	12	4,8	UPSTREAM	-
Chr01	11556063	A	C	A	2	2,0	M	1	0,1	A	22	22,0	A	18	18,0	UPSTREAM	-
Chr01	11560961	C	T	T	1	0,1	T	2	0,2	T	9	0,9	T	2	0,2	INTRON	-
Chr01	11696223	G	T	N	.	.	K	9	7,2	G	16	16,0	G	8	8,0	INTRON	-
Chr01	11727661	C	T	C	1	1,0	Y	2	1,1	N	.	.	C	7	7,0	NON_SYNONYMOUS_CODING	aCa/aTa
Chr01	11732329	G	A	N	.	.	A	2	0,2	N	.	.	A	5	0,5	INTRON	-
Chr01	11882406	A	G	N	.	.	G	3	0,3	A	1	1,0	A	6	6,0	INTRON	-
Chr01	11882603	A	G	A	4	4,0	R	11	9,2	R	12	10,2	A	34	34,0	NON_SYNONYMOUS_CODING	tTg/tCg
Chr01	11883634	T	C	T	4	4,0	Y	19	14,5	T	25	25,0	T	21	21,0	NON_SYNONYMOUS_CODING	gAt/gGt
Chr01	11891605	T	C	T	1	1,0	Y	2	0,2	T	22	22,0	T	9	9,0	UPSTREAM	-
Chr01	11945424	A	C	A	3	3,0	M	2	0,2	A	1	1,0	N	.	.	SYNONYMOUS_CODING	ccA/ccC
Chr01	11946808	A	T	N	.	.	W	1	0,1	A	19	19,0	A	5	5,0	NON_SYNONYMOUS_CODING	gAt/gTt
Chr01	12004555	T	A	N	.	.	W	3	1,2	T	3	3,0	T	3	3,0	INTRON	-
Chr01	12006814	C	A	C	1	1,0	M	2	1,1	N	.	.	C	3	3,0	INTRON	-
Chr01	12007280	G	A	G	3	3,0	R	5	2,3	G	9	9,0	G	11	11,0	UPSTREAM	-
Chr01	12049412	T	C	N	.	.	Y	1	0,1	T	7	7,0	T	1	1,0	SYNONYMOUS_CODING	gcT/gcC
Chr01	12073213	T	C	N	.	.	Y	1	0,1	T	1	1,0	T	6	6,0	INTRON	-
Chr01	12077937	T	G	N	.	.	K	2	1,1	T	8	8,0	T	1	1,0	SPLICE_SITE_REGION	-
Chr01	12086299	A	C	A	14	14,0	M	14	12,2	A	15	15,0	A	19	19,0	NON_SYNONYMOUS_CODING	Tgc/Ggc
Chr01	12087036	T	G	T	3	3,0	K	11	8,3	T	26	26,0	T	41	41,0	SYNONYMOUS_CODING	ccA/ccC
Chr01	12117476	A	C	C	1	0,1	M	5	2,3	A	15	14,1	M	11	7,4	UTR_5_PRIME	-
Chr01	12117599	C	T	N	.	.	Y	9	6,3	Y	13	12,1	Y	14	8,6	UTR_5_PRIME	-
Chr01	12117668	G	A	R	4	3,1	R	9	7,2	G	7	7,0	R	20	13,7	UTR_5_PRIME	-
Chr01	12117725	G	T	G	5	5,0	K	9	5,4	G	17	17,0	G	43	43,0	NON_SYNONYMOUS_CODING	atG/atT
Chr01	12120989	G	A	G	2	2,0	R	12	5,7	R	17	7,10	G	42	40,2	SYNONYMOUS_CODING	cgG/cgA
Chr01	12120995	G	A	G	3	3,0	R	14	7,7	R	17	7,10	G	43	41,2	SYNONYMOUS_CODING	caG/caA
Chr01	12122625	G	A	R	8	7,1	R	2	1,1	G	7	7,0	G	22	22,0	NON_SYNONYMOUS_CODING	Gcg/Acg
Chr01	12123055	T	G	T	10	10,0	K	18	13,5	T	2	2,0	T	11	11,0	DOWNSTREAM	-
Chr01	12143810	T	C	T	6	6,0	Y	4	2,2	T	15	15,0	T	30	30,0	SYNONYMOUS_CODING	cgA/cgG
Chr01	12147305	T	A	N	.	.	W	5	2,3	T	7	7,0	T	9	9,0	INTRON	-
Chr01	12180332	G	A	G	12	12,0	R	16	13,3	G	18	18,0	G	17	17,0	UTR_5_PRIME	-
Chr01	12199736	T	G	T	3	3,0	K	2	1,1	K	5	4,1	K	1	0,1	NON_SYNONYMOUS_CODING	ttT/ttG
Chr01	12226160	T	C	T	7	7,0	Y	10	7,3	T	24	24,0	T	17	17,0	NON_SYNONYMOUS_CODING	cAa/cGa
Chr01	12226823	C	G	N	.	.	S	1	0,1	C	2	2,0	C	9	9,0	INTRON	-
Chr01	12227240	A	G	A	5	5,0	R	10	8,2	A	20	19,1	A	16	15,1	INTRON	-
Chr01	12228096	A	G	R	6	3,3	R	16	14,2	A	21	21,0	R	11	10,1	INTRON	-
Chr01	12229789	C	G	C	7	7,0	S	10	6,4	C	27	27,0	C	23	23,0	START_GAINED	-
Chr01	12233265	T	C	T	2	2,0	Y	6	3,3	Y	10	7,3	T	3	3,0	UTR_3_PRIME	-
Chr01	12239720	A	G	A	5	5,0	G	3	0,3	A	4	4,0	A	4	4,0	UTR_3_PRIME	-
Chr01	12510687	A	T	A	5	5,0	W	2	1,1	A	25	25,0	A	20	20,0	UTR_3_PRIME	-
Chr01	12513392	A	G	A	6	6,0	R	2	0,2	N	.	.	A	2	2,0	INTRON	-
Chr01	12553076	A	G	A	10	10,0	R	9	5,4	A	9	9,0	A	25	25,0	UTR_5_PRIME	-
Chr01	12554973	T	C	T	3	3,0	Y	4	2,2	T	18	18,0	T	28	28,0	NON_SYNONYMOUS_CODING	aTg/aCg
Chr01	12563306	T	C	T	5	5,0	Y	7	6,1	T	9	9,0	Y	11	9,2	NON_SYNONYMOUS_CODING	Aag/Gag
Chr01	12572932	G	A	A	4	0,4	R	24	14,10	R	19	15,4	R	42	32,10	START_GAINED	-
Chr01	12579889	T	G	N	.	.	G	2	0,2	K	14	11,3	T	16	15,1	UTR_3_PRIME	-
Chr01	12580028	G	A	R	8	4,4	R	10	8,2	G	20	20,0	G	30	29,1	UTR_3_PRIME	-
Chr01	12617368	A	G	A	5	5,0	R	4	2,2	A	7	7,0	R	30	22,8	SYNONYMOUS_CODING	ggT/ggC
Chr01	12619490	A	G	R	4	2,2	R	7	4,3	R	14	7,7	R	15	3,12	SYNONYMOUS_CODING	ggT/ggC
Chr01	12619548	A	G	A	19	19,0	R	14	12,2	A	22	22,0	A	26	26,0	NON_SYNONYMOUS_CODING	cTg/cCg
Chr01	12620315	C	G	C	2	2,0	S	12	9,3	C	8	8,0	C	18	18,0	NON_SYNONYMOUS_CODING	gGc/gCc
Chr01	12621858	A	G	A	4	4,0	R	10	8,2	A	15	15,0	A	17	17,0	SYNONYMOUS_CODING	ttT/ttC
Chr01	12685886	A	C	A	2	2,0	M	2	0,2	A	19	19,0	A	9	9,0	INTRON	-
Chr01	12699359	G	A	N	.	.	R	1	0,1	N	.	.	G	3	3,0	STOP_GAINED	Caa/Taa
Chr01	12773326	T	C	T	5	5,0	Y	9	7,2	T	17	17,0	T	10	10,0	UNKNOWN
Chr01	12797493	A	T	T	1	0,1	T	2	0,2	T	2	0,2	T	3	0,3	NON_SYNONYMOUS_CODING	Tta/Ata
Chr01	12821885	T	G	T	10	10,0	K	6	4,2	T	3	3,0	T	10	10,0	NON_SYNONYMOUS_CODING	gAt/gCt
Chr01	12830316	C	T	N	.	.	Y	2	1,1	C	2	2,0	C	7	7,0	INTRON	-
Chr01	12919948	C	T	N	.	.	Y	4	2,2	C	7	7,0	C	2	2,0	INTRON	-
Chr01	12921840	G	T	G	8	8,0	K	11	8,3	G	16	16,0	G	32	32,0	INTRON	-
Chr01	12988049	C	A	A	2	0,2	A	1	0,1	N	.	.	C	3	3,0	UTR_3_PRIME	-
Chr01	13031660	T	A	N	.	.	W	1	0,1	N	.	.	T	3	3,0	INTRON	-
Chr01	13083528	G	T	T	2	0,2	T	8	0,8	T	30	0,30	T	15	0,15	INTRON	-
Chr01	13266532	G	C	G	10	10,0	S	9	7,2	G	24	24,0	G	21	21,0	UTR_3_PRIME	-
Chr01	13413942	T	C	T	4	4,0	Y	8	6,2	Y	26	20,6	Y	13	11,2	INTRON	-
Chr01	13468484	G	A	N	.	.	R	9	7,2	G	7	7,0	G	14	14,0	INTRON	-
Chr01	13694698	C	T	N	.	.	Y	1	0,1	C	2	2,0	C	3	3,0	INTRON	-
Chr01	13718065	G	A	G	9	9,0	R	16	13,3	G	21	21,0	G	10	10,0	DOWNSTREAM	-
Chr01	13824649	A	G	A	1	1,0	R	1	0,1	A	3	3,0	A	1	1,0	UTR_5_PRIME	-
Chr01	13834157	G	A	N	.	.	R	2	1,1	G	3	3,0	N	.	.	INTERGENIC
Chr01	13965529	A	C	A	2	2,0	M	1	0,1	A	10	10,0	A	4	4,0	DOWNSTREAM	-
Chr01	14103018	C	T	Y	14	8,6	Y	21	12,9	C	16	15,1	C	15	14,1	SPLICE_SITE_ACCEPTOR	-
Chr01	14149564	G	A	G	12	12,0	R	6	4,2	G	24	24,0	G	10	10,0	INTRON	-
Chr01	14529321	T	C	T	5	5,0	Y	8	6,2	Y	7	5,2	T	10	10,0	INTRON	-
Chr01	14600771	A	G	A	5	5,0	R	10	7,3	A	20	20,0	A	8	8,0	NON_SYNONYMOUS_CODING	Tcc/Ccc
Chr01	14638798	C	T	C	7	7,0	Y	5	3,2	C	11	11,0	C	7	7,0	NON_SYNONYMOUS_CODING	Gga/Aga
Chr01	15072340	C	T	T	4	0,4	T	10	0,10	T	2	0,2	T	12	1,11	NON_SYNONYMOUS_CODING	Cca/Tca
Chr01	15131427	T	C	T	10	10,0	Y	8	5,3	T	16	16,0	T	15	15,0	INTERGENIC
Chr01	15131625	A	G	N	.	.	R	1	0,1	A	1	1,0	A	1	1,0	INTERGENIC
Chr01	15242229	T	C	T	2	2,0	Y	7	5,2	T	8	8,0	T	7	7,0	INTRON	-
Chr01	15519852	G	A	G	15	15,0	R	8	6,2	G	14	14,0	G	10	10,0	DOWNSTREAM	-
Chr01	15680267	A	G	A	11	11,0	R	22	18,4	A	24	24,0	A	11	11,0	NON_SYNONYMOUS_CODING	Att/Gtt
Chr01	15721197	C	T	N	.	.	Y	6	3,3	C	9	9,0	C	11	11,0	DOWNSTREAM	-
Chr01	15721811	A	G	N	.	.	R	6	4,2	A	1	1,0	N	.	.	DOWNSTREAM	-
Chr01	15723289	A	T	A	11	11,0	W	17	13,4	A	33	33,0	A	20	20,0	DOWNSTREAM	-
Chr01	15726414	A	G	A	1	1,0	R	7	4,3	A	5	5,0	A	4	4,0	INTRON	-
Chr01	15726626	G	A	G	3	3,0	R	12	9,3	G	14	14,0	G	7	7,0	INTRON	-
Chr01	15882501	G	T	N	.	.	K	6	4,2	G	2	2,0	N	.	.	INTRON	-
Chr01	15885667	G	A	G	5	5,0	R	1	0,1	G	10	10,0	N	.	.	UTR_3_PRIME	-
Chr01	15888694	A	G	N	.	.	G	2	0,2	N	.	.	A	3	3,0	INTRON	-
Chr01	16365010	C	T	Y	14	10,4	Y	16	12,4	C	12	12,0	Y	37	18,19	SYNONYMOUS_CODING	atC/atT
Chr01	16366217	T	C	T	2	2,0	Y	2	1,1	T	1	1,0	T	3	3,0	NON_SYNONYMOUS_CODING	cTa/cCa
Chr01	16385810	A	G	A	13	13,0	R	8	5,3	A	14	14,0	A	24	24,0	UTR_3_PRIME	-
Chr01	16390711	G	A	N	.	.	R	6	4,2	R	19	16,3	G	2	2,0	SPLICE_SITE_REGION	-
Chr01	16390921	G	T	G	1	1,0	K	16	14,2	G	28	28,0	G	16	16,0	UTR_5_PRIME	-
Chr01	16443474	G	A	G	3	3,0	R	12	9,3	G	3	3,0	G	8	8,0	UTR_3_PRIME	-
Chr01	16522517	A	G	G	2	0,2	G	1	0,1	G	4	0,4	G	8	0,8	NON_SYNONYMOUS_CODING	aAa/aGa
Chr01	16536151	A	C	A	2	2,0	C	3	0,3	M	21	16,5	M	12	9,3	DOWNSTREAM	-
Chr01	16758977	A	G	A	5	5,0	R	4	2,2	A	11	11,0	A	15	15,0	UTR_5_PRIME	-
Chr01	16802576	A	T	A	4	4,0	W	9	6,3	N	.	.	A	4	4,0	INTRON	-
Chr01	16803860	T	C	Y	1	1,0	C	4	0,4	N	.	.	N	.	.	INTRON	-
Chr01	16870711	T	C	T	1	1,0	Y	11	7,4	T	16	16,0	T	10	10,0	INTRON	-
Chr01	16871207	T	C	T	3	3,0	Y	5	2,3	T	15	15,0	T	11	11,0	INTRON	-
Chr01	16925212	G	A	R	5	4,1	R	14	11,3	R	26	18,8	R	8	7,1	SYNONYMOUS_CODING	aaC/aaT
Chr01	16926954	C	T	N	.	.	Y	9	7,2	C	2	2,0	N	.	.	NON_SYNONYMOUS_CODING	Gaa/Aaa
Chr01	17122975	A	T	W	13	6,7	W	3	2,1	W	22	17,5	W	18	12,6	SPLICE_SITE_REGION	-
Chr01	17125929	T	A	A	4	0,4	A	1	0,1	A	4	0,4	N	.	.	INTRON	-
Chr01	17626643	T	A	W	10	3,7	W	19	7,12	W	19	14,5	W	15	9,6	NON_SYNONYMOUS_CODING	ttT/ttA
Chr01	17627172	A	T	W	3	1,2	T	2	0,2	W	7	6,1	W	6	5,1	NON_SYNONYMOUS_CODING	Atg/Ttg
Chr01	17627189	G	A	R	7	5,2	R	4	1,3	G	15	14,1	R	7	5,2	SYNONYMOUS_CODING	gaG/gaA
Chr01	17627309	A	T	W	10	9,1	W	9	5,4	W	19	11,8	W	9	6,3	SYNONYMOUS_CODING	ccA/ccT
Chr01	17627365	G	T	K	9	7,2	K	8	5,3	K	20	13,7	K	11	9,2	NON_SYNONYMOUS_CODING	tGg/tTg
Chr01	17628084	T	A	N	.	.	A	1	0,1	A	3	0,3	A	9	0,9	INTRON	-
Chr01	18131933	G	A	G	3	3,0	R	12	8,4	G	2	2,0	G	10	8,2	UTR_3_PRIME	-
Chr01	18131965	T	A	A	4	0,4	A	7	0,7	A	1	0,1	A	8	0,8	UTR_3_PRIME	-
Chr01	18132007	G	A	A	4	0,4	A	8	0,8	A	1	0,1	A	8	0,8	NON_SYNONYMOUS_CODING	Cat/Tat
Chr01	18345321	A	G	A	5	5,0	R	18	15,3	A	17	17,0	A	22	22,0	DOWNSTREAM	-
Chr01	18461057	G	C	G	10	10,0	S	9	7,2	G	25	25,0	G	22	22,0	UNKNOWN
Chr01	18467110	T	A	T	1	1,0	A	2	0,2	T	4	4,0	W	5	1,4	UNKNOWN
Chr01	18519958	T	C	T	1	1,0	Y	2	0,2	T	12	12,0	T	2	2,0	INTRON	-
Chr01	18595950	T	C	T	10	10,0	Y	9	6,3	Y	17	15,2	T	9	9,0	SYNONYMOUS_CODING	ggT/ggC
Chr01	18764080	A	G	A	12	12,0	R	7	5,2	A	24	24,0	A	9	9,0	INTRON	-
Chr01	18764772	G	A	G	3	3,0	R	20	14,6	G	12	12,0	R	11	10,1	UTR_5_PRIME	-
Chr01	18827422	G	A	G	5	5,0	R	12	7,5	G	38	38,0	G	25	25,0	SYNONYMOUS_CODING	ggG/ggA
Chr01	18833484	T	G	K	12	8,4	K	4	3,1	K	22	16,6	K	24	13,11	NON_SYNONYMOUS_CODING	Ata/Cta
Chr01	18861392	T	C	T	7	7,0	Y	7	5,2	Y	21	18,3	T	26	26,0	NON_SYNONYMOUS_CODING	Tcc/Ccc
Chr01	18862884	A	T	A	3	3,0	W	7	2,5	A	15	15,0	A	13	13,0	INTRON	-
Chr01	18863633	A	G	A	11	11,0	R	15	11,4	A	27	27,0	A	16	16,0	NON_SYNONYMOUS_CODING	cAc/cGc
Chr01	18863655	T	C	T	10	10,0	Y	9	7,2	T	12	12,0	Y	10	7,3	SPLICE_SITE_REGION	-
Chr01	19038653	T	A	N	.	.	W	6	3,3	T	2	2,0	W	2	1,1	NON_SYNONYMOUS_CODING	aTg/aAg
Chr01	19059442	A	G	A	7	7,0	R	7	4,3	A	3	3,0	A	7	7,0	INTERGENIC
Chr01	19060307	T	A	A	7	0,7	A	2	0,2	A	6	0,6	A	3	0,3	INTERGENIC
Chr01	19060605	C	G	C	8	8,0	S	12	10,2	C	11	11,0	C	5	5,0	INTERGENIC
Chr01	19191477	T	C	T	5	5,0	Y	15	12,3	T	10	10,0	T	17	17,0	NON_SYNONYMOUS_CODING	cTt/cCt
Chr01	19192471	A	G	R	9	8,1	R	11	8,3	R	24	16,8	R	16	13,3	SYNONYMOUS_CODING	tcA/tcG
Chr01	19197192	C	G	C	8	8,0	S	15	13,2	C	24	24,0	C	32	32,0	NON_SYNONYMOUS_CODING	Ggt/Cgt
Chr01	19576609	G	T	N	.	.	T	16	0,16	T	31	0,31	T	28	0,28	NON_SYNONYMOUS_CODING	caG/caT
Chr01	19576623	T	C	N	.	.	C	21	0,21	C	34	0,34	C	34	0,34	NON_SYNONYMOUS_CODING	cTg/cCg
Chr01	19577964	A	G	N	.	.	R	7	1,6	N	.	.	N	.	.	DOWNSTREAM	-
Chr01	19957112	G	A	G	10	10,0	A	4	0,4	R	8	3,5	R	12	9,3	DOWNSTREAM	-
Chr01	19959932	C	T	C	5	5,0	T	9	0,9	Y	4	3,1	T	6	0,6	DOWNSTREAM	-
Chr01	19965204	A	G	G	1	0,1	G	1	0,1	R	2	1,1	R	1	1,0	NON_SYNONYMOUS_CODING	Aga/Gga
Chr01	20001070	T	C	N	.	.	Y	3	1,2	N	.	.	T	5	5,0	NON_SYNONYMOUS_CODING	aAg/aGg
Chr01	20018312	G	C	N	.	.	C	2	0,2	C	7	0,7	C	12	0,12	NON_SYNONYMOUS_CODING	Cgc/Ggc
Chr01	20019206	C	T	N	.	.	T	1	0,1	T	5	0,5	T	13	0,13	SYNONYMOUS_CODING	gtG/gtA
Chr01	20145145	A	C	C	10	0,10	M	5	2,3	C	19	0,19	C	23	0,23	NON_SYNONYMOUS_CODING	Att/Ctt
Chr01	20145469	T	A	A	3	0,3	A	2	0,2	W	15	7,8	W	24	8,16	SYNONYMOUS_CODING	atT/atA
Chr01	20208397	T	C	N	.	.	Y	14	12,2	T	3	3,0	T	4	4,0	NON_SYNONYMOUS_CODING	cTc/cCc
Chr01	20208425	T	C	N	.	.	Y	12	8,4	T	6	6,0	T	7	7,0	SYNONYMOUS_CODING	gcT/gcC
Chr01	20231087	A	G	N	.	.	R	1	0,1	A	3	3,0	N	.	.	INTRON	-
Chr01	20363027	G	A	R	1	1,0	A	2	0,2	A	2	0,2	A	2	0,2	INTERGENIC
Chr01	20412595	G	A	A	2	0,2	A	5	0,5	A	5	0,5	A	2	0,2	DOWNSTREAM	-
Chr01	20666782	C	T	C	6	6,0	Y	10	8,2	C	5	5,0	C	30	30,0	STOP_GAINED	Cag/Tag
Chr01	20779663	G	A	G	1	1,0	R	14	9,5	R	4	3,1	R	14	12,2	UTR_3_PRIME	-
Chr01	20816530	A	T	A	11	11,0	W	6	3,3	A	12	12,0	A	1	1,0	UTR_3_PRIME	-
Chr01	20869554	A	G	A	11	11,0	R	20	16,4	A	13	13,0	A	22	22,0	NON_SYNONYMOUS_CODING	Tac/Cac
Chr01	21080539	T	C	T	3	3,0	Y	5	3,2	T	3	3,0	T	10	10,0	NON_SYNONYMOUS_CODING	tTc/tCc
Chr01	21080709	G	C	G	1	1,0	S	1	0,1	G	3	3,0	G	8	8,0	NON_SYNONYMOUS_CODING	Gtc/Ctc
Chr01	21112677	A	G	A	4	4,0	G	3	0,3	A	2	2,0	A	2	2,0	INTRON	-
Chr01	21114929	G	A	N	.	.	A	4	0,4	N	.	.	A	11	0,11	INTRON	-
Chr01	21115516	T	A	T	3	3,0	W	2	1,1	T	6	6,0	T	7	7,0	INTRON	-
Chr01	21117565	A	T	A	1	1,0	W	2	1,1	N	.	.	A	9	9,0	INTRON	-
Chr01	21194618	A	C	A	3	3,0	M	12	9,3	A	6	6,0	A	16	16,0	DOWNSTREAM	-
Chr01	21262222	A	G	A	9	9,0	R	8	6,2	A	13	13,0	A	25	25,0	UTR_3_PRIME	-
Chr01	21451107	G	A	G	1	1,0	R	9	4,5	G	23	23,0	G	20	20,0	INTRON	-
Chr01	21894496	G	A	N	.	.	R	11	9,2	N	.	.	G	7	7,0	NON_SYNONYMOUS_CODING	gGc/gAc
Chr01	22311637	A	G	G	7	0,7	G	7	0,7	G	18	0,18	G	18	0,18	INTRON	-
Chr01	22317458	C	T	N	.	.	T	2	0,2	N	.	.	Y	1	1,0	INTRON	-
Chr01	23265348	T	C	T	12	12,0	Y	6	4,2	T	7	7,0	T	17	17,0	NON_SYNONYMOUS_CODING	cTa/cCa
Chr01	23265619	A	T	T	2	0,2	T	6	0,6	T	9	0,9	T	5	0,5	INTRON	-
Chr01	23625750	G	T	K	3	2,1	T	6	0,6	K	9	1,8	K	20	12,8	INTRON	-
Chr01	23626213	A	C	N	.	.	M	1	0,1	A	7	7,0	A	11	11,0	INTRON	-
Chr01	23659024	C	A	N	.	.	M	4	3,1	C	6	6,0	C	4	4,0	UTR_3_PRIME	-
Chr01	23783104	T	C	T	4	4,0	Y	1	0,1	T	6	6,0	T	15	15,0	INTERGENIC
Chr01	23784600	C	T	C	1	1,0	Y	10	7,3	C	4	4,0	C	6	6,0	INTERGENIC
Chr01	23809786	G	A	A	3	0,3	A	14	0,14	A	22	0,22	A	10	0,10	UTR_3_PRIME	-
Chr01	23882615	T	C	T	4	4,0	Y	5	3,2	T	4	4,0	T	16	16,0	DOWNSTREAM	-
Chr01	23883613	G	A	G	1	1,0	R	6	3,3	G	15	15,0	G	7	7,0	INTERGENIC
Chr01	23910426	G	C	N	.	.	S	3	2,1	N	.	.	G	2	2,0	INTERGENIC
Chr01	23910862	T	C	N	.	.	Y	3	1,2	T	4	4,0	T	2	2,0	INTERGENIC
Chr01	23913326	A	G	N	.	.	R	3	2,1	N	.	.	N	.	.	INTERGENIC
Chr01	23959187	C	T	C	1	1,0	Y	2	1,1	C	5	5,0	C	1	1,0	INTRON	-
Chr01	24204374	C	T	N	.	.	Y	9	7,2	N	.	.	C	5	5,0	NON_SYNONYMOUS_CODING	tCa/tTa
Chr01	24204617	T	C	N	.	.	Y	7	5,2	T	3	3,0	N	.	.	SPLICE_SITE_DONOR	-
Chr01	24380929	T	C	T	3	3,0	Y	5	3,2	Y	2	1,1	Y	5	2,3	UTR_3_PRIME	-
Chr01	24619242	A	T	A	2	2,0	W	6	4,2	A	23	23,0	A	3	3,0	INTERGENIC
Chr01	25412546	T	C	C	2	0,2	C	8	0,8	C	2	0,2	C	2	0,2	UTR_5_PRIME	-
Chr01	25413471	G	A	A	5	0,5	A	5	0,5	A	4	0,4	N	.	.	UTR_5_PRIME	-
Chr01	25413608	C	T	T	2	0,2	T	5	0,5	T	3	0,3	T	8	0,8	UTR_5_PRIME	-
Chr01	25414629	A	G	N	.	.	G	2	0,2	G	3	0,3	N	.	.	UTR_5_PRIME	-
Chr01	25414687	T	C	N	.	.	C	3	0,3	C	15	0,15	C	2	0,2	START_GAINED	-
Chr01	25415554	G	A	N	.	.	A	5	0,5	A	2	0,2	A	3	0,3	UTR_5_PRIME	-
Chr01	25491094	T	C	T	1	1,0	Y	6	4,2	N	.	.	T	8	8,0	INTRON	-
Chr01	25493821	T	G	T	1	1,0	K	4	1,3	T	10	10,0	T	16	16,0	UTR_3_PRIME	-
Chr01	26737888	T	C	N	.	.	C	1	0,1	N	.	.	C	4	0,4	SYNONYMOUS_CODING	Tta/Cta
Chr01	26738770	G	A	N	.	.	A	2	0,2	N	.	.	A	8	0,8	NON_SYNONYMOUS_CODING	Gaa/Aaa
Chr01	27636364	A	G	N	.	.	G	4	0,4	G	2	0,2	N	.	.	NON_SYNONYMOUS_CODING	gTt/gCt
Chr01	27753957	T	C	T	1	1,0	Y	2	0,2	T	9	9,0	T	5	5,0	INTERGENIC
Chr01	27766595	C	T	C	1	1,0	Y	2	1,1	C	1	1,0	C	4	4,0	INTRON	-
Chr01	28044866	A	G	A	3	3,0	R	6	4,2	A	18	16,2	R	13	7,6	INTERGENIC
Chr01	28045039	C	A	C	5	5,0	M	4	2,2	M	31	22,9	M	33	22,11	INTERGENIC
Chr01	28045362	C	T	Y	4	3,1	Y	8	7,1	Y	12	8,4	C	18	18,0	INTERGENIC
Chr01	28045799	T	C	N	.	.	Y	12	7,5	T	1	1,0	Y	16	13,3	INTERGENIC
Chr01	28046562	G	C	G	5	5,0	S	12	9,3	G	15	15,0	G	12	12,0	INTERGENIC
Chr01	28047319	G	A	G	6	6,0	R	21	16,5	G	21	20,1	R	14	5,9	INTERGENIC
Chr01	28047441	T	G	K	12	11,1	K	18	12,6	K	30	22,8	K	22	17,5	INTERGENIC
Chr01	28047611	C	T	Y	7	6,1	Y	16	3,13	Y	28	19,9	Y	5	3,2	INTERGENIC
Chr01	28901677	T	G	T	3	3,0	K	12	4,8	K	35	21,14	T	20	18,2	UPSTREAM	-
Chr01	28983387	T	A	T	1	1,0	W	3	1,2	T	5	5,0	T	9	9,0	SYNONYMOUS_CODING	acT/acA
Chr01	29465239	A	G	A	5	5,0	R	5	2,3	A	18	18,0	A	12	12,0	INTRON	-
Chr01	29766485	C	T	N	.	.	T	3	0,3	C	15	15,0	N	.	.	INTRON	-
Chr01	29863049	G	A	R	7	4,3	R	7	6,1	R	32	21,11	R	24	22,2	UTR_3_PRIME	-
Chr01	29987697	T	A	N	.	.	W	2	1,1	T	2	2,0	T	2	2,0	INTRON	-
Chr01	29989563	C	G	N	.	.	S	5	2,3	C	1	1,0	N	.	.	INTRON	-
Chr01	30053574	A	G	N	.	.	R	2	0,2	A	9	9,0	A	5	5,0	SYNONYMOUS_CODING	gcT/gcC
Chr01	30447815	A	G	A	5	5,0	A	2	1,1	A	1	1,0	R	9	9,0	NON_SYNONYMOUS_CODING	tTg/tCg
Chr01	30452625	A	G	A	5	5,0	R	1	0,1	N	.	.	A	2	2,0	INTRON	-
Chr01	30501626	T	A	T	1	1,0	W	4	2,2	N	.	.	T	11	11,0	INTRON	-
Chr01	30683601	C	G	N	.	.	G	3	0,3	N	.	.	N	.	.	INTRON	-
Chr01	30684910	C	T	C	7	7,0	Y	9	7,2	Y	16	8,8	Y	14	12,2	SYNONYMOUS_CODING	ctG/ctA
Chr01	30969157	A	G	A	7	7,0	R	4	2,2	A	6	6,0	A	3	3,0	NON_SYNONYMOUS_CODING	Tcg/Ccg
Chr01	31124370	A	G	A	8	8,0	R	13	9,4	A	7	6,1	A	16	16,0	DOWNSTREAM	-
Chr01	31126757	A	G	A	6	6,0	R	5	2,3	R	5	4,1	R	14	10,4	NON_SYNONYMOUS_CODING	Tac/Cac
Chr01	31127913	A	C	N	.	.	M	3	1,2	M	6	4,2	C	3	0,3	SPLICE_SITE_REGION	-
Chr01	31931806	T	C	T	7	7,0	Y	7	5,2	T	16	16,0	T	3	3,0	INTRON	-
Chr01	31932258	T	C	T	2	2,0	Y	10	6,4	T	21	21,0	T	13	13,0	NON_SYNONYMOUS_CODING	Ttt/Ctt
Chr01	31933611	C	T	C	10	10,0	Y	5	3,2	C	1	1,0	C	3	3,0	INTRON	-
Chr01	31962110	T	C	T	1	1,0	Y	2	1,1	T	1	1,0	T	5	5,0	NON_SYNONYMOUS_CODING	aAc/aGc
Chr01	32049829	T	A	T	3	3,0	W	3	2,1	T	1	1,0	T	3	3,0	INTRON	-
Chr01	32051036	C	A	C	8	8,0	M	9	5,4	C	18	18,0	C	26	26,0	UPSTREAM	-
Chr01	32093276	A	G	A	7	7,0	R	12	9,3	A	27	27,0	A	31	31,0	NON_SYNONYMOUS_CODING	Tcc/Ccc
Chr01	32107697	T	C	T	1	1,0	Y	6	4,2	T	3	3,0	T	20	20,0	INTRON	-
Chr01	32194505	T	G	T	2	2,0	K	1	0,1	K	14	4,10	T	22	22,0	UTR_3_PRIME	-
Chr01	32199027	G	A	N	.	.	R	1	0,1	G	3	3,0	G	13	13,0	INTRON	-
Chr01	32354781	T	A	A	3	0,3	A	3	0,3	A	1	0,1	A	2	0,2	INTRON	-
Chr01	34097046	G	A	G	2	2,0	R	1	0,1	N	.	.	G	13	13,0	UPSTREAM	-
Chr01	34330336	T	A	N	.	.	W	1	0,1	N	.	.	T	3	3,0	INTRON	-
Chr01	34330343	T	C	N	.	.	Y	1	0,1	N	.	.	T	4	4,0	INTRON	-
Chr01	34337784	A	C	A	7	7,0	M	10	7,3	A	19	19,0	A	28	28,0	NON_SYNONYMOUS_CODING	gTg/gGg
Chr01	34339193	T	C	T	5	5,0	Y	6	4,2	T	10	10,0	T	14	14,0	SYNONYMOUS_CODING	gcA/gcG
Chr01	34342182	A	T	N	.	.	W	15	13,2	W	21	19,2	A	16	16,0	SYNONYMOUS_CODING	cgT/cgA
Chr01	34342465	T	C	N	.	.	Y	20	16,4	T	18	17,1	T	11	11,0	SYNONYMOUS_CODING	gcA/gcG
Chr01	34344571	G	A	G	3	3,0	R	5	2,3	G	4	4,0	G	11	11,0	NON_SYNONYMOUS_CODING	Ctt/Ttt
Chr01	34348713	A	G	A	4	4,0	R	8	5,3	A	2	2,0	A	2	2,0	SYNONYMOUS_CODING	gcT/gcC
Chr01	34349392	A	G	A	4	4,0	R	5	2,3	A	5	5,0	A	6	6,0	NON_SYNONYMOUS_CODING	aTa/aCa
Chr01	34350987	A	T	A	2	2,0	W	1	0,1	A	6	6,0	A	13	13,0	NON_SYNONYMOUS_CODING	aaT/aaA
Chr01	34351387	T	C	Y	6	4,2	C	3	0,3	Y	11	3,8	Y	3	1,2	NON_SYNONYMOUS_CODING	gAg/gGg
Chr01	34399575	A	G	A	11	11,0	R	8	6,2	A	9	9,0	A	12	12,0	NON_SYNONYMOUS_CODING	cAg/cGg
Chr01	34403929	G	C	G	2	2,0	S	5	3,2	G	9	9,0	G	8	8,0	NON_SYNONYMOUS_CODING	cGt/cCt
Chr01	34669622	T	A	W	10	3,7	W	12	8,4	W	32	26,6	T	21	20,1	NON_SYNONYMOUS_CODING	aAg/aTg
Chr01	34669858	C	T	Y	6	5,1	Y	11	8,3	Y	11	9,2	Y	39	22,17	SYNONYMOUS_CODING	gcG/gcA
Chr01	34824250	T	C	T	1	1,0	Y	1	0,1	T	8	8,0	T	20	20,0	UTR_3_PRIME	-
Chr01	35084304	C	A	N	.	.	M	1	0,1	N	.	.	C	3	3,0	INTRON	-
Chr01	35087088	A	G	A	12	12,0	R	16	13,3	A	22	22,0	R	20	17,3	INTRON	-
Chr01	35087911	A	G	A	2	2,0	R	1	0,1	N	.	.	A	4	4,0	INTRON	-
Chr01	35090379	G	A	G	3	3,0	R	14	11,3	G	25	25,0	G	39	39,0	NON_SYNONYMOUS_CODING	aCc/aTc
Chr01	35122048	A	G	A	12	12,0	R	7	5,2	A	25	25,0	A	2	2,0	INTRON	-
Chr01	35122763	T	A	N	.	.	A	3	0,3	A	5	0,5	A	5	0,5	INTRON	-
Chr01	35133954	T	C	T	2	2,0	Y	2	0,2	T	4	4,0	T	2	2,0	INTRON	-
Chr01	35135974	T	A	N	.	.	A	2	0,2	N	.	.	A	5	0,5	UTR_5_PRIME	-
Chr01	35655217	A	T	T	3	0,3	T	3	0,3	T	1	0,1	T	4	0,4	INTRON	-
Chr01	35856240	T	A	T	2	2,0	W	17	14,3	T	14	14,0	T	5	5,0	SPLICE_SITE_REGION	-
Chr01	35860666	A	G	A	8	8,0	R	8	5,3	A	22	22,0	A	24	24,0	NON_SYNONYMOUS_CODING	cTg/cCg
Chr01	35860831	A	G	A	11	11,0	R	12	8,4	A	21	21,0	A	12	12,0	INTRON	-
Chr01	36266373	A	T	A	1	1,0	W	1	0,1	A	2	2,0	A	8	8,0	NON_SYNONYMOUS_CODING	Agt/Tgt
Chr01	36679076	T	C	N	.	.	C	3	0,3	T	1	1,0	T	2	2,0	UTR_3_PRIME	-
Chr01	36679323	G	A	G	11	11,0	R	18	15,3	G	16	16,0	G	30	30,0	UTR_3_PRIME	-
Chr01	36684897	C	G	C	1	1,0	S	6	4,2	C	11	11,0	C	6	6,0	NON_SYNONYMOUS_CODING	gGg/gCg
Chr01	36686279	T	G	T	11	11,0	K	7	5,2	T	3	3,0	T	22	22,0	INTRON	-
Chr01	36686409	A	T	A	3	3,0	W	6	4,2	A	4	4,0	A	23	23,0	INTRON	-
Chr01	36726440	T	C	T	9	9,0	C	2	0,2	Y	1	0,1	T	3	3,0	UTR_3_PRIME	-
Chr01	37043837	C	G	C	7	7,0	G	14	0,14	S	21	6,15	S	26	15,11	UTR_3_PRIME	-
Chr01	37079555	A	G	N	.	.	R	9	6,3	A	13	13,0	A	7	7,0	NON_SYNONYMOUS_CODING	aTc/aCc
Chr01	37303476	A	G	A	1	1,0	R	4	1,3	A	2	2,0	N	.	.	INTRON	-
Chr01	37305166	T	C	T	23	23,0	Y	29	24,5	T	28	28,0	T	12	12,0	NON_SYNONYMOUS_CODING	Tct/Cct
Chr01	37305209	A	C	A	14	14,0	M	17	11,6	A	17	17,0	A	10	10,0	NON_SYNONYMOUS_CODING	gAc/gCc
Chr01	37305539	G	A	N	.	.	A	3	0,3	N	.	.	G	2	2,0	INTRON	-
Chr01	37319306	T	A	N	.	.	A	4	0,4	N	.	.	T	2	2,0	INTRON	-
Chr01	37412855	C	A	A	8	0,8	A	6	0,6	A	21	0,21	A	26	0,26	INTRON	-
Chr01	37436748	T	C	N	.	.	Y	2	0,2	T	2	2,0	T	6	6,0	INTRON	-
Chr01	37444220	A	G	N	.	.	R	7	5,2	A	5	5,0	A	16	16,0	SYNONYMOUS_CODING	ctA/ctG
Chr01	37444311	C	T	C	7	7,0	Y	8	6,2	C	7	7,0	C	18	18,0	NON_SYNONYMOUS_CODING	Cca/Tca
Chr01	37459527	T	A	A	22	0,22	A	11	0,11	A	24	0,24	A	26	0,26	INTRON	-
Chr01	37461530	A	C	A	8	8,0	M	7	5,2	M	9	8,1	M	21	15,6	SPLICE_SITE_REGION	-
Chr01	37685760	G	T	N	.	.	K	18	15,3	G	1	1,0	G	25	25,0	NON_SYNONYMOUS_CODING	Gcg/Tcg
Chr01	37686027	A	G	A	3	3,0	R	13	10,3	A	23	23,0	A	27	27,0	NON_SYNONYMOUS_CODING	Aat/Gat
Chr01	38019182	A	G	N	.	.	R	4	3,1	A	6	6,0	A	3	3,0	DOWNSTREAM	-
Chr01	38024539	G	C	G	7	7,0	S	20	16,4	G	24	24,0	G	46	41,5	SPLICE_SITE_REGION	-
Chr01	38026904	A	T	N	.	.	W	1	0,1	A	4	4,0	A	2	2,0	INTRON	-
Chr01	38197771	A	G	A	1	1,0	R	1	0,1	A	12	12,0	A	1	1,0	INTRON	-
Chr01	38198586	A	G	A	7	7,0	R	9	7,2	A	6	6,0	A	13	13,0	INTRON	-
Chr01	38451358	G	T	G	1	1,0	K	7	5,2	G	3	3,0	G	22	22,0	UNKNOWN
Chr01	38452884	A	G	N	.	.	R	1	0,1	A	7	7,0	N	.	.	UNKNOWN
Chr01	38554471	A	T	T	4	0,4	T	1	0,1	T	10	0,10	T	2	0,2	INTRON	-
Chr01	38586703	C	G	G	4	0,4	S	4	2,2	N	.	.	G	7	0,7	NON_SYNONYMOUS_CODING	Ccc/Gcc
Chr01	38592016	G	A	G	6	6,0	R	10	8,2	G	22	22,0	G	21	21,0	INTRON	-
Chr01	38597776	T	C	T	2	2,0	Y	2	0,2	T	5	5,0	T	6	6,0	INTRON	-
Chr01	39076939	A	G	A	7	7,0	R	10	8,2	A	12	12,0	A	18	18,0	NON_SYNONYMOUS_CODING	Ttt/Ctt
Chr01	39165292	C	T	C	2	2,0	T	4	0,4	C	1	1,0	C	4	4,0	INTRON	-
Chr01	39167930	T	C	T	10	10,0	Y	11	7,4	T	9	9,0	T	36	36,0	INTRON	-
Chr01	39334915	T	C	N	.	.	C	2	0,2	N	.	.	Y	3	1,2	SYNONYMOUS_CODING	atT/atC
Chr01	39340529	A	G	N	.	.	R	4	2,2	N	.	.	G	4	0,4	SYNONYMOUS_CODING	aaA/aaG
Chr01	39360577	C	T	C	7	6,1	Y	8	4,4	T	3	0,3	T	1	0,1	INTRON	-
Chr01	39455474	T	G	N	.	.	K	2	1,1	K	1	0,1	T	7	7,0	UTR_5_PRIME	-
Chr01	39455514	T	C	T	1	1,0	Y	2	1,1	C	10	0,10	Y	9	7,2	UTR_5_PRIME	-
Chr01	39457838	G	A	G	4	4,0	R	10	7,3	G	16	16,0	G	9	9,0	UTR_3_PRIME	-
Chr01	39543691	T	C	T	4	4,0	Y	12	10,2	Y	16	12,4	T	10	10,0	DOWNSTREAM	-
Chr01	39544616	G	T	G	7	7,0	K	9	6,3	G	14	14,0	G	15	15,0	DOWNSTREAM	-
Chr01	39584124	T	C	T	1	1,0	Y	4	2,2	T	2	2,0	T	5	5,0	UTR_5_PRIME	-
Chr01	39608808	T	C	N	.	.	C	3	0,3	T	3	3,0	N	.	.	INTRON	-
Chr01	41196822	G	T	N	.	.	K	8	4,4	N	.	.	G	3	3,0	INTRON	-
Chr01	41892849	C	A	C	1	1,0	M	9	7,2	N	.	.	C	1	1,0	INTRON	-
Chr01	43065390	T	C	T	3	3,0	Y	1	0,1	N	.	.	T	3	3,0	UTR_3_PRIME	-
Chr01	43098742	T	C	N	.	.	Y	12	8,4	T	8	8,0	T	6	6,0	UPSTREAM	-
Chr01	43100785	C	T	N	.	.	Y	13	11,2	C	9	9,0	C	2	2,0	INTRON	-
Chr01	43125715	G	C	G	1	1,0	S	5	2,3	G	4	4,0	G	7	7,0	NON_SYNONYMOUS_CODING	agG/agC
Chr01	43401729	G	T	K	8	5,3	K	14	10,4	K	26	14,12	K	12	3,9	INTRON	-
Chr01	43459215	T	G	T	8	8,0	K	13	7,6	T	35	35,0	T	41	41,0	INTRON	-
Chr01	43460461	T	A	T	1	1,0	W	18	13,5	T	5	5,0	T	14	14,0	SPLICE_SITE_REGION	-
Chr01	43462511	A	C	M	6	3,3	M	2	1,1	M	10	7,3	A	5	5,0	NON_SYNONYMOUS_CODING	aTg/aGg
Chr01	43759315	A	G	A	7	7,0	R	4	3,1	A	19	19,0	A	26	26,0	UTR_5_PRIME	-
Chr01	43760203	C	T	C	9	9,0	Y	4	2,2	C	31	31,0	C	29	29,0	NON_SYNONYMOUS_CODING	cCt/cTt
Chr01	44317321	G	T	G	3	3,0	K	2	0,2	G	2	2,0	G	2	2,0	INTRON	-
Chr01	44826802	T	C	T	1	1,0	Y	7	4,3	T	10	10,0	T	16	16,0	INTRON	-
Chr01	45452085	T	A	T	7	7,0	W	11	9,2	T	6	6,0	T	23	23,0	INTRON	-
Chr01	45456701	A	G	A	8	8,0	R	16	12,4	A	14	14,0	A	11	11,0	SPLICE_SITE_REGION	-
Chr01	46199624	G	T	N	.	.	T	7	0,7	G	7	7,0	N	.	.	INTRON	-
Chr01	46532060	C	T	N	.	.	T	1	0,1	T	11	0,11	T	1	0,1	NON_SYNONYMOUS_CODING	Gcc/Acc
Chr01	46996780	C	T	Y	19	16,3	Y	9	6,3	Y	20	17,3	C	26	24,2	NON_SYNONYMOUS_CODING	aCt/aTt
Chr01	46996979	G	A	G	13	12,1	R	7	4,3	R	5	3,2	G	8	8,0	UTR_3_PRIME	-
Chr01	46999072	T	G	T	13	13,0	K	13	10,3	T	21	21,0	T	2	2,0	INTRON	-
Chr01	47107282	T	C	T	4	4,0	Y	11	7,4	T	32	32,0	T	6	6,0	UPSTREAM	-
Chr01	47108113	T	C	N	.	.	Y	4	2,2	T	2	2,0	T	1	1,0	UPSTREAM	-
Chr01	47183148	A	G	A	7	7,0	G	3	0,3	A	20	18,2	A	8	8,0	NON_SYNONYMOUS_CODING	gAc/gGc
Chr01	47185146	G	A	A	4	0,4	A	2	0,2	A	6	0,6	A	4	0,4	UTR_3_PRIME	-
Chr01	47191896	T	C	T	2	2,0	Y	12	10,2	T	10	10,0	T	10	10,0	INTRON	-
Chr01	47389496	C	T	C	3	3,0	Y	2	1,1	C	18	18,0	Y	36	30,6	NON_SYNONYMOUS_CODING	Gta/Ata
Chr01	47587905	A	G	A	15	15,0	R	1	0,1	A	15	15,0	R	12	11,1	UTR_3_PRIME	-
Chr01	48271148	A	G	G	3	0,3	G	1	0,1	G	7	0,7	N	.	.	NON_SYNONYMOUS_CODING	atA/atG
Chr01	48377340	A	G	A	1	1,0	R	2	1,1	N	.	.	A	4	4,0	SPLICE_SITE_REGION	-
Chr01	48847365	A	G	N	.	.	G	1	0,1	R	11	6,5	G	3	0,3	NON_SYNONYMOUS_CODING	Atg/Gtg
Chr01	48917533	T	C	T	3	3,0	Y	15	11,4	T	16	16,0	Y	10	8,2	UTR_3_PRIME	-
Chr01	48919096	G	A	N	.	.	A	4	0,4	N	.	.	R	1	1,0	DOWNSTREAM	-
Chr01	49262951	A	G	A	2	2,0	G	3	0,3	N	.	.	A	6	6,0	SYNONYMOUS_CODING	gcT/gcC
Chr01	49471588	A	T	W	7	5,2	W	9	8,1	W	21	17,4	W	11	8,3	INTRON	-
Chr01	49689651	T	C	T	8	8,0	Y	7	4,3	T	16	16,0	T	11	10,1	UPSTREAM	-
Chr01	49694248	T	C	T	3	3,0	Y	4	1,3	T	12	12,0	T	16	16,0	UTR_3_PRIME	-
Chr01	50335172	T	A	T	2	2,0	W	5	3,2	T	1	1,0	T	13	13,0	NON_SYNONYMOUS_CODING	cTa/cAa
Chr01	50526238	C	G	C	15	15,0	S	8	6,2	C	17	17,0	C	28	28,0	INTERGENIC
Chr01	50598837	A	G	N	.	.	R	3	2,1	N	.	.	A	1	1,0	DOWNSTREAM	-
Chr01	50758471	G	A	N	.	.	A	2	0,2	N	.	.	G	7	7,0	NON_SYNONYMOUS_CODING	Gaa/Aaa
Chr01	51409385	T	A	N	.	.	W	4	1,3	N	.	.	T	2	2,0	DOWNSTREAM	-
Chr01	51831806	G	C	N	.	.	S	1	0,1	G	4	4,0	G	3	3,0	NON_SYNONYMOUS_CODING	Gca/Cca
Chr01	51901283	C	T	N	.	.	Y	3	1,2	C	19	19,0	C	7	7,0	INTRON	-
Chr01	52023498	C	T	C	3	3,0	Y	2	1,1	N	.	.	N	.	.	SYNONYMOUS_CODING	caC/caT
Chr01	52023704	T	C	T	3	3,0	C	3	0,3	T	3	3,0	T	4	4,0	SPLICE_SITE_REGION	-
Chr01	52026043	T	A	T	7	7,0	W	9	6,3	T	19	19,0	T	12	12,0	UTR_3_PRIME	-
Chr01	52218299	T	C	T	1	1,0	Y	7	3,4	T	7	7,0	T	8	8,0	NON_SYNONYMOUS_CODING	gTg/gCg
Chr01	52220348	T	C	T	8	8,0	Y	15	12,3	T	19	19,0	T	23	23,0	NON_SYNONYMOUS_CODING	gTa/gCa
Chr01	52224533	C	A	N	.	.	M	2	1,1	C	2	2,0	C	4	4,0	DOWNSTREAM	-
Chr01	52224645	A	G	N	.	.	R	15	10,5	A	16	16,0	A	7	7,0	DOWNSTREAM	-
Chr01	52488676	C	T	Y	8	1,7	Y	5	4,1	Y	8	7,1	Y	25	8,17	SYNONYMOUS_CODING	gcC/gcT
Chr01	52488688	T	A	W	9	1,8	W	10	4,6	W	19	10,9	W	35	16,19	SYNONYMOUS_CODING	acT/acA
Chr01	52488907	T	G	T	4	4,0	K	3	1,2	T	16	16,0	T	27	27,0	SYNONYMOUS_CODING	gtT/gtG
Chr01	52524532	T	A	N	.	.	W	1	0,1	T	4	4,0	N	.	.	INTRON	-
Chr01	52611753	A	G	A	18	18,0	R	8	5,3	A	8	8,0	A	42	42,0	SPLICE_SITE_REGION	-
Chr01	52618030	A	T	A	2	2,0	W	2	1,1	A	3	3,0	A	1	1,0	SPLICE_SITE_REGION	-
Chr01	53040079	A	T	A	13	13,0	W	6	4,2	A	16	16,0	A	25	25,0	INTRON	-
Chr01	53178534	G	A	G	3	3,0	A	3	0,3	G	8	8,0	N	.	.	SYNONYMOUS_CODING	agG/agA
Chr01	53178675	A	G	A	2	2,0	R	5	2,3	A	2	2,0	N	.	.	SYNONYMOUS_CODING	gtA/gtG
Chr01	53179367	T	G	T	2	2,0	K	8	5,3	T	2	2,0	N	.	.	NON_SYNONYMOUS_CODING	gTg/gGg
Chr01	53179500	T	C	Y	3	2,1	Y	10	8,2	T	8	8,0	N	.	.	SYNONYMOUS_CODING	ttT/ttC
Chr01	53179887	G	A	R	10	4,6	R	9	3,6	G	8	8,0	A	14	0,14	NON_SYNONYMOUS_CODING	Gat/Aat
Chr01	53179919	G	T	K	13	8,5	K	7	2,5	G	10	10,0	T	15	1,14	SYNONYMOUS_CODING	ctG/ctT
Chr01	53856694	C	T	T	5	0,5	T	13	0,13	T	16	0,16	T	3	0,3	DOWNSTREAM	-
Chr01	53957623	G	A	G	5	5,0	R	12	10,2	G	16	16,0	G	8	8,0	UPSTREAM	-
Chr01	54063675	C	T	C	3	3,0	Y	11	8,3	C	3	3,0	C	29	29,0	NON_SYNONYMOUS_CODING	gCc/gTc
Chr01	54063887	T	C	Y	4	3,1	C	3	0,3	Y	8	7,1	T	16	15,1	SYNONYMOUS_CODING	aaT/aaC
Chr01	54063929	A	C	A	4	4,0	C	3	0,3	A	8	8,0	A	16	16,0	SYNONYMOUS_CODING	ggA/ggC
Chr01	54106668	T	C	T	2	2,0	Y	3	1,2	T	3	3,0	T	16	16,0	UTR_3_PRIME	-
Chr01	54530624	A	T	T	3	0,3	T	2	0,2	T	19	0,19	T	8	0,8	INTRON	-
Chr01	54646669	A	G	R	14	12,2	R	4	3,1	A	17	17,0	A	18	18,0	INTRON	-
Chr01	55394787	A	G	N	.	.	R	3	1,2	A	3	3,0	N	.	.	INTRON	-
Chr01	56880408	A	G	A	3	3,0	R	6	4,2	A	27	27,0	A	11	11,0	INTERGENIC
Chr01	57749511	G	A	N	.	.	A	3	0,3	A	22	1,21	A	15	4,11	INTRON	-
Chr01	57754465	A	G	G	1	0,1	G	8	0,8	G	10	0,10	G	15	0,15	NON_SYNONYMOUS_CODING	Tat/Cat
Chr01	57754483	A	G	G	1	0,1	G	4	0,4	G	10	0,10	G	7	0,7	NON_SYNONYMOUS_CODING	Tgt/Cgt
Chr01	57786511	T	C	Y	5	2,3	Y	14	11,3	T	31	31,0	T	18	18,0	INTRON	-
Chr01	57830541	T	C	T	2	2,0	Y	4	1,3	Y	7	5,2	Y	4	2,2	NON_SYNONYMOUS_CODING	Act/Gct
Chr01	57888647	A	G	A	11	10,1	R	8	5,3	A	15	15,0	A	7	7,0	UTR_5_PRIME	-
Chr01	59337533	G	C	G	11	10,1	S	13	11,2	G	6	6,0	G	6	6,0	UTR_3_PRIME	-
Chr01	59337549	C	T	Y	10	9,1	Y	11	9,2	C	6	6,0	C	6	6,0	UTR_3_PRIME	-
Chr01	59337602	A	G	A	18	18,0	R	21	14,7	A	9	9,0	A	12	12,0	UTR_3_PRIME	-
Chr01	59740628	T	C	Y	11	8,3	Y	20	14,6	Y	14	8,6	Y	36	17,19	NON_SYNONYMOUS_CODING	cTg/cCg
Chr01	59771174	A	G	A	4	4,0	R	7	5,2	A	17	17,0	A	10	10,0	INTRON	-
Chr01	59971169	T	G	N	.	.	K	6	2,4	T	4	4,0	N	.	.	INTRON	-
Chr01	60399795	C	T	T	6	0,6	T	5	0,5	N	.	.	N	.	.	UTR_5_PRIME	-
Chr01	61225505	T	G	T	9	9,0	K	7	5,2	T	25	25,0	T	16	16,0	INTRON	-
Chr01	61437109	A	G	G	1	0,1	G	3	0,3	N	.	.	G	2	0,2	SPLICE_SITE_REGION	-
Chr01	61815602	C	A	C	4	4,0	M	7	4,3	C	2	2,0	C	27	27,0	INTRON	-
Chr01	61899929	A	C	M	9	7,2	M	19	17,2	A	30	30,0	A	25	25,0	NON_SYNONYMOUS_CODING	gTc/gGc
Chr01	61900532	A	G	A	2	2,0	R	15	11,4	A	21	21,0	A	26	26,0	INTRON	-
Chr01	61990740	T	C	T	5	5,0	Y	23	18,5	T	17	17,0	T	35	35,0	INTRON	-
Chr01	62157396	C	T	C	1	1,0	Y	7	5,2	N	.	.	C	1	1,0	INTRON	-
Chr01	62162464	C	G	S	3	1,2	G	2	0,2	N	.	.	S	5	2,3	NON_SYNONYMOUS_CODING	Cga/Gga
Chr01	62166874	T	G	K	8	1,7	K	9	1,8	K	37	20,17	K	12	1,11	SPLICE_SITE_REGION	-
Chr01	63748216	C	A	N	.	.	M	1	0,1	N	.	.	C	7	7,0	STOP_GAINED	Gga/Tga
Chr01	63923955	G	A	N	.	.	R	5	2,3	G	5	5,0	G	6	6,0	INTERGENIC
Chr01	64120018	A	G	A	4	4,0	R	9	7,2	A	12	12,0	R	32	26,6	NON_SYNONYMOUS_CODING	Ttc/Ctc
Chr01	64120280	G	A	G	10	10,0	R	1	0,1	G	23	23,0	G	34	34,0	INTRON	-
Chr01	64902950	T	C	T	1	1,0	Y	6	2,4	T	19	19,0	T	14	14,0	UNKNOWN
Chr01	64903919	A	G	A	24	23,1	R	15	12,3	A	26	26,0	A	13	13,0	UNKNOWN
Chr01	64988150	C	G	C	12	12,0	S	14	10,4	C	33	33,0	C	23	23,0	UTR_5_PRIME	-
Chr01	64988350	T	A	T	6	6,0	W	6	2,4	T	16	16,0	T	3	3,0	UTR_5_PRIME	-
Chr01	65421918	A	T	A	2	2,0	W	1	0,1	A	6	6,0	N	.	.	INTRON	-
Chr01	66503347	T	C	N	.	.	Y	2	1,1	T	2	2,0	Y	6	4,2	INTRON	-
Chr01	66720795	T	C	T	3	3,0	Y	1	0,1	Y	7	5,2	T	3	3,0	NON_SYNONYMOUS_CODING	gAc/gGc
Chr01	66761020	G	A	G	1	1,0	R	3	2,1	G	4	4,0	G	4	4,0	SYNONYMOUS_CODING	gtC/gtT
Chr01	67368305	T	C	T	5	5,0	Y	2	0,2	T	19	19,0	N	.	.	INTERGENIC
Chr01	67601077	T	C	T	13	13,0	Y	11	8,3	T	21	21,0	T	26	26,0	INTERGENIC
Chr01	67601168	T	C	T	9	9,0	Y	10	7,3	T	1	1,0	T	19	19,0	INTERGENIC
Chr01	68787106	A	G	A	2	2,0	R	4	2,2	A	3	3,0	A	5	5,0	INTRON	-
Chr01	71951726	T	C	T	4	4,0	Y	7	5,2	T	5	5,0	T	7	7,0	INTERGENIC
Chr01	74078342	C	A	C	6	6,0	M	10	7,3	C	26	26,0	C	33	33,0	INTRON	-
Chr01	74211247	A	C	A	10	10,0	M	4	1,3	A	21	21,0	A	36	34,2	SYNONYMOUS_CODING	ccA/ccC
Chr01	74215029	T	C	T	6	6,0	Y	7	5,2	T	19	19,0	T	15	15,0	SYNONYMOUS_CODING	gaT/gaC
Chr01	74215316	T	C	T	6	6,0	Y	5	3,2	T	6	6,0	T	9	9,0	NON_SYNONYMOUS_CODING	Tct/Cct
Chr01	74219818	T	C	T	3	3,0	Y	10	7,3	T	14	14,0	T	7	7,0	UTR_3_PRIME	-
Chr01	74222113	C	G	C	1	1,0	S	4	2,2	N	.	.	N	.	.	NON_SYNONYMOUS_CODING	Gca/Cca
Chr01	75120498	A	G	A	6	6,0	G	3	0,3	A	4	4,0	N	.	.	DOWNSTREAM	-
Chr01	75315329	C	G	N	.	.	S	1	0,1	N	.	.	C	7	7,0	INTERGENIC
Chr01	75316594	A	G	A	3	3,0	R	7	5,2	A	10	10,0	A	27	27,0	INTERGENIC
Chr01	75434081	T	C	T	13	13,0	Y	8	6,2	T	34	34,0	T	30	30,0	NON_SYNONYMOUS_CODING	cAa/cGa
Chr01	75447427	T	A	N	.	.	A	2	0,2	A	1	0,1	A	2	0,2	UPSTREAM	-
Chr01	75450122	C	T	C	13	13,0	Y	15	11,4	C	25	25,0	C	18	18,0	INTRON	-
Chr01	75845690	C	T	C	3	3,0	Y	17	13,4	Y	22	17,5	C	15	15,0	SYNONYMOUS_CODING	ttC/ttT
Chr01	75846455	A	T	N	.	.	T	3	0,3	T	1	0,1	A	3	3,0	UTR_3_PRIME	-
Chr01	76161315	T	C	T	1	1,0	Y	4	1,3	T	1	1,0	T	5	5,0	INTRON	-
Chr01	76513398	G	A	N	.	.	R	3	1,2	G	1	1,0	G	5	5,0	INTERGENIC
Chr01	76747383	T	C	T	11	11,0	Y	13	10,3	T	32	32,0	T	28	28,0	INTRON	-
Chr01	76749988	T	A	T	9	9,0	W	11	8,3	T	27	27,0	T	36	36,0	INTRON	-
Chr01	76752388	C	G	G	3	0,3	G	1	0,1	G	2	0,2	G	2	0,2	NON_SYNONYMOUS_CODING	gCa/gGa
Chr01	77213158	T	G	N	.	.	G	4	0,4	N	.	.	T	5	5,0	INTRON	-
Chr01	77437889	T	A	T	7	7,0	W	10	7,3	N	.	.	T	25	25,0	INTRON	-
Chr01	77935235	G	T	K	13	11,2	K	10	7,3	G	5	5,0	G	6	6,0	SPLICE_SITE_REGION	-
Chr01	77959117	A	G	G	7	0,7	G	6	0,6	G	3	0,3	G	6	0,6	NON_SYNONYMOUS_CODING	Att/Gtt
Chr01	77960681	T	C	T	2	2,0	Y	5	3,2	T	8	8,0	T	6	6,0	NON_SYNONYMOUS_CODING	gTc/gCc
Chr01	78210862	C	A	N	.	.	A	5	0,5	A	1	0,1	A	5	0,5	INTRON	-
Chr01	78683291	A	G	A	11	11,0	R	4	1,3	A	18	18,0	A	17	17,0	NON_SYNONYMOUS_CODING	gAa/gGa
Chr01	79089879	A	G	A	13	13,0	R	6	4,2	A	2	2,0	A	12	12,0	UNKNOWN
Chr01	79091020	A	G	A	6	6,0	R	4	2,2	A	7	7,0	A	7	7,0	UNKNOWN
Chr01	79091036	T	A	T	7	7,0	W	4	2,2	T	5	5,0	T	7	7,0	UNKNOWN
Chr01	80421210	A	C	A	5	5,0	M	13	10,3	A	22	22,0	A	16	16,0	NON_SYNONYMOUS_CODING	cTt/cGt
Chr01	81029836	T	C	T	1	1,0	Y	5	3,2	T	7	7,0	T	23	23,0	SYNONYMOUS_CODING	ccT/ccC
Chr01	81030501	A	G	R	7	5,2	R	16	14,2	A	15	15,0	R	47	35,12	SYNONYMOUS_CODING	ttA/ttG
Chr01	81912267	C	T	N	.	.	T	4	0,4	N	.	.	N	.	.	STOP_GAINED	tGg/tAg
Chr01	81912361	G	T	N	.	.	T	4	0,4	N	.	.	T	6	0,6	NON_SYNONYMOUS_CODING	Cac/Aac
Chr01	82394568	A	G	N	.	.	R	9	7,2	A	2	2,0	A	2	2,0	UTR_3_PRIME	-
Chr01	82397014	A	C	A	4	4,0	M	13	10,3	A	21	21,0	A	11	11,0	NON_SYNONYMOUS_CODING	cTa/cGa
Chr01	85286341	A	G	R	2	2,0	G	1	0,1	G	14	0,14	R	15	2,13	INTERGENIC
Chr01	85647236	G	A	G	3	3,0	R	2	1,1	N	.	.	G	4	4,0	DOWNSTREAM	-
Chr01	85661957	A	G	N	.	.	R	12	10,2	A	17	17,0	A	28	28,0	UTR_5_PRIME	-
Chr01	85663619	C	T	C	11	11,0	Y	23	19,4	C	26	26,0	C	24	24,0	UTR_5_PRIME	-
Chr01	85794721	A	G	A	2	2,0	R	4	2,2	A	6	6,0	A	12	12,0	UTR_3_PRIME	-
Chr01	85920530	T	C	N	.	.	C	3	0,3	Y	1	1,0	C	2	0,2	UTR_3_PRIME	-
Chr01	86232852	A	G	A	3	3,0	R	5	3,2	A	1	1,0	A	9	9,0	NON_SYNONYMOUS_CODING	gTc/gCc
Chr01	86233581	A	G	N	.	.	G	3	0,3	A	2	2,0	N	.	.	INTRON	-
Chr01	86233881	A	G	N	.	.	R	8	4,4	N	.	.	A	4	4,0	INTRON	-
Chr01	86720938	T	G	T	1	1,0	K	1	0,1	T	9	9,0	T	8	8,0	INTRON	-
Chr01	86771561	A	C	M	5	4,1	M	9	6,3	M	15	2,13	M	27	20,7	NON_SYNONYMOUS_CODING	Act/Cct
Chr01	86773389	T	A	T	2	2,0	W	5	2,3	W	3	1,2	T	10	10,0	NON_SYNONYMOUS_CODING	Tta/Ata
Chr01	86773699	C	G	C	5	5,0	S	1	0,1	S	7	5,2	C	3	3,0	NON_SYNONYMOUS_CODING	cCa/cGa
Chr01	86773975	T	C	Y	6	5,1	Y	13	7,6	T	7	7,0	T	21	20,1	NON_SYNONYMOUS_CODING	gTc/gCc
Chr01	87924034	A	G	A	5	5,0	R	2	0,2	A	3	3,0	A	1	1,0	INTRON	-
Chr01	88645858	G	A	G	1	1,0	A	7	0,7	R	19	12,7	R	30	24,6	INTRON	-
Chr01	88655085	A	G	A	6	6,0	R	6	4,2	A	25	25,0	A	34	34,0	UTR_5_PRIME	-
Chr01	90343725	T	C	T	1	1,0	Y	1	0,1	T	1	1,0	T	3	3,0	INTERGENIC
Chr01	90343932	C	A	C	1	1,0	M	1	0,1	C	2	2,0	C	7	7,0	INTERGENIC
Chr01	90347402	C	G	C	10	10,0	S	10	7,3	C	24	24,0	C	21	21,0	DOWNSTREAM	-
Chr01	90347651	C	T	C	8	8,0	Y	16	10,6	C	27	27,0	C	26	26,0	DOWNSTREAM	-
Chr01	90350060	T	C	T	5	5,0	Y	3	1,2	T	12	12,0	T	1	1,0	DOWNSTREAM	-
Chr01	90378738	T	C	N	.	.	Y	7	3,4	T	2	2,0	T	5	5,0	UTR_3_PRIME	-
Chr01	91073433	T	C	T	4	4,0	Y	8	4,4	T	10	10,0	T	15	15,0	INTERGENIC
Chr01	91075972	T	C	T	1	1,0	Y	2	0,2	N	.	.	T	3	3,0	INTERGENIC
Chr01	91076672	T	C	N	.	.	C	4	0,4	T	4	4,0	N	.	.	INTERGENIC
Chr01	91077320	A	G	N	.	.	G	4	0,4	R	4	3,1	N	.	.	INTERGENIC
Chr01	91319248	A	T	N	.	.	W	4	2,2	A	15	15,0	A	6	6,0	INTRON	-
Chr01	91922731	A	G	A	2	2,0	R	8	4,4	A	13	13,0	A	11	11,0	UTR_3_PRIME	-
Chr01	91927121	A	G	A	7	7,0	R	10	6,4	A	15	15,0	A	6	6,0	INTRON	-
Chr01	91927724	G	T	G	10	10,0	K	4	3,1	K	17	14,3	G	30	29,1	SPLICE_SITE_REGION	-
Chr01	92091608	G	A	N	.	.	A	3	0,3	G	7	7,0	G	1	1,0	INTRON	-
Chr01	92120500	T	C	T	3	3,0	Y	4	2,2	T	4	4,0	T	1	1,0	INTRON	-
Chr01	92121158	T	C	N	.	.	Y	2	1,1	T	10	10,0	T	5	5,0	SPLICE_SITE_REGION	-
Chr01	92130103	T	A	T	2	2,0	W	14	10,4	T	21	21,0	T	38	38,0	NON_SYNONYMOUS_CODING	Att/Ttt
Chr01	92231434	T	A	T	4	4,0	W	3	1,2	T	10	10,0	T	27	27,0	INTRON	-
Chr01	92232153	G	A	G	8	8,0	R	8	5,3	G	40	40,0	G	11	11,0	INTRON	-
Chr01	92341351	C	T	C	2	2,0	T	3	0,3	C	9	9,0	N	.	.	INTRON	-
Chr01	92371657	A	G	A	5	5,0	R	13	10,3	A	26	23,3	A	10	10,0	SYNONYMOUS_CODING	acT/acC
Chr01	92610787	A	G	A	5	5,0	R	6	4,2	A	16	16,0	A	17	17,0	NON_SYNONYMOUS_CODING	cTc/cCc
Chr01	92647886	C	T	N	.	.	T	2	0,2	T	2	0,2	N	.	.	INTRON	-
Chr01	92652106	C	A	C	4	4,0	A	20	0,20	M	23	5,18	M	8	1,7	UPSTREAM	-
Chr01	92659096	G	T	G	11	11,0	K	14	12,2	G	12	12,0	G	27	27,0	NON_SYNONYMOUS_CODING	cGc/cTc
Chr01	92671790	T	G	N	.	.	K	4	2,2	T	14	14,0	T	23	23,0	SYNONYMOUS_CODING	Agg/Cgg
Chr01	92893296	A	G	A	6	6,0	R	12	10,2	A	19	19,0	A	33	33,0	NON_SYNONYMOUS_CODING	aTa/aCa
Chr01	92912647	G	A	A	8	0,8	A	8	0,8	A	26	0,26	A	24	0,24	UTR_5_PRIME	-
Chr01	92924031	A	G	A	2	2,0	R	12	6,6	A	15	15,0	R	30	27,3	SPLICE_SITE_REGION	-
Chr01	92936072	T	C	T	7	7,0	Y	4	1,3	T	4	4,0	T	1	1,0	SYNONYMOUS_CODING	ggT/ggC
Chr01	92940209	A	G	G	2	0,2	G	2	0,2	G	8	0,8	R	5	1,4	START_GAINED	-
Chr01	92942286	T	C	T	11	11,0	Y	13	9,4	T	34	34,0	T	16	16,0	INTRON	-
Chr01	92942892	T	C	Y	6	5,1	Y	11	3,8	T	19	18,1	Y	30	20,10	UTR_5_PRIME	-
Chr01	92972629	G	C	G	7	7,0	S	12	10,2	G	7	7,0	G	3	3,0	UTR_3_PRIME	-
Chr01	92999808	C	T	T	2	0,2	T	2	0,2	T	13	0,13	T	8	0,8	INTRON	-
Chr01	93000200	C	T	C	10	10,0	T	2	0,2	Y	10	9,1	Y	18	9,9	INTRON	-
Chr01	93054049	T	C	N	.	.	Y	4	1,3	T	7	7,0	T	2	2,0	INTRON	-
Chr01	93069208	T	A	A	8	0,8	A	12	0,12	A	10	0,10	A	6	0,6	UTR_3_PRIME	-
Chr01	93091162	C	T	C	3	3,0	Y	1	0,1	C	6	6,0	C	12	12,0	INTRON	-
Chr01	93116518	C	T	C	4	4,0	Y	1	0,1	N	.	.	N	.	.	INTRON	-
Chr01	93141420	T	C	T	2	2,0	Y	2	0,2	T	16	16,0	T	23	23,0	INTERGENIC
Chr01	93152385	T	A	T	7	7,0	W	9	6,3	T	31	31,0	T	14	14,0	SYNONYMOUS_CODING	ccT/ccA
Chr01	93253067	A	G	A	3	3,0	R	20	16,4	A	9	9,0	A	23	23,0	NON_SYNONYMOUS_CODING	gTc/gCc
Chr01	93254869	G	T	N	.	.	T	3	0,3	G	2	2,0	G	3	3,0	UPSTREAM	-
Chr01	93478306	C	T	N	.	.	Y	2	1,1	C	3	3,0	C	1	1,0	UNKNOWN
Chr01	93486664	G	A	G	8	8,0	R	9	7,2	G	40	40,0	G	27	27,0	UNKNOWN
Chr01	93488604	T	C	T	3	3,0	Y	8	6,2	T	9	9,0	T	20	20,0	UPSTREAM	-
Chr01	93491125	T	A	T	1	1,0	W	1	0,1	N	.	.	T	4	4,0	UPSTREAM	-
Chr01	93512191	G	A	N	.	.	R	7	5,2	N	.	.	G	9	9,0	SYNONYMOUS_CODING	atC/atT
Chr01	93517716	A	G	A	10	10,0	R	9	7,2	A	27	27,0	A	15	15,0	DOWNSTREAM	-
Chr01	93562781	A	G	A	4	4,0	R	7	5,2	R	7	5,2	R	5	1,4	INTRON	-
Chr01	93566517	T	G	N	.	.	G	1	0,1	G	4	0,4	G	2	0,2	NON_SYNONYMOUS_CODING	tAt/tCt
Chr01	93569528	G	T	K	10	9,1	K	21	15,6	K	33	28,5	K	31	19,12	SYNONYMOUS_CODING	tcG/tcT
Chr01	93586414	C	T	C	1	1,0	T	3	0,3	C	2	2,0	Y	6	1,5	INTRON	-
Chr01	93589583	A	G	N	.	.	R	2	1,1	N	.	.	A	3	3,0	INTRON	-
Chr01	93670783	T	C	T	4	4,0	Y	5	4,1	N	.	.	N	.	.	UPSTREAM	-
Chr01	93716014	T	C	T	1	1,0	Y	4	2,2	N	.	.	T	26	26,0	SYNONYMOUS_CODING	caA/caG
Chr01	93716210	T	A	N	.	.	A	6	0,6	T	7	7,0	T	17	17,0	NON_SYNONYMOUS_CODING	gAa/gTa
Chr01	93815174	C	T	N	.	.	Y	2	1,1	C	3	3,0	N	.	.	NON_SYNONYMOUS_CODING	tCg/tTg
Chr01	93855493	G	T	G	7	7,0	K	11	9,2	G	15	15,0	G	20	20,0	INTRON	-
Chr01	93856961	T	C	T	5	5,0	Y	5	3,2	T	8	8,0	T	21	21,0	INTRON	-
Chr01	93859261	G	A	G	8	8,0	R	14	10,4	G	17	17,0	G	14	14,0	SPLICE_SITE_REGION	-
Chr01	93876501	C	T	Y	3	1,2	Y	4	2,2	T	5	0,5	Y	6	2,4	SYNONYMOUS_CODING	ggG/ggA
Chr01	93910931	T	G	N	.	.	G	5	0,5	K	19	7,12	K	3	1,2	INTRON	-
Chr01	93911732	G	A	N	.	.	A	3	0,3	N	.	.	G	2	2,0	INTRON	-
Chr01	93968215	T	G	T	8	8,0	K	7	3,4	T	7	6,1	T	7	7,0	START_GAINED	-
Chr01	93982754	G	A	N	.	.	R	5	2,3	N	.	.	N	.	.	INTRON	-
Chr01	93997926	A	G	A	2	2,0	R	12	8,4	A	2	2,0	A	13	13,0	UTR_3_PRIME	-
Chr01	94000907	C	G	C	9	9,0	S	5	3,2	C	32	32,0	C	32	32,0	NON_SYNONYMOUS_CODING	aGa/aCa
Chr01	94001267	A	G	A	10	10,0	R	10	7,3	A	39	39,0	A	30	30,0	NON_SYNONYMOUS_CODING	cTt/cCt
Chr01	94069735	G	A	N	.	.	A	2	0,2	G	7	7,0	R	4	2,2	SPLICE_SITE_DONOR	-
Chr01	94090529	A	G	A	2	2,0	R	1	0,1	A	2	2,0	N	.	.	INTRON	-
Chr01	94179081	A	G	N	.	.	R	5	3,2	N	.	.	A	1	1,0	UTR_3_PRIME	-
Chr01	94215762	A	G	A	2	2,0	G	2	0,2	R	24	12,12	R	8	4,4	NON_SYNONYMOUS_CODING	cAt/cGt
Chr01	94215773	C	T	C	2	2,0	T	3	0,3	Y	26	14,12	Y	7	3,4	SYNONYMOUS_CODING	Ctg/Ttg
Chr01	94216459	G	A	G	13	13,0	A	11	0,11	A	18	1,17	G	21	21,0	NON_SYNONYMOUS_CODING	Gag/Aag
Chr01	94216497	T	C	T	6	6,0	C	8	0,8	Y	21	4,17	T	18	18,0	SYNONYMOUS_CODING	ggT/ggC
Chr01	94217877	C	T	C	7	7,0	Y	9	7,2	C	1	1,0	C	6	6,0	INTRON	-
Chr01	94236420	G	A	N	.	.	A	5	0,5	R	5	2,3	R	12	11,1	INTRON	-
Chr01	94276189	G	T	G	5	5,0	K	7	5,2	G	7	7,0	G	22	22,0	INTRON	-
Chr01	94306590	G	A	N	.	.	R	9	6,3	N	.	.	G	3	3,0	NON_SYNONYMOUS_CODING	tGc/tAc
Chr01	94306624	T	C	N	.	.	Y	6	3,3	N	.	.	N	.	.	SYNONYMOUS_CODING	gtT/gtC
Chr01	94349592	T	A	T	9	9,0	W	6	3,3	T	10	10,0	N	.	.	INTRON	-
Chr01	94349760	T	C	T	12	12,0	Y	15	9,6	T	11	11,0	T	16	16,0	UTR_3_PRIME	-
Chr01	94351317	C	G	C	2	2,0	S	3	1,2	N	.	.	C	11	11,0	SYNONYMOUS_CODING	acG/acC
Chr01	94351664	A	G	A	3	3,0	R	10	8,2	A	7	7,0	A	19	19,0	NON_SYNONYMOUS_CODING	gTg/gCg
Chr01	94373899	C	G	S	1	1,0	G	2	0,2	G	8	0,8	S	1	1,0	SYNONYMOUS_CODING	ctG/ctC
Chr01	94376826	G	C	N	.	.	S	4	1,3	N	.	.	G	1	1,0	NON_SYNONYMOUS_CODING	Cga/Gga
Chr01	94400143	T	A	T	4	4,0	W	4	2,2	W	5	4,1	W	22	12,10	SPLICE_SITE_REGION	-
Chr01	94402562	G	A	G	5	5,0	R	4	2,2	G	2	2,0	G	4	4,0	UTR_3_PRIME	-
Chr01	94420396	A	C	N	.	.	C	1	0,1	N	.	.	M	5	2,3	UTR_5_PRIME	-
Chr01	94424045	A	C	N	.	.	M	5	3,2	A	2	2,0	A	4	4,0	INTRON	-
Chr01	94495014	C	G	C	6	6,0	S	3	1,2	C	10	10,0	C	12	12,0	SPLICE_SITE_REGION	-
Chr01	94522043	A	G	N	.	.	G	7	0,7	N	.	.	N	.	.	SYNONYMOUS_CODING	acA/acG
Chr01	94702939	G	A	G	2	2,0	A	4	0,4	R	7	1,6	G	19	18,1	SYNONYMOUS_CODING	ttC/ttT
Chr01	94713190	C	G	S	9	4,5	S	7	2,5	S	8	3,5	G	4	0,4	NON_SYNONYMOUS_CODING	Ccg/Gcg
Chr01	94722843	C	A	C	5	5,0	M	4	2,2	C	7	7,0	C	10	10,0	UTR_5_PRIME	-
Chr01	94765847	G	A	G	2	2,0	R	12	10,2	G	8	8,0	R	9	7,2	INTRON	-
Chr01	94815844	C	G	S	4	2,2	G	4	0,4	C	3	3,0	S	5	2,3	NON_SYNONYMOUS_CODING	Cag/Gag
Chr01	94859676	C	T	N	.	.	Y	13	11,2	C	6	6,0	C	14	14,0	INTERGENIC
Chr01	94868518	T	A	W	1	0,1	W	14	9,5	T	8	8,0	T	2	2,0	NON_SYNONYMOUS_CODING	cAg/cTg
Chr01	94874131	A	G	A	7	7,0	R	3	2,1	A	2	2,0	R	9	7,2	NON_SYNONYMOUS_CODING	cTc/cCc
Chr01	94875007	A	G	A	5	5,0	R	13	9,4	R	11	9,2	A	11	11,0	SYNONYMOUS_CODING	gcT/gcC
Chr01	94875527	T	A	T	7	7,0	W	24	18,6	T	21	21,0	T	18	18,0	NON_SYNONYMOUS_CODING	Acc/Tcc
Chr01	94905196	A	G	N	.	.	R	7	5,2	A	3	3,0	A	5	5,0	INTRON	-
Chr01	94905532	A	G	N	.	.	R	4	3,1	A	1	1,0	A	8	8,0	INTRON	-
Chr01	94959593	A	G	A	9	9,0	R	4	2,2	A	9	9,0	A	6	6,0	UTR_5_PRIME	-
Chr01	94962119	G	A	G	3	3,0	R	4	3,1	G	18	18,0	G	6	6,0	INTRON	-
Chr01	94962825	C	T	C	2	2,0	T	4	0,4	Y	5	3,2	Y	12	5,7	INTRON	-
Chr01	95092008	A	G	A	4	4,0	R	2	0,2	A	3	3,0	A	2	2,0	INTRON	-
Chr01	95118829	A	T	A	2	2,0	W	3	2,1	A	19	19,0	A	11	11,0	DOWNSTREAM	-
Chr01	95145700	C	G	C	2	2,0	S	1	0,1	S	13	10,3	C	2	2,0	UTR_3_PRIME	-
Chr01	95145751	C	T	Y	3	2,1	T	1	0,1	Y	9	6,3	T	1	0,1	UTR_3_PRIME	-
Chr01	95233506	G	C	N	.	.	C	3	0,3	G	7	7,0	G	9	9,0	NON_SYNONYMOUS_CODING	gGt/gCt
Chr01	95306110	C	A	A	4	0,4	A	3	0,3	A	6	0,6	A	9	0,9	INTRON	-
Chr01	95356749	G	T	N	.	.	K	5	3,2	G	3	3,0	G	5	5,0	NON_SYNONYMOUS_CODING	agG/agT
Chr01	95366717	C	T	C	8	8,0	Y	23	19,4	C	22	22,0	C	21	21,0	INTRON	-
Chr01	95367227	A	G	A	9	9,0	R	12	1,11	R	31	15,16	R	25	19,6	INTRON	-
Chr01	95367415	C	G	C	1	1,0	S	4	3,1	C	7	7,0	C	1	1,0	UTR_5_PRIME	-
Chr01	95383328	T	C	N	.	.	Y	9	6,3	T	22	22,0	T	9	9,0	UTR_5_PRIME	-
Chr01	95389164	A	G	R	1	1,0	G	5	0,5	R	11	3,8	N	.	.	INTRON	-
Chr01	95389582	C	T	N	.	.	Y	3	1,2	C	1	1,0	C	8	8,0	UTR_3_PRIME	-
Chr01	95528614	G	A	G	9	9,0	R	15	13,2	G	24	24,0	G	9	9,0	INTRON	-
Chr01	95573035	C	A	C	4	4,0	M	16	13,3	C	35	35,0	C	19	19,0	NON_SYNONYMOUS_CODING	gGc/gTc
Chr01	95581805	T	C	T	2	2,0	Y	5	3,2	T	5	5,0	T	21	21,0	INTRON	-
Chr01	95583799	T	G	N	.	.	K	4	2,2	N	.	.	T	2	2,0	NON_SYNONYMOUS_CODING	tTg/tGg
Chr01	95585620	T	C	Y	7	5,2	Y	5	2,3	T	14	14,0	T	16	16,0	UTR_3_PRIME	-
Chr01	95610858	A	C	A	1	1,0	M	10	7,3	A	11	11,0	A	10	10,0	UTR_3_PRIME	-
Chr01	95611512	A	T	A	5	5,0	W	7	5,2	A	29	29,0	A	37	37,0	UTR_3_PRIME	-
Chr01	95614105	G	A	R	16	13,3	R	23	19,4	G	13	12,1	R	16	14,2	UTR_3_PRIME	-
Chr01	95614351	C	T	C	5	5,0	Y	28	24,4	C	45	44,1	Y	20	18,2	UTR_3_PRIME	-
Chr01	95615049	C	A	N	.	.	M	2	1,1	N	.	.	C	6	6,0	INTRON	-
Chr01	95616115	C	T	N	.	.	T	3	0,3	C	3	3,0	Y	11	7,4	INTRON	-
Chr01	95632955	C	A	N	.	.	M	1	0,1	C	1	1,0	C	5	5,0	INTRON	-
Chr01	95749391	T	C	T	14	14,0	Y	4	3,1	Y	19	15,4	T	13	13,0	DOWNSTREAM	-
Chr01	95768938	T	C	T	1	1,0	Y	7	5,2	T	12	12,0	Y	19	11,8	INTRON	-
Chr01	95777196	C	G	N	.	.	S	2	1,1	C	8	8,0	N	.	.	INTRON	-
Chr01	95779397	T	G	T	4	4,0	K	8	6,2	K	22	19,3	T	27	27,0	UTR_3_PRIME	-
Chr01	95784681	T	A	T	1	1,0	W	5	3,2	N	.	.	T	6	6,0	INTRON	-
Chr01	95790900	G	A	R	15	12,3	R	21	16,5	G	15	14,1	R	36	26,10	UTR_3_PRIME	-
Chr01	95791667	T	C	Y	4	3,1	Y	9	7,2	Y	30	20,10	T	21	19,2	UTR_3_PRIME	-
Chr01	95791943	C	G	C	9	9,0	S	7	5,2	S	9	5,4	S	5	4,1	UTR_3_PRIME	-
Chr01	95792023	C	T	C	8	8,0	Y	6	4,2	Y	12	8,4	Y	5	4,1	UTR_3_PRIME	-
Chr01	95793066	A	G	A	2	2,0	R	5	3,2	A	8	8,0	A	14	14,0	SYNONYMOUS_CODING	gtT/gtC
Chr01	95891221	T	C	T	10	10,0	C	12	0,12	Y	21	7,14	Y	10	9,1	NON_SYNONYMOUS_CODING	aTa/aCa
Chr01	95904052	T	G	T	5	5,0	K	7	5,2	T	29	29,0	T	40	40,0	SYNONYMOUS_CODING	ccT/ccG
Chr01	95950000	C	G	C	8	8,0	S	10	8,2	C	17	17,0	C	26	26,0	INTRON	-
Chr01	95950795	C	A	N	.	.	M	3	1,2	M	7	4,3	C	3	3,0	NON_SYNONYMOUS_CODING	gGg/gTg
Chr01	95951162	A	G	A	1	1,0	R	3	1,2	N	.	.	A	3	3,0	INTRON	-
Chr01	95953151	T	A	N	.	.	W	3	1,2	N	.	.	T	2	2,0	STOP_GAINED	Aaa/Taa
Chr01	96001937	A	G	A	4	4,0	R	3	1,2	A	8	8,0	A	3	3,0	UTR_3_PRIME	-
Chr01	96038644	A	G	A	3	3,0	R	8	6,2	R	2	0,2	A	14	13,1	UTR_5_PRIME	-
Chr01	96070990	A	C	A	3	3,0	M	2	0,2	A	5	5,0	A	8	8,0	INTERGENIC
Chr01	96108683	G	C	G	3	3,0	S	19	14,5	N	.	.	G	5	5,0	INTRON	-
Chr01	96126489	G	A	G	1	1,0	R	6	4,2	G	11	11,0	G	11	11,0	INTRON	-
Chr01	96157603	A	C	A	7	7,0	M	14	11,3	A	21	21,0	A	26	26,0	SYNONYMOUS_CODING	ccT/ccG
Chr01	96172709	C	T	T	2	0,2	T	7	0,7	N	.	.	N	.	.	INTRON	-
Chr01	96190659	A	C	A	12	12,0	M	16	13,3	A	22	22,0	M	26	22,4	SYNONYMOUS_CODING	gcT/gcG
Chr01	96278537	A	C	M	6	4,2	M	17	12,5	M	12	10,2	A	5	5,0	STOP_GAINED	taT/taG
Chr01	96290549	A	T	N	.	.	W	8	1,7	A	3	3,0	A	1	1,0	INTRON	-
Chr01	96305246	T	G	T	13	13,0	G	8	0,8	K	20	7,13	K	23	15,8	NON_SYNONYMOUS_CODING	gTc/gGc
Chr01	96393661	C	T	C	1	1,0	Y	7	4,3	C	3	3,0	C	1	1,0	DOWNSTREAM	-
Chr01	96479159	A	G	A	7	7,0	R	5	3,2	A	6	6,0	A	2	2,0	INTRON	-
Chr01	96528657	T	C	T	13	13,0	C	15	0,15	Y	24	17,7	Y	27	17,10	DOWNSTREAM	-
Chr01	96553872	A	C	N	.	.	M	2	1,1	A	1	1,0	A	11	11,0	NON_SYNONYMOUS_CODING	gAa/gCa
Chr01	96555091	A	G	A	1	1,0	R	1	0,1	A	2	2,0	A	2	2,0	INTRON	-
Chr01	96574444	G	T	N	.	.	K	6	4,2	G	6	6,0	G	14	14,0	NON_SYNONYMOUS_CODING	gGt/gTt
Chr01	96575210	A	G	A	3	3,0	R	6	4,2	A	4	4,0	A	9	9,0	NON_SYNONYMOUS_CODING	Att/Gtt
Chr01	96608063	T	G	T	8	8,0	K	3	1,2	T	4	4,0	T	29	29,0	SYNONYMOUS_CODING	ggA/ggC
Chr01	96706212	C	T	C	4	4,0	Y	7	3,4	T	10	0,10	C	9	9,0	NON_SYNONYMOUS_CODING	cGg/cAg
Chr01	96756781	T	C	T	1	1,0	Y	3	1,2	T	5	5,0	N	.	.	INTRON	-
Chr01	96764809	A	G	A	3	3,0	R	11	6,5	A	6	6,0	A	13	13,0	UTR_3_PRIME	-
Chr01	96804156	G	A	R	5	4,1	R	7	5,2	G	24	24,0	G	22	22,0	INTRON	-
Chr01	96815497	T	C	T	6	6,0	C	4	0,4	Y	12	8,4	Y	5	1,4	INTRON	-
Chr01	96816804	C	T	N	.	.	T	1	0,1	C	4	4,0	T	1	0,1	NON_SYNONYMOUS_CODING	aCt/aTt
Chr01	96878037	A	G	A	21	21,0	R	16	12,4	A	22	20,2	A	30	28,2	UTR_3_PRIME	-
Chr01	96889806	G	A	G	9	9,0	R	15	12,3	G	25	25,0	G	23	23,0	INTRON	-
Chr01	96889813	G	T	G	7	7,0	K	15	12,3	G	22	22,0	G	22	22,0	INTRON	-
Chr01	96893748	G	A	G	7	7,0	R	16	13,3	G	31	31,0	G	16	16,0	INTRON	-
Chr01	96994263	C	T	C	18	18,0	Y	7	5,2	C	11	11,0	C	38	38,0	DOWNSTREAM	-
Chr01	97013679	G	A	R	2	2,0	A	1	0,1	A	3	0,3	R	9	1,8	UTR_3_PRIME	-
Chr01	97015179	G	C	G	4	4,0	S	4	2,2	S	20	13,7	G	11	11,0	UTR_3_PRIME	-
Chr01	97015255	G	T	G	3	3,0	K	4	2,2	K	18	13,5	G	12	12,0	UTR_3_PRIME	-
Chr01	97015281	A	C	A	3	3,0	M	4	2,2	M	12	7,5	A	14	14,0	UTR_3_PRIME	-
Chr01	97019420	A	G	A	2	2,0	R	5	2,3	A	20	20,0	A	12	12,0	NON_SYNONYMOUS_CODING	Aag/Gag
Chr01	97019478	T	C	T	4	4,0	Y	2	0,2	T	17	17,0	T	5	5,0	NON_SYNONYMOUS_CODING	cTt/cCt
Chr01	97019985	G	C	G	5	5,0	S	17	12,5	G	21	21,0	G	11	11,0	NON_SYNONYMOUS_CODING	aGa/aCa
Chr01	97020556	C	T	C	7	7,0	Y	10	7,3	C	34	34,0	C	17	17,0	UTR_3_PRIME	-
Chr01	97021090	C	T	C	5	5,0	Y	5	1,4	C	11	11,0	C	13	13,0	UTR_3_PRIME	-
Chr01	97021207	T	C	T	2	2,0	Y	5	1,4	T	1	1,0	N	.	.	UTR_3_PRIME	-
Chr01	97023445	A	G	A	9	9,0	G	11	0,11	R	17	15,2	A	33	28,5	INTRON	-
Chr01	97044948	A	C	M	4	2,2	C	1	0,1	M	7	3,4	M	11	6,5	NON_SYNONYMOUS_CODING	Tca/Gca
Chr01	97057341	T	C	T	4	4,0	Y	12	9,3	T	21	21,0	T	4	4,0	INTRON	-
Chr01	97066664	T	C	T	9	9,0	Y	19	16,3	T	13	13,0	T	42	42,0	UPSTREAM	-
Chr01	97066743	G	A	G	14	14,0	R	12	10,2	G	2	2,0	G	19	19,0	SYNONYMOUS_CODING	gtG/gtA
Chr01	97069378	A	C	N	.	.	M	1	0,1	A	5	5,0	A	7	7,0	INTRON	-
Chr01	97071880	A	T	T	3	0,3	T	3	0,3	N	.	.	T	8	0,8	INTRON	-
Chr01	97072674	A	T	A	18	18,0	W	10	8,2	A	11	11,0	A	21	21,0	INTRON	-
Chr01	97086755	G	A	G	2	2,0	R	12	10,2	N	.	.	G	7	7,0	STOP_GAINED	Cag/Tag
Chr01	97087647	G	A	N	.	.	A	2	0,2	N	.	.	G	5	5,0	NON_SYNONYMOUS_CODING	Ctc/Ttc
Chr01	97125238	C	T	N	.	.	T	1	0,1	T	1	0,1	T	1	0,1	SPLICE_SITE_REGION	-
Chr01	97127705	G	T	G	3	3,0	T	1	0,1	T	1	0,1	N	.	.	UTR_5_PRIME	-
Chr01	97145493	A	G	N	.	.	G	2	0,2	R	8	7,1	A	9	9,0	INTRON	-
Chr01	97172580	T	C	T	9	9,0	Y	3	2,1	T	1	1,0	T	17	17,0	INTRON	-
Chr01	97276069	C	G	C	1	1,0	S	3	1,2	C	12	12,0	C	3	3,0	INTRON	-
Chr01	97341237	T	C	N	.	.	Y	4	2,2	T	12	12,0	T	7	7,0	SPLICE_SITE_REGION	-
Chr01	97343426	T	G	N	.	.	K	2	0,2	T	8	8,0	T	5	5,0	INTRON	-
Chr01	97369130	A	G	A	2	2,0	R	2	0,2	A	8	8,0	A	13	13,0	UTR_3_PRIME	-
Chr01	97415140	C	T	C	11	11,0	Y	16	12,4	C	31	31,0	C	27	27,0	NON_SYNONYMOUS_CODING	cCa/cTa
Chr01	97423921	G	A	G	7	7,0	R	5	2,3	G	4	4,0	G	9	9,0	INTRON	-
Chr01	97462861	T	C	T	12	12,0	Y	9	5,4	T	27	27,0	T	21	21,0	UPSTREAM	-
Chr01	97464995	C	T	C	16	16,0	Y	17	14,3	C	21	21,0	C	17	17,0	INTRON	-
Chr01	97494237	G	A	N	.	.	A	3	0,3	G	10	10,0	G	14	14,0	INTRON	-
Chr01	97504605	A	C	N	.	.	M	2	1,1	N	.	.	M	6	3,3	NON_SYNONYMOUS_CODING	Aag/Cag
Chr01	97529975	A	G	R	9	6,3	R	16	12,4	A	10	10,0	R	16	7,9	SPLICE_SITE_REGION	-
Chr01	97531235	T	G	K	6	2,4	G	1	0,1	K	9	7,2	N	.	.	NON_SYNONYMOUS_CODING	ttT/ttG
Chr01	97565570	G	A	G	4	4,0	A	3	0,3	R	9	4,5	R	12	8,4	UPSTREAM	-
Chr01	97623216	T	G	T	1	1,0	G	2	0,2	K	7	6,1	K	10	6,4	UPSTREAM	-
Chr01	97636214	G	T	G	9	9,0	K	5	3,2	K	22	20,2	G	23	22,1	NON_SYNONYMOUS_CODING	Ctc/Atc
Chr01	97646569	G	C	N	.	.	S	9	7,2	G	10	10,0	G	2	2,0	UTR_5_PRIME	-
Chr01	97647259	G	C	N	.	.	S	3	1,2	C	1	0,1	C	1	0,1	NON_SYNONYMOUS_CODING	gGg/gCg
Chr01	97653510	A	G	A	4	4,0	R	6	3,3	A	7	7,0	A	7	7,0	DOWNSTREAM	-
Chr01	97654430	T	A	A	1	0,1	A	1	0,1	A	3	0,3	A	6	0,6	INTRON	-
Chr01	97659143	T	C	N	.	.	C	4	0,4	C	4	0,4	Y	9	2,7	SYNONYMOUS_CODING	ctA/ctG
Chr01	97749197	G	C	G	1	1,0	S	1	0,1	G	2	2,0	G	2	2,0	INTRON	-
Chr01	97764704	C	A	C	13	13,0	A	7	0,7	M	20	15,5	M	10	8,2	SYNONYMOUS_CODING	acC/acA
Chr01	97765815	A	G	A	12	12,0	G	6	0,6	R	28	15,13	R	13	8,5	SYNONYMOUS_CODING	acA/acG
Chr01	97765970	T	C	T	7	7,0	Y	8	5,3	T	25	25,0	T	9	9,0	NON_SYNONYMOUS_CODING	gTg/gCg
Chr01	97793498	G	T	G	9	9,0	K	1	0,1	G	2	2,0	N	.	.	INTRON	-
Chr01	97793557	G	C	G	15	15,0	S	1	0,1	G	14	13,1	G	11	4,7	INTRON	-
Chr01	97798445	G	A	A	2	0,2	A	3	0,3	N	.	.	A	2	0,2	INTRON	-
Chr01	97798868	T	C	C	2	0,2	C	1	0,1	C	1	0,1	C	11	0,11	INTRON	-
Chr01	97851440	A	T	W	5	3,2	W	14	11,3	W	39	21,18	W	19	11,8	NON_SYNONYMOUS_CODING	cTa/cAa
Chr01	97865954	A	G	N	.	.	R	8	5,3	A	13	13,0	A	3	3,0	INTRON	-
Chr01	97889063	T	C	T	9	9,0	Y	12	10,2	T	16	16,0	T	31	31,0	NON_SYNONYMOUS_CODING	Aaa/Gaa
Chr01	97918743	A	G	A	3	3,0	R	9	2,7	A	18	16,2	A	28	26,2	SYNONYMOUS_CODING	acT/acC
Chr01	98015283	T	C	T	2	2,0	Y	5	2,3	T	11	11,0	T	5	5,0	SYNONYMOUS_CODING	atT/atC
Chr01	98034396	A	T	W	6	4,2	W	3	2,1	W	9	4,5	W	22	17,5	UTR_3_PRIME	-
Chr01	98034427	C	T	C	2	2,0	Y	4	3,1	C	8	8,0	C	15	15,0	UTR_3_PRIME	-
Chr01	98041940	A	G	R	3	1,2	R	3	2,1	A	6	6,0	R	4	3,1	NON_SYNONYMOUS_CODING	tTg/tCg
Chr01	98041964	A	C	C	2	0,2	M	2	1,1	A	3	3,0	M	2	1,1	UTR_3_PRIME	-
Chr01	98044068	G	A	A	9	0,9	A	3	0,3	A	24	0,24	A	8	0,8	SPLICE_SITE_REGION	-
Chr01	98044676	A	G	G	7	0,7	G	16	0,16	G	13	0,13	G	19	0,19	INTRON	-
Chr01	98044722	A	G	G	4	0,4	G	11	0,11	G	4	0,4	G	5	0,5	INTRON	-
Chr01	98054350	C	T	C	10	10,0	Y	10	8,2	C	26	26,0	C	16	16,0	INTRON	-
Chr01	98106359	A	G	N	.	.	G	2	0,2	N	.	.	A	3	3,0	UTR_5_PRIME	-
Chr01	98200609	T	G	G	2	0,2	G	12	0,12	G	18	0,18	G	23	0,23	NON_SYNONYMOUS_CODING	gAa/gCa
Chr01	98200803	G	A	R	8	5,3	R	3	2,1	R	11	10,1	G	21	21,0	SYNONYMOUS_CODING	caC/caT
Chr01	98200837	G	A	R	7	4,3	R	3	2,1	R	12	11,1	G	20	20,0	NON_SYNONYMOUS_CODING	aCt/aTt
Chr01	98305053	T	G	T	3	3,0	K	4	1,3	N	.	.	T	13	13,0	NON_SYNONYMOUS_CODING	caA/caC
Chr01	98310642	T	A	T	3	3,0	W	6	3,3	T	1	1,0	T	9	9,0	INTRON	-
Chr01	98328424	T	C	T	9	9,0	Y	8	6,2	Y	16	14,2	Y	37	20,17	INTRON	-
Chr01	98332620	A	C	A	15	15,0	M	2	0,2	M	15	12,3	M	55	46,9	SYNONYMOUS_CODING	ctA/ctC
Chr01	98333395	T	C	N	.	.	Y	6	4,2	N	.	.	T	10	10,0	SPLICE_SITE_REGION	-
Chr01	98334370	G	A	N	.	.	R	2	1,1	G	5	3,2	G	10	10,0	INTRON	-
Chr01	98336822	G	A	G	12	11,1	R	16	13,3	R	15	12,3	G	36	33,3	INTRON	-
Chr01	98347404	T	C	C	5	0,5	Y	8	6,2	Y	26	14,12	Y	20	10,10	DOWNSTREAM	-
Chr01	98355686	A	T	A	2	2,0	W	5	3,2	A	19	19,0	A	17	17,0	NON_SYNONYMOUS_CODING	Aca/Tca
Chr01	98355763	A	C	A	2	2,0	M	8	6,2	A	14	14,0	A	18	18,0	NON_SYNONYMOUS_CODING	caA/caC
Chr01	98358884	C	T	C	6	6,0	Y	6	4,2	C	14	14,0	C	28	28,0	INTRON	-
Chr01	98358951	C	T	C	7	7,0	Y	6	3,3	C	13	13,0	Y	24	20,4	INTRON	-
Chr01	98358969	T	C	T	6	6,0	Y	6	2,4	T	2	2,0	Y	21	17,4	INTRON	-
Chr01	98395376	T	C	T	10	10,0	Y	10	5,5	T	5	5,0	T	16	16,0	NON_SYNONYMOUS_CODING	aTg/aCg
Chr01	98396671	T	C	T	7	7,0	Y	6	2,4	Y	13	11,2	T	10	10,0	NON_SYNONYMOUS_CODING	Tcc/Ccc
Chr01	98398754	C	A	C	7	6,1	A	4	0,4	A	9	0,9	M	3	2,1	NON_SYNONYMOUS_CODING	Cct/Act
Chr01	98399083	A	C	A	9	9,0	M	5	1,4	C	2	0,2	A	1	1,0	NON_SYNONYMOUS_CODING	aAa/aCa
Chr01	98406884	T	C	N	.	.	Y	2	1,1	T	4	4,0	T	2	2,0	INTRON	-
Chr01	98408223	G	A	N	.	.	R	5	2,3	R	6	3,3	G	4	4,0	INTRON	-
Chr01	98425236	A	C	A	4	4,0	M	12	7,5	A	10	10,0	M	14	10,4	SYNONYMOUS_CODING	atA/atC
Chr01	98425420	T	C	T	1	1,0	Y	1	0,1	T	2	2,0	T	2	2,0	DOWNSTREAM	-
Chr01	98458927	T	C	T	1	1,0	Y	5	3,2	N	.	.	T	8	7,1	INTRON	-
Chr01	98460508	A	T	A	4	4,0	T	7	0,7	W	8	3,5	A	2	2,0	UTR_3_PRIME	-
Chr01	98469967	A	T	W	5	2,3	W	3	1,2	W	12	1,11	W	13	9,4	NON_SYNONYMOUS_CODING	cTc/cAc
Chr01	98470844	T	G	K	13	5,8	K	4	1,3	K	21	3,18	K	12	8,4	NON_SYNONYMOUS_CODING	Atc/Ctc
Chr01	98558813	A	G	N	.	.	G	1	0,1	G	9	0,9	G	19	0,19	SYNONYMOUS_CODING	ttA/ttG
Chr01	98561373	T	C	C	1	0,1	C	9	0,9	C	7	0,7	C	17	0,17	UTR_3_PRIME	-
Chr01	98608189	A	G	N	.	.	G	5	0,5	N	.	.	N	.	.	INTRON	-
Chr01	98608217	A	G	N	.	.	G	10	0,10	N	.	.	N	.	.	INTRON	-
Chr01	98640465	A	G	N	.	.	G	9	0,9	G	1	0,1	G	6	0,6	SYNONYMOUS_CODING	ctA/ctG
Chr01	98642038	T	A	N	.	.	W	6	4,2	T	6	6,0	T	5	5,0	INTRON	-
Chr01	98662206	A	G	N	.	.	G	8	0,8	G	9	0,9	G	6	3,3	SYNONYMOUS_CODING	ctA/ctG
Chr01	98666727	C	T	N	.	.	T	6	0,6	T	6	0,6	T	5	0,5	INTRON	-
Chr01	98667153	T	C	N	.	.	Y	8	6,2	T	11	11,0	T	6	6,0	INTRON	-
Chr01	98678287	T	A	T	1	1,0	A	4	0,4	T	3	3,0	T	6	6,0	NON_SYNONYMOUS_CODING	Aac/Tac
Chr01	98685533	C	A	C	7	7,0	M	10	8,2	C	32	32,0	C	25	25,0	NON_SYNONYMOUS_CODING	tGc/tTc
Chr01	98700391	C	T	C	2	2,0	Y	2	1,1	C	1	1,0	N	.	.	INTRON	-
Chr01	98702215	T	C	T	2	2,0	Y	9	6,3	T	21	21,0	T	28	28,0	UTR_3_PRIME	-
Chr01	98704153	A	G	A	3	3,0	R	4	1,3	A	15	15,0	A	15	15,0	INTRON	-
Chr01	98717266	A	C	N	.	.	C	1	0,1	C	5	0,5	C	2	0,2	NON_SYNONYMOUS_CODING	Ttt/Gtt
Chr01	98719856	A	T	A	4	4,0	W	2	1,1	T	1	0,1	T	10	0,10	NON_SYNONYMOUS_CODING	cTg/cAg
Chr01	98723267	T	G	T	7	7,0	K	4	2,2	T	7	7,0	T	17	17,0	NON_SYNONYMOUS_CODING	gAt/gCt
Chr01	98768978	A	G	A	1	1,0	G	5	0,5	N	.	.	A	9	9,0	INTRON	-
Chr01	98775652	C	G	N	.	.	G	3	0,3	C	3	3,0	N	.	.	INTRON	-
Chr01	98778764	A	T	A	3	3,0	W	3	1,2	A	3	3,0	A	14	14,0	UTR_5_PRIME	-
Chr01	98816979	A	T	A	6	6,0	W	9	7,2	A	20	20,0	A	6	6,0	INTRON	-
Chr01	98820286	G	A	G	4	4,0	R	4	3,1	G	4	4,0	G	2	2,0	INTRON	-
Chr01	98820647	G	A	R	1	1,0	A	6	0,6	A	2	0,2	G	3	3,0	INTRON	-
Chr01	98841407	T	C	T	4	4,0	C	5	0,5	T	15	14,1	T	15	15,0	INTRON	-
Chr01	98842276	T	C	T	7	7,0	C	18	0,18	Y	12	7,5	Y	26	16,10	INTRON	-
Chr01	98843510	C	T	C	6	6,0	Y	10	8,2	C	6	6,0	C	18	18,0	INTRON	-
Chr01	98846532	T	G	T	4	4,0	K	3	2,1	K	12	6,6	K	4	3,1	UTR_3_PRIME	-
Chr01	98846795	G	T	K	4	1,3	K	4	1,3	K	13	10,3	K	17	5,12	UTR_3_PRIME	-
Chr01	98846913	C	T	N	.	.	T	3	0,3	Y	3	2,1	Y	7	5,2	UTR_3_PRIME	-
Chr01	98846942	G	A	N	.	.	A	3	0,3	R	3	2,1	R	7	5,2	UTR_3_PRIME	-
Chr01	98847111	A	C	A	2	2,0	M	7	5,2	M	9	8,1	A	6	6,0	UTR_3_PRIME	-
Chr01	98847647	A	T	A	1	1,0	W	5	4,1	A	2	2,0	N	.	.	UTR_3_PRIME	-
Chr01	98872568	A	T	N	.	.	W	2	1,1	A	2	2,0	N	.	.	INTRON	-
Chr01	98889228	A	G	A	10	10,0	R	12	9,3	R	12	11,1	A	31	31,0	NON_SYNONYMOUS_CODING	Acg/Gcg
Chr01	98971524	A	G	A	1	1,0	G	8	0,8	R	14	10,4	A	9	9,0	INTRON	-
Chr01	99101334	C	T	C	7	7,0	Y	16	12,4	C	4	4,0	C	18	18,0	UTR_3_PRIME	-
Chr01	99101909	C	T	C	8	8,0	Y	16	12,4	C	15	15,0	C	20	20,0	NON_SYNONYMOUS_CODING	Ctc/Ttc
Chr01	99252316	A	T	A	19	19,0	W	1	0,1	A	8	8,0	A	5	5,0	INTRON	-
Chr01	99262894	G	T	G	6	6,0	K	1	0,1	G	6	6,0	G	5	5,0	UTR_3_PRIME	-
Chr01	99336401	A	G	A	1	1,0	R	3	1,2	R	15	9,6	A	14	14,0	INTERGENIC
Chr01	99361214	C	T	N	.	.	Y	26	22,4	C	25	25,0	C	17	17,0	DOWNSTREAM	-
Chr01	99371309	T	A	T	2	2,0	A	1	0,1	W	9	7,2	A	1	0,1	INTRON	-
Chr01	99420641	G	A	G	16	16,0	R	30	26,4	G	16	16,0	G	31	31,0	NON_SYNONYMOUS_CODING	aCa/aTa
Chr01	99464565	T	C	T	4	4,0	Y	9	7,2	T	6	6,0	T	17	17,0	NON_SYNONYMOUS_CODING	Aaa/Gaa
Chr01	99490197	A	T	A	3	3,0	W	8	6,2	A	11	11,0	A	4	4,0	UTR_3_PRIME	-
Chr01	99640418	T	C	N	.	.	Y	1	0,1	T	3	3,0	T	7	7,0	INTRON	-
Chr01	99660257	T	A	T	4	4,0	W	16	13,3	T	11	11,0	T	10	10,0	INTRON	-
Chr01	99718494	A	G	A	5	5,0	R	4	1,3	A	17	16,1	A	15	15,0	NON_SYNONYMOUS_CODING	Tca/Cca
Chr01	99718500	C	A	C	8	8,0	M	4	1,3	C	22	22,0	C	15	15,0	NON_SYNONYMOUS_CODING	Gca/Tca
Chr01	99802738	C	T	C	3	3,0	Y	5	2,3	C	4	4,0	C	19	19,0	INTRON	-
Chr01	99820804	T	G	N	.	.	K	2	1,1	G	2	0,2	T	3	3,0	NON_SYNONYMOUS_CODING	Aaa/Caa
Chr01	99839579	G	T	G	12	12,0	K	17	7,10	G	18	18,0	G	16	16,0	INTRON	-
Chr01	99849096	T	C	T	2	2,0	Y	4	3,1	T	3	3,0	T	2	2,0	INTRON	-
Chr01	99855182	A	G	A	5	5,0	R	7	4,3	A	7	7,0	A	6	6,0	NON_SYNONYMOUS_CODING	aTc/aCc
Chr01	99893253	T	C	T	3	3,0	Y	1	0,1	N	.	.	T	3	3,0	INTRON	-
Chr01	100007035	T	G	N	.	.	G	2	0,2	K	6	1,5	T	2	2,0	INTRON	-
Chr01	100007178	G	A	G	2	2,0	R	8	4,4	G	4	4,0	N	.	.	INTRON	-
Chr01	100043442	G	A	G	9	9,0	R	10	7,3	G	24	24,0	G	29	29,0	SYNONYMOUS_CODING	ccC/ccT
Chr01	100097094	G	A	A	6	0,6	A	16	0,16	A	24	0,24	A	27	0,27	UTR_3_PRIME	-
Chr01	100097149	C	T	T	2	0,2	T	8	0,8	T	4	0,4	T	6	0,6	UTR_3_PRIME	-
Chr01	100122118	T	A	T	4	4,0	A	3	0,3	N	.	.	T	3	3,0	NON_SYNONYMOUS_CODING	gAa/gTa
Chr01	100172161	G	A	G	8	8,0	R	8	2,6	R	16	10,6	R	15	3,12	INTERGENIC
Chr01	100180159	C	A	N	.	.	A	8	0,8	A	23	1,22	M	10	3,7	UNKNOWN
Chr01	100180165	T	C	N	.	.	Y	10	8,2	N	.	.	T	10	10,0	UNKNOWN
Chr01	100193890	T	C	N	.	.	Y	1	0,1	T	4	4,0	N	.	.	DOWNSTREAM	-
Chr01	100199856	A	G	A	4	4,0	R	12	10,2	A	36	36,0	A	36	36,0	SYNONYMOUS_CODING	Ttg/Ctg
Chr01	100234859	A	T	N	.	.	W	1	0,1	N	.	.	A	3	3,0	INTRON	-
Chr01	100236041	C	T	C	8	8,0	Y	9	6,3	C	12	12,0	C	8	8,0	INTRON	-
Chr01	100249183	G	A	N	.	.	R	2	1,1	G	15	15,0	G	4	4,0	INTRON	-
Chr01	100250726	A	C	N	.	.	M	11	8,3	M	16	9,7	M	6	5,1	SYNONYMOUS_CODING	gtT/gtG
Chr01	100377034	T	C	T	5	5,0	Y	1	0,1	T	5	5,0	T	2	2,0	SYNONYMOUS_CODING	ggT/ggC
Chr01	100385702	A	G	A	2	2,0	R	2	0,2	N	.	.	A	4	4,0	DOWNSTREAM	-
Chr01	100388140	G	A	N	.	.	R	2	1,1	G	6	6,0	G	2	2,0	UNKNOWN
Chr01	100506152	G	A	G	1	1,0	R	1	0,1	G	6	6,0	G	4	4,0	INTRON	-
Chr01	100519885	T	C	T	2	2,0	Y	3	2,1	Y	4	3,1	T	7	7,0	INTRON	-
Chr01	100526075	T	C	N	.	.	Y	6	4,2	T	3	3,0	T	18	18,0	INTRON	-
Chr01	100527002	G	A	G	9	9,0	R	14	11,3	G	16	16,0	G	49	49,0	SYNONYMOUS_CODING	ccG/ccA
Chr01	100527327	G	C	G	3	3,0	S	5	3,2	G	16	16,0	G	21	21,0	NON_SYNONYMOUS_CODING	Gca/Cca
Chr01	100527395	G	A	G	3	3,0	R	2	1,1	R	15	9,6	G	23	23,0	SYNONYMOUS_CODING	ctG/ctA
Chr01	100527420	G	T	G	3	3,0	K	1	0,1	K	11	10,1	G	19	19,0	NON_SYNONYMOUS_CODING	Gcc/Tcc
Chr01	100537864	C	A	C	1	1,0	M	2	0,2	N	.	.	C	6	6,0	INTERGENIC
Chr01	100639071	T	C	N	.	.	Y	2	0,2	T	2	2,0	T	2	2,0	UTR_3_PRIME	-
Chr01	100640302	C	A	C	1	1,0	M	4	2,2	C	6	6,0	C	9	9,0	INTRON	-
Chr01	100643656	C	G	C	3	3,0	S	5	3,2	C	11	11,0	C	11	11,0	NON_SYNONYMOUS_CODING	tCt/tGt
Chr01	100646268	T	C	T	4	4,0	Y	9	6,3	T	15	15,0	T	17	17,0	DOWNSTREAM	-
Chr01	100652825	A	G	N	.	.	R	1	0,1	A	6	6,0	A	10	10,0	SYNONYMOUS_CODING	aaT/aaC
Chr01	100652977	T	C	N	.	.	Y	3	1,2	C	1	0,1	Y	8	1,7	NON_SYNONYMOUS_CODING	aAt/aGt
Chr01	100652983	A	C	C	1	0,1	M	5	3,2	M	16	8,8	M	27	23,4	NON_SYNONYMOUS_CODING	cTt/cGt
Chr01	100696973	T	C	T	4	4,0	Y	15	12,3	T	15	15,0	Y	12	10,2	SPLICE_SITE_REGION	-
Chr01	100813917	G	A	G	3	3,0	R	3	1,2	G	5	5,0	G	2	2,0	UTR_3_PRIME	-
Chr01	100816885	A	G	A	2	2,0	R	6	4,2	A	16	16,0	A	12	12,0	INTRON	-
Chr01	100816935	T	C	Y	4	3,1	Y	8	6,2	Y	24	20,4	Y	23	20,3	SYNONYMOUS_CODING	ctA/ctG
Chr01	100817862	T	C	T	3	3,0	Y	15	12,3	T	30	30,0	T	24	24,0	NON_SYNONYMOUS_CODING	gAa/gGa
Chr01	100832087	A	G	A	8	8,0	R	10	2,8	A	8	8,0	A	18	18,0	DOWNSTREAM	-
Chr01	100839512	C	T	C	10	10,0	Y	5	3,2	C	17	17,0	C	3	3,0	INTERGENIC
Chr01	100927908	G	A	N	.	.	R	12	9,3	G	24	24,0	G	7	7,0	INTRON	-
Chr01	100928196	C	T	C	4	4,0	Y	2	0,2	C	11	11,0	C	9	9,0	INTRON	-
Chr01	100931192	T	G	T	9	9,0	K	11	9,2	T	11	10,1	T	1	1,0	UTR_3_PRIME	-
Chr01	100986554	C	T	C	9	9,0	Y	9	6,3	C	15	15,0	C	20	20,0	SYNONYMOUS_CODING	tcC/tcT
Chr01	100986704	T	C	T	15	15,0	C	3	0,3	Y	21	16,5	Y	12	10,2	SYNONYMOUS_CODING	caT/caC
Chr01	100986897	C	A	C	5	5,0	M	1	0,1	M	8	7,1	M	8	7,1	NON_SYNONYMOUS_CODING	Ctt/Att
Chr01	100987196	G	T	G	11	11,0	K	9	1,8	K	16	14,2	G	28	27,1	NON_SYNONYMOUS_CODING	agG/agT
Chr01	100987431	C	A	M	11	8,3	M	18	13,5	M	35	18,17	M	26	19,7	SYNONYMOUS_CODING	Cgg/Agg
Chr01	101008224	A	G	A	3	3,0	R	5	2,3	R	6	4,2	A	6	6,0	INTERGENIC
Chr01	101008230	C	T	C	3	3,0	Y	5	2,3	Y	6	4,2	C	6	6,0	INTERGENIC
Chr01	101016693	G	A	N	.	.	A	2	0,2	A	1	0,1	A	1	0,1	NON_SYNONYMOUS_CODING	aGg/aAg
Chr01	101040990	T	C	T	2	2,0	Y	5	2,3	T	25	25,0	T	14	14,0	DOWNSTREAM	-
Chr01	101041481	A	G	A	2	2,0	R	2	0,2	A	5	5,0	A	1	1,0	DOWNSTREAM	-
Chr01	101041995	G	T	G	11	11,0	K	5	2,3	G	23	23,0	G	26	26,0	DOWNSTREAM	-
Chr01	101044018	C	T	C	2	2,0	Y	5	1,4	N	.	.	N	.	.	INTRON	-
Chr01	101044117	A	G	A	7	7,0	R	9	3,6	A	21	19,2	A	16	16,0	UTR_3_PRIME	-
Chr01	101072734	G	A	G	12	12,0	R	19	11,8	G	28	28,0	G	34	34,0	STOP_GAINED	Caa/Taa
Chr01	101140975	T	A	N	.	.	W	4	3,1	T	7	7,0	W	10	8,2	NON_SYNONYMOUS_CODING	aTt/aAt
Chr01	101166770	G	C	N	.	.	S	5	3,2	G	3	3,0	G	8	8,0	NON_SYNONYMOUS_CODING	Cgg/Ggg
Chr01	101286631	T	C	N	.	.	C	6	0,6	T	3	3,0	T	1	1,0	INTRON	-
Chr01	101384895	T	C	N	.	.	Y	8	5,3	T	9	9,0	T	3	3,0	SPLICE_SITE_REGION	-
Chr01	101393084	G	A	N	.	.	A	2	0,2	A	3	0,3	N	.	.	INTRON	-
Chr01	101425167	G	T	T	2	0,2	T	3	0,3	T	12	0,12	T	3	0,3	STOP_GAINED	Gag/Tag
Chr01	101461501	G	C	N	.	.	S	5	2,3	G	2	2,0	G	1	1,0	NON_SYNONYMOUS_CODING	aaC/aaG
Chr01	101470672	T	C	T	1	1,0	C	3	0,3	T	2	2,0	T	1	1,0	INTRON	-
Chr01	101586315	A	T	A	7	7,0	W	14	11,3	A	17	17,0	A	7	7,0	INTRON	-
Chr01	101606729	A	G	A	19	19,0	R	14	10,4	A	34	30,4	A	24	24,0	SYNONYMOUS_CODING	tgT/tgC
Chr01	101607735	A	C	A	3	3,0	M	16	13,3	A	17	17,0	A	42	42,0	SYNONYMOUS_CODING	gcT/gcG
Chr01	101641571	G	A	G	2	2,0	R	11	9,2	G	15	15,0	G	14	14,0	INTERGENIC
Chr01	101692726	G	T	K	3	2,1	K	9	7,2	N	.	.	G	4	4,0	NON_SYNONYMOUS_CODING	tGg/tTg
Chr01	101724359	A	G	A	2	2,0	R	9	7,2	A	4	4,0	N	.	.	DOWNSTREAM	-
Chr01	101803588	A	G	A	5	5,0	R	11	7,4	A	2	2,0	A	3	3,0	UPSTREAM	-
Chr01	101810378	C	A	C	5	5,0	M	7	3,4	M	15	2,13	M	30	10,20	SPLICE_SITE_REGION	-
Chr01	101810384	G	A	G	5	5,0	R	7	3,4	R	13	2,11	R	26	10,16	SYNONYMOUS_CODING	ctG/ctA
Chr01	101820058	C	T	N	.	.	Y	3	1,2	N	.	.	C	8	8,0	STOP_GAINED	tGg/tAg
Chr01	101829660	A	T	A	3	3,0	W	6	4,2	A	1	1,0	A	7	7,0	NON_SYNONYMOUS_CODING	aAg/aTg
Chr01	101831098	A	C	N	.	.	C	2	0,2	A	10	10,0	N	.	.	INTRON	-
Chr01	101856756	A	G	N	.	.	R	3	2,1	N	.	.	A	4	4,0	SYNONYMOUS_CODING	ttT/ttC
Chr01	101894173	C	A	N	.	.	M	6	4,2	C	4	4,0	N	.	.	INTRON	-
Chr01	101899610	C	G	N	.	.	S	4	2,2	N	.	.	G	2	0,2	NON_SYNONYMOUS_CODING	aaG/aaC
Chr01	101899678	C	G	N	.	.	G	1	0,1	N	.	.	G	2	0,2	NON_SYNONYMOUS_CODING	Gct/Cct
Chr01	101928842	T	A	N	.	.	A	5	0,5	W	9	3,6	W	4	2,2	INTRON	-
Chr01	102011866	C	T	C	1	1,0	Y	13	10,3	C	13	13,0	C	30	30,0	INTRON	-
Chr01	102048127	C	A	C	1	1,0	M	7	6,1	M	8	6,2	C	14	13,1	UTR_3_PRIME	-
Chr01	102048162	T	A	T	4	4,0	W	9	6,3	W	20	11,9	W	26	19,7	UTR_3_PRIME	-
Chr01	102051093	A	G	A	11	11,0	R	4	3,1	A	17	17,0	A	18	18,0	SYNONYMOUS_CODING	ccT/ccC
Chr01	102057435	C	T	C	4	4,0	Y	8	6,2	C	21	21,0	C	7	7,0	INTRON	-
Chr01	102140491	T	C	N	.	.	C	3	0,3	T	2	2,0	T	2	2,0	INTRON	-
Chr01	102154880	T	G	T	1	1,0	G	3	0,3	N	.	.	T	2	2,0	NON_SYNONYMOUS_CODING	aaT/aaG
Chr01	102167562	A	G	A	2	2,0	R	4	3,1	A	7	7,0	A	11	11,0	SPLICE_SITE_ACCEPTOR	-
Chr01	102212063	G	T	N	.	.	T	2	0,2	N	.	.	T	10	0,10	INTRON	-
Chr01	102212393	T	C	T	8	8,0	Y	21	17,4	T	27	27,0	T	9	9,0	NON_SYNONYMOUS_CODING	gTa/gCa
Chr01	102216194	G	A	G	1	1,0	R	9	5,4	G	5	5,0	G	6	6,0	DOWNSTREAM	-
Chr01	102216724	A	G	A	7	7,0	G	5	0,5	A	1	1,0	A	3	3,0	DOWNSTREAM	-
Chr01	102262338	C	A	C	1	1,0	M	5	2,3	C	10	10,0	C	20	20,0	UTR_3_PRIME	-
Chr01	102270334	G	C	G	7	7,0	S	8	6,2	G	4	4,0	G	8	8,0	NON_SYNONYMOUS_CODING	Cta/Gta
Chr01	102323555	G	T	N	.	.	T	1	0,1	K	8	4,4	N	.	.	UPSTREAM	-
Chr01	102348504	G	A	R	10	4,6	R	19	8,11	R	9	1,8	R	12	10,2	NON_SYNONYMOUS_CODING	Gta/Ata
Chr01	102348556	C	G	S	6	1,5	S	5	1,4	S	4	1,3	S	10	8,2	NON_SYNONYMOUS_CODING	gCa/gGa
Chr01	102377692	A	T	N	.	.	W	1	0,1	A	1	1,0	A	3	3,0	UTR_3_PRIME	-
Chr01	102410071	A	T	N	.	.	W	11	9,2	A	8	8,0	A	2	2,0	UTR_3_PRIME	-
Chr01	102443408	T	C	T	2	2,0	Y	10	5,5	T	12	12,0	T	26	26,0	INTRON	-
Chr01	102560577	T	A	T	8	8,0	W	4	3,1	T	16	16,0	T	26	26,0	UNKNOWN
Chr01	102561289	G	A	A	2	0,2	A	6	0,6	A	1	0,1	A	2	0,2	INTERGENIC
Chr01	102587768	T	A	T	4	4,0	W	4	3,1	T	6	6,0	T	14	14,0	NON_SYNONYMOUS_CODING	Agg/Tgg
Chr01	102587965	C	G	C	9	9,0	S	8	6,2	C	19	19,0	C	11	11,0	NON_SYNONYMOUS_CODING	aGc/aCc
Chr01	102626261	T	A	T	7	7,0	W	7	5,2	T	25	25,0	T	55	55,0	NON_SYNONYMOUS_CODING	gTg/gAg
Chr01	102626829	T	G	T	8	8,0	K	7	5,2	T	29	29,0	T	30	30,0	SYNONYMOUS_CODING	gcT/gcG
Chr01	102629568	G	A	G	2	2,0	R	5	3,2	G	7	7,0	G	14	14,0	UTR_3_PRIME	-
Chr01	102635090	A	C	A	7	7,0	M	10	7,3	A	11	11,0	A	10	10,0	NON_SYNONYMOUS_CODING	gAt/gCt
Chr01	102672242	A	G	N	.	.	R	1	0,1	N	.	.	A	13	13,0	NON_SYNONYMOUS_CODING	gAc/gGc
Chr01	102674948	G	A	G	7	7,0	R	5	1,4	G	24	24,0	G	19	19,0	NON_SYNONYMOUS_CODING	Gga/Aga
Chr01	102682815	T	C	T	5	5,0	Y	6	3,3	C	19	1,18	Y	6	1,5	NON_SYNONYMOUS_CODING	aAa/aGa
Chr01	102756485	A	G	A	2	2,0	R	6	2,4	A	10	10,0	A	3	3,0	SYNONYMOUS_CODING	ccT/ccC
Chr01	102757480	G	C	G	1	1,0	S	10	8,2	G	6	6,0	G	30	30,0	SYNONYMOUS_CODING	ggC/ggG
Chr01	102757604	G	A	G	6	6,0	R	4	1,3	G	6	6,0	G	18	18,0	NON_SYNONYMOUS_CODING	tCt/tTt
Chr01	102759335	T	A	N	.	.	W	7	4,3	N	.	.	T	10	10,0	UPSTREAM	-
Chr01	102808328	C	A	C	8	8,0	A	18	0,18	M	27	16,11	M	22	15,7	INTRON	-
Chr01	102897700	C	T	T	3	0,3	T	2	0,2	N	.	.	N	.	.	INTRON	-
Chr01	102933966	A	G	A	1	1,0	G	6	0,6	R	7	4,3	A	13	13,0	UTR_3_PRIME	-
Chr01	102934337	A	G	R	7	4,3	G	9	0,9	A	6	6,0	A	13	13,0	UTR_3_PRIME	-
Chr01	102936037	C	A	N	.	.	M	1	0,1	N	.	.	C	6	6,0	INTRON	-
Chr01	102936554	G	A	N	.	.	R	2	1,1	G	6	6,0	N	.	.	INTRON	-
Chr01	102994687	T	C	N	.	.	Y	4	3,1	T	1	1,0	Y	9	6,3	DOWNSTREAM	-
Chr01	103003223	C	A	N	.	.	M	5	2,3	C	4	4,0	C	3	3,0	INTRON	-
Chr01	103027737	C	G	S	19	15,4	S	30	25,5	C	13	12,1	C	18	16,2	SYNONYMOUS_CODING	acC/acG
Chr01	103027785	T	C	Y	16	13,3	Y	21	17,4	T	12	12,0	T	15	15,0	SYNONYMOUS_CODING	ggT/ggC
Chr01	103126689	T	A	T	3	3,0	W	1	0,1	W	12	5,7	T	2	2,0	INTRON	-
Chr01	103138230	A	G	N	.	.	R	2	0,2	A	2	2,0	A	5	5,0	SPLICE_SITE_REGION	-
Chr01	103138507	C	T	C	3	3,0	Y	1	0,1	C	6	6,0	C	17	17,0	INTRON	-
Chr01	103203829	A	T	N	.	.	W	9	7,2	A	5	5,0	A	17	17,0	UTR_3_PRIME	-
Chr01	103203937	T	C	T	2	2,0	Y	22	17,5	T	8	8,0	T	23	23,0	UTR_3_PRIME	-
Chr01	103250315	A	G	A	12	12,0	R	10	8,2	A	21	21,0	A	25	25,0	UTR_3_PRIME	-
Chr01	103305254	G	A	G	4	4,0	A	13	4,9	G	10	5,5	G	5	4,1	SYNONYMOUS_CODING	ggG/ggA
Chr01	103305390	A	G	A	2	2,0	R	12	9,3	A	8	5,3	A	6	4,2	NON_SYNONYMOUS_CODING	Act/Gct
Chr01	103328899	G	T	G	17	17,0	K	9	6,3	G	8	8,0	G	2	2,0	UTR_3_PRIME	-
Chr01	103328978	G	A	G	18	18,0	R	9	7,2	G	3	3,0	G	2	2,0	UTR_3_PRIME	-
Chr01	103334007	T	C	T	4	4,0	Y	6	3,3	T	5	5,0	T	5	5,0	UPSTREAM	-
Chr01	103334080	T	C	T	7	7,0	Y	2	0,2	T	1	1,0	Y	9	8,1	UPSTREAM	-
Chr01	103419261	G	C	G	6	6,0	S	15	6,9	S	19	17,2	G	15	15,0	NON_SYNONYMOUS_CODING	Caa/Gaa
Chr01	103423433	C	G	N	.	.	S	2	1,1	C	9	9,0	C	10	10,0	UPSTREAM	-
Chr01	103431551	C	A	N	.	.	M	2	0,2	C	1	1,0	C	2	2,0	UPSTREAM	-
Chr01	103481689	A	G	A	13	13,0	R	10	7,3	A	9	9,0	A	10	10,0	NON_SYNONYMOUS_CODING	cTc/cCc
Chr01	103481997	A	G	A	3	3,0	R	3	1,2	A	4	4,0	R	10	7,3	INTRON	-
Chr01	103635666	C	T	N	.	.	Y	5	1,4	N	.	.	C	5	5,0	UTR_3_PRIME	-
Chr01	103799129	C	G	C	2	2,0	G	3	0,3	C	8	8,0	N	.	.	NON_SYNONYMOUS_CODING	Caa/Gaa
Chr01	103800302	C	T	Y	1	1,0	T	6	0,6	T	6	0,6	Y	6	1,5	INTRON	-
Chr01	103812408	C	A	N	.	.	M	6	2,4	A	6	0,6	A	3	0,3	SYNONYMOUS_CODING	tcC/tcA
Chr01	103846776	A	G	A	3	3,0	R	13	11,2	A	3	3,0	A	28	28,0	UTR_3_PRIME	-
Chr01	103849119	T	C	T	3	3,0	Y	6	4,2	T	6	6,0	T	23	23,0	SYNONYMOUS_CODING	cgA/cgG
Chr01	103879645	A	G	A	2	2,0	G	4	0,4	N	.	.	A	6	6,0	NON_SYNONYMOUS_CODING	gAc/gGc
Chr01	103880277	A	G	N	.	.	R	7	5,2	R	7	3,4	R	13	8,5	SYNONYMOUS_CODING	ctA/ctG
Chr01	103903739	T	A	A	2	0,2	A	10	0,10	A	20	0,20	A	13	0,13	INTRON	-
Chr01	103903762	G	A	A	2	0,2	A	8	0,8	A	20	0,20	A	14	0,14	INTRON	-
Chr01	103908623	T	A	T	4	4,0	W	4	3,1	T	15	15,0	T	25	25,0	UTR_5_PRIME	-
Chr01	103910212	G	A	G	9	9,0	R	12	10,2	G	19	19,0	G	20	20,0	UTR_5_PRIME	-
Chr01	103945487	T	C	T	1	1,0	Y	4	2,2	T	4	4,0	T	3	3,0	INTRON	-
Chr01	103988356	G	C	N	.	.	C	5	0,5	G	11	11,0	G	17	17,0	NON_SYNONYMOUS_CODING	tGc/tCc
Chr01	104015856	C	G	S	4	1,3	S	18	9,9	S	19	12,7	S	13	9,4	STOP_GAINED	taC/taG
Chr01	104050822	G	A	G	2	2,0	R	16	11,5	G	5	5,0	R	21	15,6	UTR_3_PRIME	-
Chr01	104050841	T	C	T	2	2,0	Y	16	11,5	T	5	5,0	Y	21	15,6	NON_SYNONYMOUS_CODING	aAg/aGg
Chr01	104050975	A	G	A	6	6,0	R	9	6,3	A	13	13,0	R	16	12,4	SYNONYMOUS_CODING	ttT/ttC
Chr01	104059219	T	C	T	6	6,0	Y	8	6,2	T	21	21,0	T	12	12,0	INTRON	-
Chr01	104068178	T	G	T	10	10,0	K	21	16,5	T	14	13,1	T	30	30,0	NON_SYNONYMOUS_CODING	Ttt/Gtt
Chr01	104075533	G	A	G	1	1,0	R	5	3,2	G	5	5,0	G	12	12,0	UNKNOWN
Chr01	104086734	G	A	G	4	4,0	A	4	0,4	R	21	12,9	R	18	10,8	INTRON	-
Chr01	104086816	G	A	R	3	2,1	R	9	1,8	R	39	28,11	R	27	12,15	INTRON	-
Chr01	104094688	A	C	C	3	0,3	C	2	0,2	C	20	0,20	C	13	0,13	INTRON	-
Chr01	104095952	T	C	T	9	9,0	Y	12	8,4	T	20	20,0	T	17	17,0	INTRON	-
Chr01	104096895	A	T	A	1	1,0	W	3	1,2	A	3	3,0	W	6	5,1	NON_SYNONYMOUS_CODING	Tgg/Agg
Chr01	104112464	A	G	A	3	3,0	R	8	4,4	A	7	7,0	A	3	3,0	UTR_3_PRIME	-
Chr01	104137153	T	C	T	1	1,0	Y	5	1,4	T	2	2,0	N	.	.	INTRON	-
Chr01	104138089	A	G	A	4	4,0	R	7	4,3	A	3	3,0	A	13	13,0	INTRON	-
Chr01	104138962	G	A	G	6	6,0	R	5	3,2	G	10	10,0	G	31	31,0	UTR_3_PRIME	-
Chr01	104139288	C	T	N	.	.	Y	1	0,1	C	3	3,0	C	3	3,0	UTR_3_PRIME	-
Chr01	104147948	A	C	A	8	8,0	M	3	1,2	A	9	9,0	A	11	11,0	UPSTREAM	-
Chr01	104192380	C	T	Y	6	4,2	Y	6	5,1	C	8	8,0	Y	13	11,2	NON_SYNONYMOUS_CODING	Cca/Tca
Chr01	104217902	T	A	N	.	.	A	2	0,2	A	6	0,6	W	3	1,2	DOWNSTREAM	-
Chr01	104218112	T	A	N	.	.	A	30	0,30	A	12	1,11	A	21	1,20	DOWNSTREAM	-
Chr01	104251756	A	G	R	3	2,1	G	1	0,1	N	.	.	G	1	0,1	UTR_5_PRIME	-
Chr01	104268911	T	G	T	4	4,0	K	12	5,7	K	7	6,1	K	24	20,4	START_GAINED	-
Chr01	104269462	C	T	Y	1	0,1	Y	10	7,3	C	22	22,0	Y	37	23,14	SYNONYMOUS_CODING	gcC/gcT
Chr01	104299315	A	T	N	.	.	W	4	1,3	N	.	.	A	2	2,0	INTRON	-
Chr01	104345015	A	T	A	1	1,0	T	3	0,3	A	3	3,0	A	3	3,0	INTRON	-
Chr01	104430422	A	G	R	6	3,3	R	13	11,2	A	30	27,3	A	15	15,0	SYNONYMOUS_CODING	cgT/cgC
Chr01	104543221	T	C	N	.	.	C	5	0,5	N	.	.	Y	1	1,0	UTR_3_PRIME	-
Chr01	104546516	G	T	G	2	2,0	K	1	0,1	N	.	.	G	2	2,0	INTRON	-
Chr01	104574400	A	G	N	.	.	G	3	0,3	A	4	4,0	N	.	.	UTR_3_PRIME	-
Chr01	104585887	G	A	N	.	.	R	1	0,1	G	1	1,0	G	4	4,0	SYNONYMOUS_CODING	ctG/ctA
Chr01	104587691	C	A	M	1	1,0	A	2	0,2	N	.	.	A	2	0,2	INTRON	-
Chr01	104623676	T	C	T	6	6,0	Y	17	11,6	T	3	3,0	T	34	34,0	SYNONYMOUS_CODING	tcT/tcC
Chr01	104625851	T	A	T	4	4,0	W	10	8,2	T	22	22,0	T	17	17,0	NON_SYNONYMOUS_CODING	gaT/gaA
Chr01	104658088	A	T	N	.	.	W	7	3,4	N	.	.	A	10	10,0	INTRON	-
Chr01	104750087	C	T	C	3	3,0	Y	11	8,3	C	24	24,0	C	2	2,0	NON_SYNONYMOUS_CODING	tCc/tTc
Chr01	104751293	C	T	C	8	8,0	Y	8	6,2	C	18	18,0	C	15	15,0	UTR_3_PRIME	-
Chr01	104797641	A	T	A	4	4,0	W	4	2,2	A	10	10,0	A	8	8,0	INTRON	-
Chr01	104803450	A	G	N	.	.	R	5	1,4	A	18	18,0	R	6	2,4	UTR_3_PRIME	-
Chr01	104832546	C	A	C	5	5,0	M	15	11,4	C	13	13,0	C	10	10,0	NON_SYNONYMOUS_CODING	gGt/gTt
Chr01	104832754	G	C	N	.	.	S	8	6,2	G	11	11,0	G	24	24,0	SYNONYMOUS_CODING	cgC/cgG
Chr01	104869178	C	A	M	5	3,2	M	3	2,1	C	5	5,0	M	6	5,1	UTR_5_PRIME	-
Chr01	104888473	T	C	N	.	.	C	3	0,3	N	.	.	Y	1	1,0	SYNONYMOUS_CODING	tgT/tgC
Chr01	104924164	C	T	N	.	.	Y	2	0,2	C	5	5,0	C	10	10,0	INTRON	-
Chr01	105071854	C	T	C	5	5,0	Y	2	0,2	C	23	23,0	C	8	8,0	UTR_3_PRIME	-
Chr01	105154509	C	T	C	8	8,0	Y	15	10,5	C	16	16,0	C	25	25,0	UTR_3_PRIME	-
Chr01	105188037	T	C	T	8	8,0	Y	10	7,3	T	4	4,0	T	4	4,0	NON_SYNONYMOUS_CODING	tTc/tCc
Chr01	105190212	G	A	R	5	2,3	R	8	3,5	R	32	12,20	R	29	17,12	SYNONYMOUS_CODING	aaG/aaA
Chr01	105190247	C	A	M	4	2,2	M	7	3,4	M	28	12,16	M	25	15,10	NON_SYNONYMOUS_CODING	aCc/aAc
Chr01	105231994	A	G	A	5	5,0	R	11	9,2	A	26	26,0	A	26	26,0	INTRON	-
Chr01	105240152	C	G	C	5	5,0	S	6	4,2	C	9	9,0	C	11	11,0	NON_SYNONYMOUS_CODING	Gca/Cca
Chr01	105240412	A	C	A	1	1,0	M	5	3,2	N	.	.	A	2	2,0	NON_SYNONYMOUS_CODING	cTa/cGa
Chr01	105264299	A	G	R	1	0,1	R	2	1,1	R	11	8,3	A	7	7,0	UTR_3_PRIME	-
Chr01	105286652	A	G	N	.	.	R	4	2,2	A	2	2,0	N	.	.	INTRON	-
Chr01	105286935	T	A	T	13	13,0	A	6	0,6	T	8	8,0	T	26	26,0	INTRON	-
Chr01	105287095	A	G	A	17	17,0	R	10	8,2	A	23	23,0	A	28	28,0	NON_SYNONYMOUS_CODING	Tgc/Cgc
Chr01	105329222	A	G	A	1	1,0	R	4	2,2	A	4	4,0	A	15	15,0	NON_SYNONYMOUS_CODING	Aaa/Gaa
Chr01	105339756	C	T	C	1	1,0	Y	9	7,2	C	3	3,0	N	.	.	INTRON	-
Chr01	105373405	G	A	N	.	.	A	5	0,5	R	1	1,0	N	.	.	NON_SYNONYMOUS_CODING	Gcc/Acc
Chr01	105373742	T	G	N	.	.	K	1	0,1	N	.	.	T	4	4,0	SYNONYMOUS_CODING	gtT/gtG
Chr01	105383525	T	A	N	.	.	A	1	0,1	A	11	0,11	N	.	.	SPLICE_SITE_REGION	-
Chr01	105406476	C	T	N	.	.	Y	1	0,1	N	.	.	C	4	4,0	INTRON	-
Chr01	105466592	T	G	T	2	2,0	K	1	0,1	T	9	9,0	T	4	4,0	NON_SYNONYMOUS_CODING	Act/Cct
Chr01	105482552	C	T	T	5	0,5	T	13	0,13	T	34	0,34	T	12	0,12	UTR_3_PRIME	-
Chr01	105542860	C	T	N	.	.	Y	6	4,2	C	15	15,0	C	8	8,0	NON_SYNONYMOUS_CODING	Cac/Tac
Chr01	105567301	C	A	N	.	.	M	6	4,2	C	8	8,0	C	5	5,0	SYNONYMOUS_CODING	ggG/ggT
Chr01	105574997	T	C	Y	1	1,0	C	1	0,1	N	.	.	C	1	0,1	INTRON	-
Chr01	105579131	C	T	N	.	.	T	1	0,1	C	6	6,0	T	3	0,3	NON_SYNONYMOUS_CODING	aGg/aAg
Chr01	105579193	G	A	A	10	0,10	A	4	0,4	R	24	6,18	A	25	0,25	SYNONYMOUS_CODING	gaC/gaT
Chr01	105579631	T	G	G	9	0,9	G	8	0,8	G	24	0,24	G	24	1,23	SYNONYMOUS_CODING	ggA/ggC
Chr01	105579718	G	C	C	2	0,2	C	1	0,1	C	7	0,7	C	11	1,10	SYNONYMOUS_CODING	ggC/ggG
Chr01	105620665	G	A	G	11	11,0	R	15	12,3	G	26	26,0	G	18	18,0	INTRON	-
Chr01	105739487	G	A	G	2	2,0	R	4	1,3	G	5	5,0	G	11	11,0	SYNONYMOUS_CODING	ggC/ggT
Chr01	105741845	G	T	G	2	2,0	K	8	6,2	G	33	33,0	G	19	19,0	UTR_5_PRIME	-
Chr01	105746185	C	T	C	6	6,0	Y	4	1,3	C	5	5,0	C	2	2,0	SYNONYMOUS_CODING	caG/caA
Chr01	105747855	C	T	N	.	.	Y	1	0,1	C	6	6,0	N	.	.	NON_SYNONYMOUS_CODING	atG/atA
Chr01	105769896	T	C	T	5	5,0	Y	12	9,3	T	16	16,0	T	24	24,0	INTRON	-
Chr01	105771051	A	G	R	2	1,1	R	2	1,1	N	.	.	A	9	9,0	NON_SYNONYMOUS_CODING	gAa/gGa
Chr01	105834298	A	G	A	8	8,0	R	5	2,3	A	7	7,0	A	2	2,0	UTR_3_PRIME	-
Chr01	105861544	A	G	A	6	6,0	R	7	6,1	A	19	18,1	R	9	7,2	NON_SYNONYMOUS_CODING	aTc/aCc
Chr01	105962601	A	G	A	2	2,0	R	3	1,2	A	5	5,0	A	5	5,0	INTRON	-
Chr01	106022224	T	A	W	4	3,1	W	25	21,4	N	.	.	T	1	1,0	NON_SYNONYMOUS_CODING	ttA/ttT
Chr01	106023587	A	T	A	8	8,0	W	27	23,4	A	8	8,0	A	2	2,0	UPSTREAM	-
Chr01	106031043	A	T	A	9	9,0	W	14	11,3	A	13	13,0	A	28	28,0	NON_SYNONYMOUS_CODING	gAt/gTt
Chr01	106149076	A	G	A	4	4,0	R	7	5,2	A	4	4,0	N	.	.	UTR_3_PRIME	-
Chr01	106182059	A	G	A	5	5,0	R	4	1,3	A	18	18,0	A	19	19,0	UTR_3_PRIME	-
Chr01	106222839	T	C	N	.	.	Y	8	6,2	T	4	4,0	T	6	6,0	INTRON	-
Chr01	106286639	A	G	N	.	.	R	10	7,3	A	4	4,0	A	11	11,0	SYNONYMOUS_CODING	ccA/ccG
Chr01	106293206	A	G	A	16	16,0	R	20	16,4	A	25	25,0	A	31	31,0	UTR_5_PRIME	-
Chr01	106293255	C	A	A	6	0,6	A	6	0,6	A	9	0,9	A	14	0,14	UTR_5_PRIME	-
Chr01	106411883	G	A	G	15	15,0	R	7	4,3	R	4	2,2	G	25	25,0	NON_SYNONYMOUS_CODING	gGa/gAa
Chr01	106417069	A	C	N	.	.	M	13	11,2	A	7	7,0	A	22	22,0	NON_SYNONYMOUS_CODING	cAg/cCg
Chr01	106421673	A	T	A	2	2,0	W	9	7,2	A	7	7,0	A	16	16,0	INTRON	-
Chr01	106671056	A	T	N	.	.	T	5	0,5	N	.	.	T	2	0,2	INTRON	-
Chr01	106671874	C	T	C	2	2,0	Y	3	1,2	N	.	.	C	5	5,0	INTRON	-
Chr01	106672206	T	C	T	6	6,0	C	2	0,2	Y	5	3,2	T	16	16,0	NON_SYNONYMOUS_CODING	gTa/gCa
Chr01	106724619	G	A	R	14	11,3	A	10	0,10	R	37	27,10	R	31	16,15	SYNONYMOUS_CODING	atC/atT
Chr01	106725648	C	T	C	2	2,0	Y	8	6,2	C	4	4,0	C	13	13,0	NON_SYNONYMOUS_CODING	Gaa/Aaa
Chr01	106726099	A	C	A	1	1,0	M	11	7,4	A	8	8,0	A	37	37,0	SYNONYMOUS_CODING	gcT/gcG
Chr01	106784205	A	G	R	7	4,3	R	4	3,1	R	21	16,5	A	7	7,0	SYNONYMOUS_CODING	gcT/gcC
Chr01	106786093	G	T	G	2	2,0	T	4	0,4	G	1	1,0	N	.	.	INTRON	-
Chr01	107032820	A	G	G	3	0,3	R	8	6,2	A	5	5,0	A	13	13,0	INTRON	-
Chr01	107041999	A	G	A	19	19,0	R	5	3,2	A	9	9,0	A	29	29,0	NON_SYNONYMOUS_CODING	gTt/gCt
Chr01	107139397	G	A	N	.	.	R	1	0,1	N	.	.	G	2	2,0	UTR_3_PRIME	-
Chr01	107143621	A	G	N	.	.	R	5	1,4	A	3	3,0	A	4	4,0	INTRON	-
Chr01	107144317	A	G	N	.	.	R	5	4,1	A	1	1,0	N	.	.	INTRON	-
Chr01	107144866	T	G	T	3	3,0	K	2	0,2	T	12	12,0	T	2	2,0	NON_SYNONYMOUS_CODING	gAa/gCa
Chr01	107150423	A	G	N	.	.	R	4	2,2	N	.	.	A	6	6,0	INTRON	-
Chr01	107170499	C	T	T	1	0,1	T	2	0,2	N	.	.	T	3	0,3	INTRON	-
Chr01	107257727	T	C	N	.	.	Y	2	1,1	N	.	.	T	3	3,0	INTRON	-
Chr01	107295793	G	C	G	5	5,0	S	5	4,1	G	7	7,0	S	13	12,1	UTR_3_PRIME	-
Chr01	107298906	C	T	Y	19	13,6	Y	17	14,3	Y	4	2,2	Y	43	27,16	SYNONYMOUS_CODING	agG/agA
Chr01	107298927	T	C	Y	12	8,4	Y	18	15,3	Y	8	4,4	Y	32	25,7	SYNONYMOUS_CODING	aaA/aaG
Chr01	107359031	A	G	A	2	2,0	R	5	3,2	A	5	5,0	A	1	1,0	INTRON	-
Chr01	107359055	A	G	A	2	2,0	R	6	4,2	A	7	7,0	A	4	4,0	INTRON	-
Chr01	107360593	A	G	A	10	10,0	R	9	4,5	A	34	34,0	A	25	25,0	INTRON	-
Chr01	107368742	T	C	T	7	7,0	Y	7	5,2	T	12	12,0	T	14	14,0	UTR_5_PRIME	-
Chr01	107368779	G	A	G	4	4,0	R	5	2,3	G	9	9,0	G	5	5,0	UTR_5_PRIME	-
Chr01	107451977	G	A	N	.	.	R	4	2,2	N	.	.	G	2	2,0	INTRON	-
Chr01	107563310	A	C	C	1	0,1	C	4	0,4	M	15	4,11	M	9	2,7	NON_SYNONYMOUS_CODING	aTt/aGt
Chr01	107642473	A	G	A	11	11,0	R	18	14,4	A	20	20,0	A	24	24,0	NON_SYNONYMOUS_CODING	Aga/Gga
Chr01	107645084	G	C	N	.	.	S	1	0,1	G	4	4,0	G	9	9,0	INTRON	-
Chr01	107692838	G	C	G	4	4,0	S	8	6,2	G	21	21,0	G	19	19,0	NON_SYNONYMOUS_CODING	tGt/tCt
Chr01	107720634	G	T	T	3	0,3	T	3	0,3	T	4	0,4	T	1	0,1	INTERGENIC
Chr01	107802262	T	C	T	16	16,0	Y	12	8,4	T	29	29,0	T	24	24,0	NON_SYNONYMOUS_CODING	gTc/gCc
Chr01	107830817	T	C	T	4	4,0	Y	6	4,2	T	9	9,0	T	18	18,0	NON_SYNONYMOUS_CODING	tAc/tGc
Chr01	107890724	A	G	A	1	1,0	G	3	0,3	A	1	1,0	A	5	5,0	INTRON	-
Chr01	107920183	A	G	N	.	.	R	2	1,1	N	.	.	A	4	4,0	INTRON	-
Chr01	107921907	G	T	N	.	.	K	9	7,2	G	10	10,0	G	5	5,0	INTRON	-
Chr01	107922878	G	T	N	.	.	K	9	7,2	N	.	.	G	1	1,0	INTRON	-
Chr01	107982344	G	A	G	10	10,0	R	1	0,1	R	9	8,1	N	.	.	UPSTREAM	-
Chr01	107985879	T	A	N	.	.	W	4	3,1	T	5	5,0	T	5	5,0	INTRON	-
Chr01	107990852	T	C	N	.	.	Y	2	1,1	T	9	9,0	T	6	6,0	INTRON	-
Chr01	108052197	T	A	A	1	0,1	A	1	0,1	A	13	0,13	A	6	0,6	INTRON	-
Chr01	108059452	G	A	A	1	0,1	A	1	0,1	A	6	0,6	A	7	0,7	UPSTREAM	-
Chr01	108094284	C	A	C	5	5,0	M	10	8,2	C	5	5,0	C	26	26,0	INTRON	-
Chr01	108168281	C	A	C	6	6,0	M	10	8,2	C	4	4,0	C	9	9,0	INTRON	-
Chr01	108168385	G	A	G	5	5,0	R	14	12,2	R	5	3,2	G	10	10,0	NON_SYNONYMOUS_CODING	cCc/cTc
Chr01	108240445	G	A	G	1	1,0	R	3	1,2	N	.	.	N	.	.	INTRON	-
Chr01	108242641	A	G	A	1	1,0	R	10	4,6	N	.	.	N	.	.	INTRON	-
Chr01	108333553	A	G	G	2	0,2	R	3	2,1	N	.	.	R	5	4,1	NON_SYNONYMOUS_CODING	aAt/aGt
Chr01	108338564	T	C	T	1	1,0	Y	7	4,3	T	12	12,0	T	26	26,0	INTRON	-
Chr01	108343150	A	G	A	7	7,0	R	12	10,2	A	25	25,0	A	22	22,0	NON_SYNONYMOUS_CODING	cTt/cCt
Chr01	108364568	A	C	C	2	0,2	C	1	0,1	C	2	0,2	N	.	.	NON_SYNONYMOUS_CODING	Tat/Gat
Chr01	108514768	A	G	N	.	.	R	2	1,1	A	4	4,0	A	8	8,0	UPSTREAM	-
Chr01	108515172	G	A	G	11	11,0	R	6	4,2	G	28	28,0	G	8	8,0	UPSTREAM	-
Chr01	108549139	C	T	C	4	4,0	T	2	0,2	N	.	.	N	.	.	DOWNSTREAM	-
Chr01	108597763	T	A	T	1	1,0	A	4	0,4	T	3	3,0	N	.	.	UPSTREAM	-
Chr01	108598037	A	T	A	7	7,0	W	5	3,2	A	13	13,0	A	7	7,0	UPSTREAM	-
Chr01	108598142	C	T	C	9	9,0	Y	7	5,2	C	20	20,0	C	14	14,0	UPSTREAM	-
Chr01	108674609	G	A	N	.	.	R	4	3,1	G	12	12,0	G	2	2,0	INTRON	-
Chr01	108678746	C	T	Y	2	0,2	Y	8	6,2	C	10	10,0	C	4	4,0	UTR_3_PRIME	-
Chr01	108703157	C	G	S	4	3,1	S	26	19,7	S	44	34,10	S	11	9,2	NON_SYNONYMOUS_CODING	caG/caC
Chr01	108703175	G	A	R	5	3,2	R	25	15,10	R	45	30,15	R	12	10,2	SYNONYMOUS_CODING	ttC/ttT
Chr01	108762001	A	G	N	.	.	G	9	0,9	A	2	2,0	R	7	4,3	INTRON	-
Chr01	108844471	A	G	A	4	4,0	R	4	1,3	A	9	9,0	A	4	4,0	NON_SYNONYMOUS_CODING	gTc/gCc
Chr01	108844894	C	A	C	7	7,0	M	1	0,1	N	.	.	C	11	11,0	NON_SYNONYMOUS_CODING	aGg/aTg
Chr01	108869074	A	C	M	13	8,5	M	6	4,2	A	11	11,0	M	47	32,15	SYNONYMOUS_CODING	ggT/ggG
Chr01	109007775	A	G	N	.	.	R	7	2,5	A	5	5,0	A	1	1,0	DOWNSTREAM	-
Chr01	109010975	T	G	N	.	.	K	14	12,2	K	8	7,1	T	35	34,1	SYNONYMOUS_CODING	acA/acC
Chr01	109080763	C	A	N	.	.	M	12	10,2	C	7	7,0	C	4	4,0	INTRON	-
Chr01	109080780	T	C	N	.	.	Y	11	8,3	T	7	7,0	T	4	4,0	INTRON	-
Chr01	109089574	A	G	A	4	4,0	R	5	3,2	A	40	40,0	A	19	19,0	NON_SYNONYMOUS_CODING	Tca/Cca
Chr01	109092185	A	G	N	.	.	R	3	2,1	A	2	2,0	A	11	11,0	UTR_5_PRIME	-
Chr01	109146796	G	A	R	3	1,2	R	7	3,4	R	14	11,3	R	8	3,5	UTR_3_PRIME	-
Chr01	109168122	T	G	N	.	.	K	8	6,2	T	14	14,0	T	2	2,0	INTERGENIC
Chr01	109169199	G	A	N	.	.	R	3	1,2	N	.	.	G	2	2,0	INTERGENIC
Chr01	109249765	C	T	C	1	1,0	Y	23	18,5	C	13	13,0	C	9	9,0	INTRON	-
Chr01	109249961	C	T	N	.	.	Y	18	15,3	C	5	5,0	C	20	20,0	INTRON	-
Chr01	109251039	G	T	N	.	.	K	4	2,2	G	4	4,0	G	8	8,0	NON_SYNONYMOUS_CODING	Gtt/Ttt
Chr01	109291667	C	A	M	10	5,5	M	12	10,2	M	29	23,6	C	37	35,2	NON_SYNONYMOUS_CODING	gaC/gaA
Chr01	109292051	G	A	N	.	.	R	1	0,1	G	5	5,0	G	3	3,0	SPLICE_SITE_REGION	-
Chr01	109316817	A	G	A	3	3,0	G	14	0,14	A	2	2,0	R	19	9,10	UTR_3_PRIME	-
Chr01	109376604	G	C	G	2	2,0	S	3	2,1	G	13	13,0	G	13	13,0	START_GAINED	-
Chr01	109376624	C	G	C	2	2,0	S	3	1,2	C	12	12,0	C	12	12,0	UTR_5_PRIME	-
Chr01	109586248	C	T	C	1	1,0	Y	7	5,2	C	18	18,0	C	2	2,0	INTRON	-
Chr01	109600542	A	G	N	.	.	R	7	4,3	A	5	5,0	A	6	6,0	UPSTREAM	-
Chr01	109601027	T	C	N	.	.	Y	6	4,2	T	40	40,0	T	15	15,0	UPSTREAM	-
Chr01	109631151	A	G	N	.	.	R	13	8,5	A	25	24,1	A	10	10,0	NON_SYNONYMOUS_CODING	Atc/Gtc
Chr01	109631166	A	G	N	.	.	R	17	13,4	A	36	34,2	R	16	14,2	NON_SYNONYMOUS_CODING	Acc/Gcc
Chr01	109631811	T	A	N	.	.	W	11	8,3	T	43	43,0	T	32	32,0	UTR_3_PRIME	-
Chr01	109668104	A	G	R	10	5,5	G	3	0,3	R	32	13,19	R	8	1,7	SYNONYMOUS_CODING	gaT/gaC
Chr01	109673504	A	C	A	3	3,0	M	13	9,4	A	5	5,0	A	1	1,0	NON_SYNONYMOUS_CODING	gAg/gCg
Chr01	109674419	G	T	G	17	17,0	K	11	8,3	G	9	9,0	G	22	22,0	NON_SYNONYMOUS_CODING	Gtc/Ttc
Chr01	109724031	A	T	N	.	.	W	5	2,3	A	1	1,0	A	3	3,0	INTRON	-
Chr01	109724530	T	A	N	.	.	W	1	0,1	T	4	4,0	T	6	6,0	INTRON	-
Chr01	109727138	C	T	N	.	.	T	3	0,3	C	12	12,0	C	4	4,0	INTRON	-
Chr01	109729075	G	A	N	.	.	A	4	0,4	G	3	3,0	G	3	3,0	INTRON	-
Chr01	109729923	G	A	G	20	20,0	R	6	4,2	G	8	8,0	G	16	16,0	NON_SYNONYMOUS_CODING	Ctc/Ttc
Chr01	109748555	A	G	A	2	2,0	G	3	0,3	A	1	1,0	N	.	.	INTRON	-
Chr01	109753745	G	T	N	.	.	K	9	6,3	N	.	.	G	14	14,0	UPSTREAM	-
Chr01	109781890	T	G	T	6	6,0	K	7	5,2	T	7	7,0	T	37	37,0	NON_SYNONYMOUS_CODING	Aat/Cat
Chr01	109807066	A	G	N	.	.	R	4	2,2	N	.	.	A	9	9,0	INTRON	-
Chr01	110073857	C	T	N	.	.	T	2	0,2	N	.	.	C	11	11,0	INTRON	-
Chr01	110129354	G	A	G	1	1,0	R	16	14,2	G	10	10,0	G	34	34,0	NON_SYNONYMOUS_CODING	gCa/gTa
Chr01	110131190	A	C	N	.	.	C	4	0,4	N	.	.	A	3	3,0	INTRON	-
Chr01	110240181	T	A	N	.	.	W	6	3,3	T	9	9,0	T	8	8,0	INTRON	-
Chr01	110257277	T	G	N	.	.	K	7	5,2	T	10	10,0	T	26	26,0	INTERGENIC
Chr01	110259798	C	A	N	.	.	M	2	1,1	C	18	18,0	C	8	8,0	INTERGENIC
Chr01	110267458	T	C	N	.	.	Y	2	1,1	N	.	.	T	1	1,0	INTERGENIC
Chr01	110269365	A	T	N	.	.	T	5	0,5	T	8	0,8	T	2	0,2	INTERGENIC
Chr01	110274800	G	A	N	.	.	A	9	0,9	A	4	0,4	A	4	0,4	DOWNSTREAM	-
Chr01	110352217	G	A	N	.	.	A	12	0,12	A	10	0,10	A	24	0,24	UPSTREAM	-
Chr01	110383132	A	G	R	4	2,2	G	4	0,4	N	.	.	A	1	1,0	SPLICE_SITE_REGION	-
Chr01	110465864	G	C	G	17	17,0	S	6	4,2	G	30	30,0	G	26	26,0	NON_SYNONYMOUS_CODING	caC/caG
Chr01	110523652	C	A	N	.	.	A	2	0,2	N	.	.	A	4	0,4	NON_SYNONYMOUS_CODING	Cca/Aca
Chr01	110610852	G	A	N	.	.	R	5	3,2	G	4	4,0	G	2	2,0	INTRON	-
Chr01	110618837	G	C	N	.	.	S	5	3,2	G	3	3,0	G	5	5,0	UTR_3_PRIME	-
Chr01	110667182	T	C	N	.	.	Y	2	1,1	T	9	9,0	T	11	11,0	INTRON	-
Chr01	110670279	T	G	N	.	.	K	2	0,2	T	5	5,0	T	3	3,0	NON_SYNONYMOUS_CODING	Ttt/Gtt
Chr01	110678596	A	T	A	1	1,0	W	16	14,2	A	26	26,0	A	30	30,0	NON_SYNONYMOUS_CODING	aAc/aTc
Chr01	110689687	G	T	N	.	.	T	1	0,1	T	8	0,8	T	5	0,5	INTRON	-
Chr01	110689703	G	T	N	.	.	T	1	0,1	T	1	0,1	T	5	0,5	INTRON	-
Chr01	110713047	T	C	T	8	8,0	Y	11	8,3	T	8	8,0	T	6	6,0	NON_SYNONYMOUS_CODING	cTg/cCg
Chr01	110714247	T	C	N	.	.	Y	10	8,2	T	13	13,0	T	19	19,0	NON_SYNONYMOUS_CODING	gTg/gCg
Chr01	110715904	C	T	N	.	.	T	4	0,4	T	12	0,12	T	10	0,10	UTR_5_PRIME	-
Chr01	110719947	G	C	N	.	.	C	4	0,4	N	.	.	G	4	4,0	NON_SYNONYMOUS_CODING	Gct/Cct
Chr01	110720191	A	T	N	.	.	W	10	8,2	A	9	9,0	A	13	13,0	STOP_LOST	tAa/tTa
Chr01	110724494	G	A	G	32	32,0	R	5	2,3	R	5	4,1	R	15	6,9	SYNONYMOUS_CODING	caC/caT
Chr01	110724519	A	G	A	31	31,0	R	4	1,3	R	3	2,1	R	15	6,9	NON_SYNONYMOUS_CODING	gTt/gCt
Chr01	110726379	C	T	T	18	0,18	T	4	0,4	Y	5	3,2	Y	11	9,2	NON_SYNONYMOUS_CODING	gGc/gAc
Chr01	110726425	T	C	T	12	12,0	Y	2	0,2	T	11	11,0	Y	14	12,2	NON_SYNONYMOUS_CODING	Agc/Ggc
Chr01	110784861	C	T	Y	7	4,3	T	1	0,1	C	4	4,0	T	8	0,8	SYNONYMOUS_CODING	ctG/ctA
Chr01	110793676	G	A	N	.	.	R	7	5,2	G	14	14,0	G	23	23,0	SPLICE_SITE_DONOR	-
Chr01	110796927	A	G	N	.	.	G	3	0,3	G	1	0,1	R	1	1,0	INTRON	-
Chr01	110802895	A	G	N	.	.	R	5	1,4	A	6	6,0	A	17	17,0	SYNONYMOUS_CODING	ggA/ggG
Chr01	110803969	C	G	N	.	.	S	4	2,2	N	.	.	C	2	2,0	NON_SYNONYMOUS_CODING	tCt/tGt
Chr01	110804020	A	C	A	8	8,0	M	3	1,2	A	11	11,0	A	6	6,0	NON_SYNONYMOUS_CODING	gAc/gCc
Chr01	110848170	C	A	A	2	0,2	A	4	0,4	A	15	0,15	A	16	0,16	INTRON	-
Chr01	110850134	T	C	T	4	4,0	Y	8	4,4	Y	11	8,3	T	13	13,0	UTR_3_PRIME	-
Chr01	110963070	A	G	N	.	.	R	5	3,2	A	18	18,0	A	12	12,0	INTERGENIC
Chr01	111076262	T	G	N	.	.	G	2	0,2	N	.	.	T	6	6,0	SPLICE_SITE_REGION	-
Chr01	111078561	T	C	T	1	1,0	Y	2	1,1	N	.	.	T	9	9,0	SYNONYMOUS_CODING	gaA/gaG
Chr01	111078665	A	T	T	3	0,3	T	4	0,4	W	8	7,1	W	20	15,5	NON_SYNONYMOUS_CODING	Ttg/Atg
Chr01	111080540	C	A	C	6	6,0	M	28	24,4	C	13	13,0	C	24	24,0	NON_SYNONYMOUS_CODING	Gtt/Ttt
Chr01	111269805	A	G	G	2	0,2	G	3	0,3	R	8	1,7	G	6	0,6	INTRON	-
Chr01	111272577	T	C	T	1	1,0	Y	4	2,2	T	6	6,0	T	11	11,0	INTRON	-
Chr01	111326479	G	A	G	1	1,0	R	4	2,2	G	23	23,0	R	9	8,1	SYNONYMOUS_CODING	gcC/gcT
Chr01	111399197	A	G	N	.	.	R	3	2,1	A	12	12,0	R	24	20,4	UTR_3_PRIME	-
Chr01	111403608	T	A	W	1	0,1	W	22	15,7	T	7	7,0	T	39	36,3	UTR_5_PRIME	-
Chr02	232309	G	C	N	.	.	S	4	2,2	G	4	4,0	S	14	8,6	NON_SYNONYMOUS_CODING	Cat/Gat
Chr02	270609	T	A	T	11	11,0	W	6	2,4	T	3	3,0	T	3	3,0	INTRON	-
Chr02	323655	A	G	A	4	4,0	R	13	9,4	A	5	5,0	A	24	24,0	NON_SYNONYMOUS_CODING	cTt/cCt
Chr02	323867	A	C	A	8	8,0	M	6	4,2	A	5	5,0	A	13	13,0	SYNONYMOUS_CODING	ctT/ctG
Chr02	324547	T	C	N	.	.	Y	3	2,1	N	.	.	T	2	2,0	NON_SYNONYMOUS_CODING	Aat/Gat
Chr02	324858	T	C	T	3	3,0	Y	1	0,1	T	8	8,0	T	11	11,0	NON_SYNONYMOUS_CODING	gAg/gGg
Chr02	345371	T	C	N	.	.	Y	1	0,1	T	6	6,0	T	6	6,0	INTRON	-
Chr02	348097	A	T	N	.	.	W	5	1,4	A	1	1,0	N	.	.	NON_SYNONYMOUS_CODING	aaT/aaA
Chr02	355630	G	C	G	7	7,0	S	10	8,2	G	20	20,0	G	30	30,0	INTERGENIC
Chr02	361563	C	A	A	1	0,1	A	8	0,8	A	13	0,13	A	3	0,3	INTERGENIC
Chr02	377241	T	C	N	.	.	C	2	0,2	T	4	4,0	N	.	.	INTRON	-
Chr02	405792	C	T	C	2	2,0	Y	1	0,1	N	.	.	C	1	1,0	INTERGENIC
Chr02	439550	A	G	A	1	1,0	R	1	0,1	A	1	1,0	A	4	4,0	INTRON	-
Chr02	440942	T	C	T	9	9,0	Y	7	5,2	T	25	25,0	T	30	30,0	UTR_3_PRIME	-
Chr02	444123	C	T	C	1	1,0	C	3	3,0	C	1	1,0	Y	6	4,2	NON_SYNONYMOUS_CODING	Gtt/Att
Chr02	448468	A	G	R	16	14,2	R	21	18,3	A	23	23,0	A	34	34,0	NON_SYNONYMOUS_CODING	Tca/Cca
Chr02	484189	C	T	N	.	.	T	6	0,6	C	8	8,0	N	.	.	INTRON	-
Chr02	594547	T	C	T	14	14,0	Y	11	8,3	T	38	38,0	T	17	17,0	DOWNSTREAM	-
Chr02	597030	A	T	N	.	.	T	4	0,4	A	2	2,0	N	.	.	INTRON	-
Chr02	599391	T	C	C	9	0,9	C	11	0,11	C	10	0,10	C	2	0,2	NON_SYNONYMOUS_CODING	Agt/Ggt
Chr02	608214	T	C	N	.	.	Y	7	5,2	N	.	.	T	5	5,0	UPSTREAM	-
Chr02	652152	G	C	N	.	.	S	7	5,2	G	4	4,0	G	4	4,0	INTRON	-
Chr02	654073	G	C	C	5	0,5	S	3	2,1	N	.	.	S	12	2,10	NON_SYNONYMOUS_CODING	Ctc/Gtc
Chr02	663668	A	T	A	3	3,0	W	3	2,1	A	15	15,0	A	14	14,0	UTR_5_PRIME	-
Chr02	690633	C	T	T	2	0,2	T	1	0,1	T	2	0,2	N	.	.	INTRON	-
Chr02	717596	T	C	T	13	13,0	Y	11	8,3	T	19	19,0	T	56	56,0	NON_SYNONYMOUS_CODING	Atg/Gtg
Chr02	800488	G	A	G	5	5,0	R	3	1,2	G	5	5,0	G	8	8,0	UTR_3_PRIME	-
Chr02	843136	A	G	A	8	8,0	R	7	4,3	A	3	3,0	A	1	1,0	UNKNOWN
Chr02	870874	A	C	N	.	.	C	7	0,7	N	.	.	N	.	.	INTRON	-
Chr02	937236	C	T	C	10	10,0	Y	4	2,2	C	42	42,0	C	19	19,0	NON_SYNONYMOUS_CODING	tGc/tAc
Chr02	950623	T	A	T	2	2,0	W	4	2,2	T	5	5,0	T	12	12,0	UTR_5_PRIME	-
Chr02	1040312	A	T	N	.	.	T	10	0,10	N	.	.	N	.	.	INTRON	-
Chr02	1071693	G	A	N	.	.	R	6	2,4	N	.	.	N	.	.	INTRON	-
Chr02	1077566	A	T	A	1	1,0	W	2	1,1	A	8	8,0	A	4	4,0	INTRON	-
Chr02	1093328	T	C	T	1	1,0	Y	3	1,2	N	.	.	N	.	.	INTRON	-
Chr02	1130813	C	T	N	.	.	Y	7	5,2	N	.	.	C	4	4,0	SPLICE_SITE_REGION	-
Chr02	1132036	C	T	C	1	1,0	Y	7	5,2	C	1	1,0	C	12	12,0	INTRON	-
Chr02	1155780	T	C	T	1	1,0	Y	2	1,1	N	.	.	T	5	5,0	INTRON	-
Chr02	1181424	T	A	T	10	10,0	W	4	1,3	T	17	17,0	T	38	38,0	INTRON	-
Chr02	1192693	A	G	N	.	.	R	5	3,2	R	6	4,2	A	17	15,2	UTR_3_PRIME	-
Chr02	1192721	G	C	S	2	1,1	S	14	11,3	S	15	13,2	S	28	25,3	UTR_3_PRIME	-
Chr02	1285865	C	T	C	8	8,0	Y	10	7,3	C	19	19,0	C	23	23,0	UTR_5_PRIME	-
Chr02	1318009	A	C	N	.	.	M	3	1,2	A	6	6,0	N	.	.	SYNONYMOUS_CODING	gcT/gcG
Chr02	1320737	T	G	T	3	3,0	K	5	3,2	N	.	.	T	19	19,0	NON_SYNONYMOUS_CODING	caA/caC
Chr02	1351480	C	G	C	4	4,0	S	8	5,3	C	1	1,0	C	3	3,0	INTERGENIC
Chr02	1373477	T	A	N	.	.	A	1	0,1	W	13	10,3	A	8	0,8	INTRON	-
Chr02	1376181	C	T	C	2	2,0	Y	8	6,2	C	2	2,0	C	3	3,0	SYNONYMOUS_CODING	atC/atT
Chr02	1386843	G	T	G	2	2,0	K	1	0,1	N	.	.	G	6	6,0	DOWNSTREAM	-
Chr02	1388037	C	T	C	6	6,0	T	12	0,12	Y	18	11,7	T	18	1,17	UPSTREAM	-
Chr02	1404242	A	T	A	6	6,0	W	12	9,3	A	10	10,0	A	16	16,0	NON_SYNONYMOUS_CODING	Tca/Aca
Chr02	1588312	C	G	N	.	.	G	1	0,1	N	.	.	G	5	0,5	NON_SYNONYMOUS_CODING	Ctt/Gtt
Chr02	1593077	C	T	N	.	.	T	2	0,2	Y	3	2,1	C	1	1,0	DOWNSTREAM	-
Chr02	1609459	T	C	N	.	.	Y	2	0,2	T	1	1,0	T	2	2,0	SYNONYMOUS_CODING	gaT/gaC
Chr02	1629158	T	G	T	3	3,0	K	13	10,3	T	17	17,0	T	8	8,0	UPSTREAM	-
Chr02	1629993	T	A	N	.	.	W	10	8,2	T	5	5,0	T	2	2,0	UPSTREAM	-
Chr02	1632387	T	A	T	2	2,0	A	3	0,3	T	14	14,0	T	8	8,0	INTRON	-
Chr02	1674345	C	T	T	7	0,7	T	11	0,11	N	.	.	T	28	0,28	INTRON	-
Chr02	1674363	T	A	T	6	6,0	A	11	0,11	N	.	.	W	27	12,15	INTRON	-
Chr02	1678866	G	T	N	.	.	T	1	0,1	N	.	.	T	3	0,3	INTRON	-
Chr02	1685103	A	T	N	.	.	T	2	0,2	N	.	.	T	8	0,8	DOWNSTREAM	-
Chr02	1702753	G	T	N	.	.	T	1	0,1	N	.	.	T	4	0,4	INTRON	-
Chr02	1719160	T	C	C	2	0,2	C	3	0,3	C	9	0,9	C	16	0,16	NON_SYNONYMOUS_CODING	Acc/Gcc
Chr02	1719337	G	T	N	.	.	T	3	0,3	T	4	0,4	T	6	0,6	NON_SYNONYMOUS_CODING	Ctt/Att
Chr02	1730710	A	G	N	.	.	R	1	0,1	A	2	2,0	A	2	2,0	INTRON	-
Chr02	1732309	G	A	G	2	2,0	R	1	0,1	N	.	.	N	.	.	NON_SYNONYMOUS_CODING	Cca/Tca
Chr02	1748348	T	A	N	.	.	A	1	0,1	N	.	.	A	7	0,7	INTERGENIC
Chr02	1772156	C	G	N	.	.	G	5	0,5	C	6	6,0	N	.	.	NON_SYNONYMOUS_CODING	Gcc/Ccc
Chr02	1772448	T	C	T	2	2,0	Y	2	0,2	N	.	.	T	5	5,0	SYNONYMOUS_CODING	tcA/tcG
Chr02	1774668	G	A	A	1	0,1	R	2	1,1	A	8	0,8	A	2	0,2	SYNONYMOUS_CODING	agC/agT
Chr02	1774769	C	T	T	1	0,1	Y	2	1,1	T	8	0,8	T	2	0,2	NON_SYNONYMOUS_CODING	Gca/Aca
Chr02	1776851	C	T	N	.	.	Y	6	4,2	C	4	4,0	C	17	17,0	INTRON	-
Chr02	1777277	G	C	N	.	.	C	7	0,7	C	1	0,1	C	13	0,13	INTRON	-
Chr02	1788140	C	T	N	.	.	Y	1	0,1	C	3	3,0	C	3	3,0	NON_SYNONYMOUS_CODING	Gaa/Aaa
Chr02	1788399	A	G	N	.	.	R	2	1,1	N	.	.	A	6	6,0	DOWNSTREAM	-
Chr02	1792844	G	A	G	9	9,0	A	5	0,5	G	7	7,0	R	22	9,13	NON_SYNONYMOUS_CODING	Cca/Tca
Chr02	1820686	A	C	N	.	.	M	2	1,1	A	2	2,0	A	6	6,0	UPSTREAM	-
Chr02	1865253	A	T	A	1	1,0	T	3	0,3	N	.	.	A	10	10,0	INTRON	-
Chr02	1866955	G	A	G	3	3,0	R	4	2,2	G	2	2,0	G	10	9,1	SPLICE_SITE_REGION	-
Chr02	1889389	C	G	N	.	.	S	2	1,1	C	1	1,0	C	5	5,0	INTRON	-
Chr02	1893889	A	G	A	1	1,0	R	14	11,3	A	1	1,0	A	5	5,0	INTRON	-
Chr02	1903792	T	C	T	1	1,0	Y	2	1,1	T	6	6,0	T	6	6,0	SYNONYMOUS_CODING	gcT/gcC
Chr02	1906877	G	A	G	1	1,0	R	4	3,1	G	7	7,0	G	7	7,0	NON_SYNONYMOUS_CODING	Gca/Aca
Chr02	1907376	C	A	C	10	10,0	M	2	1,1	M	8	6,2	M	12	8,4	NON_SYNONYMOUS_CODING	cCt/cAt
Chr02	2004043	T	C	N	.	.	Y	6	4,2	T	12	12,0	T	2	2,0	SYNONYMOUS_CODING	Ttg/Ctg
Chr02	2009509	T	G	T	7	7,0	K	3	2,1	K	13	8,5	T	16	16,0	DOWNSTREAM	-
Chr02	2009520	A	G	A	8	8,0	R	4	2,2	A	19	19,0	A	15	15,0	DOWNSTREAM	-
Chr02	2011430	C	A	C	7	7,0	A	10	0,10	M	17	15,2	M	14	4,10	DOWNSTREAM	-
Chr02	2015362	A	G	A	4	4,0	R	1	0,1	A	2	2,0	A	2	2,0	UPSTREAM	-
Chr02	2016545	A	C	N	.	.	C	1	0,1	M	1	1,0	M	10	2,8	UPSTREAM	-
Chr02	2078654	A	C	C	6	0,6	C	8	1,7	C	26	0,26	C	36	2,34	SPLICE_SITE_REGION	-
Chr02	2108849	A	G	A	3	3,0	G	4	0,4	R	8	5,3	G	1	0,1	INTRON	-
Chr02	2111975	C	T	T	1	0,1	Y	9	4,5	Y	7	2,5	Y	8	1,7	NON_SYNONYMOUS_CODING	aGg/aAg
Chr02	2164444	T	C	T	2	2,0	Y	4	2,2	T	7	6,1	T	4	4,0	NON_SYNONYMOUS_CODING	gAt/gGt
Chr02	2187803	G	T	N	.	.	K	15	6,9	G	1	1,0	G	21	21,0	NON_SYNONYMOUS_CODING	cCc/cAc
Chr02	2187841	T	C	T	1	1,0	Y	14	6,8	T	1	1,0	T	19	19,0	SYNONYMOUS_CODING	acA/acG
Chr02	2187914	A	G	A	2	2,0	R	12	4,8	A	1	1,0	A	31	31,0	NON_SYNONYMOUS_CODING	gTg/gCg
Chr02	2188474	G	C	G	10	10,0	S	9	6,3	G	10	10,0	S	8	7,1	NON_SYNONYMOUS_CODING	caC/caG
Chr02	2188485	C	G	C	9	9,0	S	9	6,3	S	16	13,3	S	15	7,8	NON_SYNONYMOUS_CODING	Gat/Cat
Chr02	2188559	A	G	A	5	5,0	R	10	5,5	R	17	14,3	R	31	24,7	NON_SYNONYMOUS_CODING	aTa/aCa
Chr02	2188643	G	A	G	3	3,0	R	15	8,7	R	10	7,3	R	40	33,7	NON_SYNONYMOUS_CODING	gCg/gTg
Chr02	2200403	T	C	Y	1	0,1	Y	3	2,1	T	6	6,0	T	22	22,0	UTR_3_PRIME	-
Chr02	2240702	A	G	A	5	5,0	R	4	2,2	A	4	4,0	A	5	5,0	INTRON	-
Chr02	2241157	C	A	C	6	6,0	M	6	2,4	C	1	1,0	C	7	7,0	INTRON	-
Chr02	2305201	T	C	T	4	4,0	Y	3	1,2	T	8	8,0	T	10	10,0	INTRON	-
Chr02	2305346	C	T	N	.	.	T	4	0,4	C	6	6,0	T	2	0,2	INTRON	-
Chr02	2309980	G	A	G	1	1,0	R	6	4,2	N	.	.	G	7	7,0	INTRON	-
Chr02	2312615	C	T	N	.	.	Y	3	2,1	N	.	.	Y	2	1,1	SYNONYMOUS_CODING	gcG/gcA
Chr02	2323361	T	C	Y	7	5,2	Y	17	14,3	Y	21	18,3	T	33	31,2	NON_SYNONYMOUS_CODING	cAa/cGa
Chr02	2327809	T	C	C	10	6,4	C	7	3,4	C	26	14,12	C	24	11,13	SPLICE_SITE_REGION	-
Chr02	2342681	C	T	Y	8	5,3	Y	5	4,1	C	15	15,0	C	11	11,0	INTRON	-
Chr02	2345843	T	A	T	1	1,0	W	4	3,1	T	3	3,0	T	10	10,0	STOP_GAINED	tTg/tAg
Chr02	2346950	T	A	T	3	3,0	W	4	3,1	T	33	33,0	W	30	23,7	NON_SYNONYMOUS_CODING	aTa/aAa
Chr02	2395275	A	C	N	.	.	C	2	0,2	M	1	1,0	C	5	0,5	INTRON	-
Chr02	2453421	T	C	N	.	.	Y	3	1,2	N	.	.	T	4	4,0	UPSTREAM	-
Chr02	2493559	G	C	G	4	4,0	S	1	0,1	N	.	.	G	2	2,0	INTRON	-
Chr02	2495781	A	G	N	.	.	R	2	1,1	A	16	16,0	A	1	1,0	NON_SYNONYMOUS_CODING	Atg/Gtg
Chr02	2496492	G	A	G	3	3,0	R	6	3,3	G	8	8,0	G	5	5,0	NON_SYNONYMOUS_CODING	gCg/gTg
Chr02	2499214	C	T	C	7	7,0	Y	15	11,4	C	10	10,0	C	9	9,0	INTRON	-
Chr02	2500432	A	C	N	.	.	M	3	2,1	C	3	0,3	N	.	.	NON_SYNONYMOUS_CODING	agA/agC
Chr02	2517161	T	G	N	.	.	K	3	1,2	K	1	1,0	G	5	0,5	INTRON	-
Chr02	2521898	A	G	A	5	5,0	R	10	8,2	A	11	11,0	A	9	9,0	DOWNSTREAM	-
Chr02	2532242	T	C	N	.	.	Y	1	0,1	N	.	.	T	3	3,0	INTRON	-
Chr02	2541491	C	G	C	3	3,0	G	10	0,10	S	8	5,3	S	13	10,3	DOWNSTREAM	-
Chr02	2541864	T	G	T	2	2,0	G	6	0,6	T	10	10,0	K	10	2,8	DOWNSTREAM	-
Chr02	2542130	G	T	N	.	.	K	10	8,2	G	14	14,0	G	18	18,0	NON_SYNONYMOUS_CODING	Cgc/Agc
Chr02	2542692	C	T	C	1	1,0	Y	12	9,3	C	7	7,0	C	11	11,0	SYNONYMOUS_CODING	tgC/tgT
Chr02	2542769	T	G	T	2	2,0	G	13	0,13	T	3	3,0	K	34	9,25	NON_SYNONYMOUS_CODING	tTt/tGt
Chr02	2591303	A	C	A	2	2,0	M	2	0,2	A	5	5,0	A	3	3,0	SYNONYMOUS_CODING	ccT/ccG
Chr02	2601599	T	A	T	2	2,0	W	8	6,2	N	.	.	T	11	11,0	INTRON	-
Chr02	2650477	A	G	N	.	.	R	8	5,3	A	2	2,0	A	8	8,0	NON_SYNONYMOUS_CODING	tAt/tGt
Chr02	2652313	C	G	C	3	3,0	G	7	0,7	C	1	1,0	S	16	3,13	SYNONYMOUS_CODING	ctC/ctG
Chr02	2652495	T	G	T	4	4,0	K	3	1,2	T	4	4,0	T	5	5,0	NON_SYNONYMOUS_CODING	aTg/aGg
Chr02	2669232	T	C	T	7	7,0	Y	26	22,4	T	10	10,0	T	26	26,0	DOWNSTREAM	-
Chr02	2669354	T	G	N	.	.	G	13	0,13	N	.	.	G	5	0,5	DOWNSTREAM	-
Chr02	2676845	C	A	C	13	13,0	M	10	7,3	C	23	23,0	C	31	31,0	NON_SYNONYMOUS_CODING	Gta/Tta
Chr02	2745583	G	A	A	3	0,3	A	3	0,3	A	7	0,7	A	5	0,5	INTRON	-
Chr02	2747714	T	A	W	3	2,1	W	3	2,1	W	12	8,4	W	6	3,3	UTR_5_PRIME	-
Chr02	2760836	C	G	S	5	3,2	S	1	0,1	C	16	16,0	C	2	2,0	NON_SYNONYMOUS_CODING	Gta/Cta
Chr02	2763743	C	A	C	9	9,0	M	9	6,3	C	10	10,0	C	12	12,0	INTRON	-
Chr02	2807709	A	G	N	.	.	G	1	0,1	R	12	8,4	N	.	.	INTRON	-
Chr02	2810010	A	C	M	16	11,5	C	2	0,2	M	11	3,8	M	9	3,6	SYNONYMOUS_CODING	tcT/tcG
Chr02	2810182	A	G	A	19	19,0	R	6	4,2	A	2	2,0	A	37	37,0	NON_SYNONYMOUS_CODING	cTt/cCt
Chr02	2810295	G	C	G	26	26,0	S	1	0,1	G	9	9,0	S	27	11,16	SYNONYMOUS_CODING	ctC/ctG
Chr02	2810853	A	T	A	8	8,0	W	16	13,3	A	6	6,0	A	18	18,0	NON_SYNONYMOUS_CODING	Tca/Aca
Chr02	2811105	T	A	T	5	5,0	A	13	0,13	T	17	17,0	W	33	18,15	NON_SYNONYMOUS_CODING	Aat/Tat
Chr02	2812262	T	C	T	4	4,0	C	5	0,5	T	7	7,0	Y	18	4,14	NON_SYNONYMOUS_CODING	Aaa/Gaa
Chr02	2812936	G	C	G	4	4,0	C	3	0,3	N	.	.	C	3	0,3	NON_SYNONYMOUS_CODING	aCa/aGa
Chr02	2830237	T	C	N	.	.	Y	2	1,1	T	2	2,0	T	2	2,0	DOWNSTREAM	-
Chr02	2835740	G	A	G	6	6,0	R	20	17,3	G	15	15,0	G	32	32,0	NON_SYNONYMOUS_CODING	Cac/Tac
Chr02	2887417	C	T	C	1	1,0	Y	2	1,1	C	1	1,0	C	4	4,0	UTR_5_PRIME	-
Chr02	2905056	A	G	A	3	3,0	R	8	5,3	A	13	13,0	A	11	11,0	NON_SYNONYMOUS_CODING	Tgg/Cgg
Chr02	2946283	A	G	A	3	3,0	G	7	0,7	R	7	6,1	G	16	0,16	UPSTREAM	-
Chr02	2947608	T	C	N	.	.	C	3	0,3	Y	13	11,2	C	2	0,2	UPSTREAM	-
Chr02	2996700	A	G	A	4	4,0	R	7	3,4	A	3	3,0	A	12	12,0	UPSTREAM	-
Chr02	3007784	G	A	N	.	.	R	1	0,1	G	6	6,0	G	4	4,0	STOP_GAINED	Cga/Tga
Chr02	3041534	C	G	N	.	.	G	2	0,2	N	.	.	G	7	0,7	NON_SYNONYMOUS_CODING	Gag/Cag
Chr02	3041860	G	A	N	.	.	A	3	0,3	R	2	2,0	A	2	0,2	NON_SYNONYMOUS_CODING	aCg/aTg
Chr02	3057091	T	C	T	3	3,0	Y	6	5,1	T	3	3,0	Y	12	8,4	UPSTREAM	-
Chr02	3057736	C	G	C	11	11,0	G	9	0,9	S	4	2,2	S	12	2,10	UPSTREAM	-
Chr02	3094107	T	C	T	3	3,0	Y	16	14,2	T	6	6,0	T	10	10,0	NON_SYNONYMOUS_CODING	aTg/aCg
Chr02	3095393	A	G	N	.	.	G	7	0,7	A	1	1,0	A	2	2,0	DOWNSTREAM	-
Chr02	3101332	T	A	W	5	3,2	W	7	5,2	W	21	15,6	T	53	53,0	INTRON	-
Chr02	3101338	G	C	G	5	5,0	S	7	5,2	G	18	18,0	G	55	55,0	INTRON	-
Chr02	3111139	A	G	N	.	.	R	3	2,1	A	4	4,0	A	2	2,0	DOWNSTREAM	-
Chr02	3153468	A	C	N	.	.	C	3	0,3	A	4	4,0	N	.	.	SPLICE_SITE_REGION	-
Chr02	3164097	G	A	G	9	9,0	R	7	5,2	G	14	14,0	G	21	21,0	NON_SYNONYMOUS_CODING	gCa/gTa
Chr02	3209427	G	A	G	10	10,0	R	9	7,2	G	3	3,0	G	24	24,0	SYNONYMOUS_CODING	acC/acT
Chr02	3282490	G	T	G	7	7,0	K	17	15,2	G	4	4,0	G	10	10,0	UTR_3_PRIME	-
Chr02	3290779	C	A	C	8	8,0	M	13	10,3	C	30	30,0	C	43	43,0	INTERGENIC
Chr02	3339554	T	C	Y	7	1,6	Y	14	12,2	Y	7	5,2	Y	8	3,5	UTR_3_PRIME	-
Chr02	3343765	T	G	T	2	2,0	K	9	7,2	T	11	11,0	T	38	38,0	UTR_5_PRIME	-
Chr02	3391691	G	C	G	6	6,0	S	8	6,2	G	14	14,0	G	12	12,0	UTR_3_PRIME	-
Chr02	3417747	A	G	R	3	1,2	R	12	9,3	R	18	12,6	R	20	15,5	SYNONYMOUS_CODING	ttA/ttG
Chr02	3422529	G	A	N	.	.	A	3	0,3	N	.	.	A	2	0,2	UPSTREAM	-
Chr02	3436418	G	A	G	4	4,0	R	5	3,2	G	3	3,0	G	20	20,0	UTR_3_PRIME	-
Chr02	3436431	C	T	T	4	0,4	Y	5	3,2	T	3	0,3	Y	24	13,11	UTR_3_PRIME	-
Chr02	3437587	G	A	G	1	1,0	R	6	2,4	N	.	.	G	3	3,0	UTR_3_PRIME	-
Chr02	3454252	A	T	A	2	2,0	W	8	5,3	A	7	7,0	A	1	1,0	DOWNSTREAM	-
Chr02	3463910	T	C	T	2	2,0	Y	2	0,2	T	10	10,0	T	10	10,0	INTRON	-
Chr02	3473891	A	T	A	8	8,0	T	2	0,2	N	.	.	N	.	.	UTR_3_PRIME	-
Chr02	3516011	G	C	G	3	3,0	C	3	0,3	G	14	14,0	G	13	13,0	UTR_3_PRIME	-
Chr02	3546136	T	C	N	.	.	Y	1	0,1	N	.	.	T	13	13,0	INTRON	-
Chr02	3591826	T	C	T	15	15,0	Y	12	8,4	T	9	9,0	T	16	16,0	INTRON	-
Chr02	3605352	A	T	N	.	.	W	1	0,1	A	1	1,0	A	4	4,0	INTRON	-
Chr02	3665820	A	C	M	14	8,6	M	15	7,8	M	25	20,5	M	38	25,13	NON_SYNONYMOUS_CODING	tgT/tgG
Chr02	3665836	G	A	R	11	9,2	R	7	5,2	G	22	22,0	G	27	27,0	NON_SYNONYMOUS_CODING	aCa/aTa
Chr02	3675423	A	G	G	2	0,2	G	1	0,1	G	4	0,4	G	6	1,5	NON_SYNONYMOUS_CODING	gTa/gCa
Chr02	3677868	A	C	M	4	3,1	C	1	0,1	C	4	0,4	C	3	0,3	NON_SYNONYMOUS_CODING	ttT/ttG
Chr02	3856623	A	G	N	.	.	R	4	2,2	A	8	8,0	A	13	13,0	INTERGENIC
Chr02	3884991	A	G	A	3	3,0	R	14	11,3	A	6	6,0	A	26	26,0	INTRON	-
Chr02	3886667	A	C	A	3	3,0	M	8	6,2	A	4	4,0	A	20	20,0	UTR_5_PRIME	-
Chr02	3891912	G	A	G	5	5,0	A	7	0,7	G	12	11,1	R	32	8,24	INTERGENIC
Chr02	3951002	C	G	S	1	1,0	G	4	0,4	C	15	15,0	G	7	0,7	NON_SYNONYMOUS_CODING	gaC/gaG
Chr02	3951442	T	C	T	4	4,0	C	3	0,3	T	17	17,0	Y	1	0,1	NON_SYNONYMOUS_CODING	gTa/gCa
Chr02	3951645	T	A	T	4	4,0	A	2	0,2	W	4	3,1	A	7	0,7	NON_SYNONYMOUS_CODING	Tta/Ata
Chr02	3951653	C	G	C	4	4,0	G	2	0,2	S	9	3,6	G	10	0,10	SYNONYMOUS_CODING	gtC/gtG
Chr02	3952064	C	A	C	4	4,0	M	1	0,1	C	19	19,0	M	7	2,5	SYNONYMOUS_CODING	ctC/ctA
Chr02	3952362	G	C	S	1	1,0	C	12	0,12	S	13	9,4	C	2	0,2	NON_SYNONYMOUS_CODING	Gtt/Ctt
Chr02	3954146	G	C	N	.	.	S	3	2,1	S	1	0,1	G	4	4,0	INTRON	-
Chr02	3994799	A	G	A	5	5,0	R	12	8,4	A	25	25,0	A	36	36,0	INTRON	-
Chr02	3995412	G	A	G	8	8,0	A	19	0,19	G	45	45,0	R	10	1,9	INTRON	-
Chr02	4014399	T	A	T	10	10,0	W	5	3,2	T	14	14,0	T	18	18,0	INTRON	-
Chr02	4015308	A	G	A	1	1,0	R	5	3,2	A	10	10,0	A	4	4,0	SYNONYMOUS_CODING	atT/atC
Chr02	4028591	G	A	G	3	3,0	R	5	2,3	G	6	6,0	R	6	1,5	INTRON	-
Chr02	4073226	A	G	A	3	2,1	R	3	1,2	A	1	1,0	A	7	7,0	UTR_3_PRIME	-
Chr02	4074650	A	G	A	2	2,0	R	8	3,5	A	10	10,0	A	7	7,0	INTRON	-
Chr02	4075029	C	A	N	.	.	A	1	0,1	M	3	2,1	A	2	0,2	INTRON	-
Chr02	4075071	G	A	N	.	.	A	1	0,1	A	4	0,4	A	6	0,6	INTRON	-
Chr02	4080145	T	C	T	4	4,0	Y	11	9,2	T	37	37,0	T	17	17,0	INTRON	-
Chr02	4088868	C	T	T	10	0,10	T	15	0,15	T	18	0,18	T	37	0,37	INTRON	-
Chr02	4090949	T	C	T	13	13,0	Y	21	17,4	T	8	7,1	T	33	31,2	UTR_3_PRIME	-
Chr02	4091727	T	A	T	11	11,0	W	8	6,2	T	7	7,0	T	32	32,0	UTR_3_PRIME	-
Chr02	4387805	C	T	N	.	.	T	4	1,3	Y	4	3,1	C	6	6,0	NON_SYNONYMOUS_CODING	gCt/gTt
Chr02	4401091	G	A	N	.	.	A	5	0,5	N	.	.	A	6	0,6	UTR_3_PRIME	-
Chr02	4509229	A	C	M	8	6,2	M	8	6,2	A	33	33,0	A	18	18,0	NON_SYNONYMOUS_CODING	atT/atG
Chr02	4524482	G	T	G	1	1,0	K	2	0,2	N	.	.	G	3	3,0	NON_SYNONYMOUS_CODING	gGa/gTa
Chr02	4527090	T	C	T	10	10,0	Y	12	9,3	T	21	21,0	T	20	20,0	NON_SYNONYMOUS_CODING	Tca/Cca
Chr02	4579361	A	C	A	6	6,0	M	5	3,2	A	14	14,0	A	17	17,0	UPSTREAM	-
Chr02	4581842	C	T	C	3	3,0	Y	2	0,2	C	5	5,0	C	7	7,0	INTRON	-
Chr02	4683864	A	G	A	1	1,0	R	8	4,4	A	8	8,0	A	10	10,0	NON_SYNONYMOUS_CODING	Aag/Gag
Chr02	4683883	C	T	C	1	1,0	Y	4	2,2	C	7	7,0	C	10	10,0	NON_SYNONYMOUS_CODING	gCt/gTt
Chr02	4688550	T	G	K	5	4,1	K	9	6,3	T	2	2,0	K	10	1,9	NON_SYNONYMOUS_CODING	Ttc/Gtc
Chr02	4690026	G	C	G	1	1,0	S	2	1,1	G	10	10,0	G	3	3,0	INTRON	-
Chr02	4816924	T	C	T	1	1,0	Y	9	7,2	T	13	13,0	T	12	12,0	INTERGENIC
Chr02	4820586	T	C	T	10	10,0	Y	11	7,4	T	14	14,0	T	16	16,0	INTERGENIC
Chr02	4823323	A	G	A	16	16,0	R	22	19,3	A	38	38,0	A	16	16,0	INTERGENIC
Chr02	4824444	T	C	T	8	8,0	Y	12	9,3	T	23	22,1	T	10	10,0	INTERGENIC
Chr02	4825774	A	T	T	2	0,2	T	2	0,2	N	.	.	T	4	0,4	INTERGENIC
Chr02	4858089	T	C	T	13	13,0	C	12	0,12	T	18	18,0	C	22	0,22	UPSTREAM	-
Chr02	5035173	G	T	K	2	2,0	T	1	0,1	N	.	.	T	3	0,3	SYNONYMOUS_CODING	Cga/Aga
Chr02	5037923	T	C	T	1	1,0	Y	5	3,2	T	16	16,0	T	8	8,0	INTRON	-
Chr02	5096380	G	A	A	6	0,6	A	3	0,3	A	4	0,4	A	7	0,7	UTR_3_PRIME	-
Chr02	5200034	G	A	N	.	.	A	2	0,2	A	2	0,2	A	2	0,2	UTR_5_PRIME	-
Chr02	5237488	G	A	G	2	2,0	R	10	8,2	G	6	6,0	G	5	5,0	SPLICE_SITE_REGION	-
Chr02	5237888	C	A	C	2	2,0	M	3	2,1	C	13	13,0	C	2	2,0	INTRON	-
Chr02	5265514	A	G	A	6	6,0	R	13	10,3	R	31	27,4	R	35	23,12	UTR_3_PRIME	-
Chr02	5269350	G	C	G	1	1,0	C	3	0,3	G	10	10,0	S	4	2,2	INTRON	-
Chr02	5283548	T	C	T	2	2,0	Y	6	4,2	T	10	10,0	T	6	6,0	UTR_5_PRIME	-
Chr02	5297071	T	A	N	.	.	A	2	0,2	N	.	.	T	12	12,0	INTRON	-
Chr02	5380492	G	A	A	5	0,5	A	8	0,8	A	10	0,10	A	7	0,7	INTRON	-
Chr02	5398229	A	G	A	14	14,0	R	5	2,3	A	37	37,0	A	21	21,0	NON_SYNONYMOUS_CODING	gAa/gGa
Chr02	5409182	A	G	N	.	.	R	2	1,1	A	2	2,0	A	2	2,0	INTRON	-
Chr02	5409314	T	G	T	3	3,0	K	4	1,3	T	7	7,0	T	9	9,0	INTRON	-
Chr02	5419736	A	C	A	1	1,0	M	8	6,2	A	4	4,0	N	.	.	INTRON	-
Chr02	5484994	T	A	N	.	.	A	2	0,2	T	10	10,0	W	11	2,9	INTRON	-
Chr02	5486889	A	T	T	3	0,3	T	2	0,2	T	1	0,1	T	5	0,5	UTR_3_PRIME	-
Chr02	5669547	A	G	A	1	1,0	R	2	1,1	A	7	7,0	A	1	1,0	INTRON	-
Chr02	5675031	C	T	N	.	.	T	1	0,1	N	.	.	T	2	0,2	UTR_3_PRIME	-
Chr02	5708827	C	T	Y	1	1,0	Y	1	0,1	N	.	.	Y	5	5,0	INTRON	-
Chr02	5715485	T	A	T	3	3,0	W	5	3,2	T	4	4,0	T	9	9,0	INTRON	-
Chr02	5758829	T	A	T	3	3,0	W	17	14,3	T	20	20,0	T	34	34,0	SPLICE_SITE_REGION	-
Chr02	5871886	A	G	A	2	2,0	G	7	0,7	A	8	8,0	G	48	3,45	SYNONYMOUS_CODING	caT/caC
Chr02	5925960	A	G	A	2	2,0	R	3	1,2	A	2	2,0	A	3	3,0	DOWNSTREAM	-
Chr02	5933724	T	C	T	6	6,0	C	8	0,8	Y	22	19,3	C	18	0,18	SYNONYMOUS_CODING	ccA/ccG
Chr02	5935686	A	G	N	.	.	R	13	10,3	R	8	7,1	A	17	17,0	SYNONYMOUS_CODING	ggT/ggC
Chr02	5936629	G	A	N	.	.	R	2	1,1	G	13	13,0	G	9	9,0	NON_SYNONYMOUS_CODING	aCc/aTc
Chr02	5994519	T	A	N	.	.	A	1	0,1	A	1	0,1	A	5	0,5	UTR_5_PRIME	-
Chr02	6009821	C	T	N	.	.	Y	2	1,1	C	4	4,0	N	.	.	INTERGENIC
Chr02	6017217	G	A	G	3	3,0	R	1	0,1	G	2	2,0	N	.	.	DOWNSTREAM	-
Chr02	6058339	C	T	N	.	.	Y	2	1,1	C	1	1,0	C	2	2,0	INTRON	-
Chr02	6060007	C	T	C	1	1,0	Y	2	1,1	N	.	.	C	4	4,0	INTRON	-
Chr02	6063722	T	G	T	19	19,0	K	11	7,4	T	9	9,0	T	12	12,0	SYNONYMOUS_CODING	gtA/gtC
Chr02	6077177	G	A	G	3	3,0	R	1	0,1	G	2	2,0	N	.	.	INTERGENIC
Chr02	6078102	A	T	A	12	12,0	W	9	7,2	A	14	14,0	A	10	10,0	INTERGENIC
Chr02	6081601	A	G	A	4	4,0	G	1	0,1	R	14	4,10	G	1	0,1	INTERGENIC
Chr02	6110584	T	C	Y	1	1,0	C	2	0,2	C	3	0,3	T	3	3,0	UTR_3_PRIME	-
Chr02	6110661	G	A	R	1	1,0	A	6	0,6	R	8	2,6	R	5	3,2	UTR_3_PRIME	-
Chr02	6111551	C	T	Y	5	1,4	T	10	1,9	T	27	10,17	T	27	3,24	NON_SYNONYMOUS_CODING	Gcg/Acg
Chr02	6111743	T	G	G	1	0,1	K	9	2,7	G	8	4,4	K	21	7,14	NON_SYNONYMOUS_CODING	gAc/gCc
Chr02	6119026	A	G	A	6	6,0	R	5	3,2	A	11	11,0	A	7	7,0	SYNONYMOUS_CODING	agT/agC
Chr02	6120509	A	G	A	7	7,0	R	8	5,3	A	38	38,0	A	25	24,1	NON_SYNONYMOUS_CODING	gTc/gCc
Chr02	6156469	A	G	A	10	10,0	R	20	16,4	A	27	27,0	A	24	24,0	INTRON	-
Chr02	6157222	G	A	G	2	2,0	R	7	4,3	G	4	4,0	G	16	16,0	INTRON	-
Chr02	6188913	C	T	T	7	0,7	T	3	0,3	T	2	0,2	T	5	0,5	NON_SYNONYMOUS_CODING	Gga/Aga
Chr02	6188950	G	C	C	7	0,7	C	3	0,3	C	2	0,2	C	5	0,5	NON_SYNONYMOUS_CODING	gaC/gaG
Chr02	6232871	A	T	A	4	4,0	W	4	3,1	A	10	10,0	A	12	12,0	INTRON	-
Chr02	6233562	A	G	A	4	4,0	R	12	9,3	A	15	15,0	A	14	14,0	SYNONYMOUS_CODING	taT/taC
Chr02	6278220	A	G	A	9	9,0	R	12	5,7	R	10	9,1	A	5	5,0	SPLICE_SITE_DONOR	-
Chr02	6278643	A	G	A	3	3,0	R	3	1,2	A	3	3,0	A	6	6,0	INTRON	-
Chr02	6280790	A	G	N	.	.	R	8	5,3	A	3	3,0	A	3	3,0	INTRON	-
Chr02	6280821	A	G	N	.	.	R	10	8,2	R	4	3,1	A	3	3,0	INTRON	-
Chr02	6307534	T	C	T	6	6,0	Y	8	6,2	T	18	18,0	T	3	3,0	INTRON	-
Chr02	6325458	C	T	C	3	3,0	Y	9	7,2	Y	12	7,5	Y	9	4,5	UTR_3_PRIME	-
Chr02	6391651	T	C	T	1	1,0	Y	2	0,2	T	2	2,0	T	1	1,0	NON_SYNONYMOUS_CODING	cTa/cCa
Chr02	6425954	C	A	N	.	.	A	1	0,1	N	.	.	A	2	0,2	INTRON	-
Chr02	6453371	G	A	N	.	.	R	3	1,2	G	2	2,0	N	.	.	INTERGENIC
Chr02	6472148	C	T	C	1	1,0	T	8	0,8	C	23	22,1	Y	41	7,34	DOWNSTREAM	-
Chr02	6474753	T	A	T	1	1,0	W	7	5,2	T	12	12,0	T	30	30,0	DOWNSTREAM	-
Chr02	6505159	A	G	A	1	1,0	R	8	5,3	A	19	19,0	A	21	21,0	NON_SYNONYMOUS_CODING	cTg/cCg
Chr02	6526963	T	A	T	2	2,0	W	3	1,2	T	6	6,0	T	5	5,0	NON_SYNONYMOUS_CODING	aAg/aTg
Chr02	6528664	G	A	G	4	4,0	R	6	4,2	G	3	3,0	G	4	4,0	INTRON	-
Chr02	6553948	C	A	C	6	6,0	M	9	7,2	C	8	8,0	C	21	21,0	NON_SYNONYMOUS_CODING	cCa/cAa
Chr02	6558803	T	C	T	5	4,1	Y	5	3,2	T	8	8,0	T	13	13,0	NON_SYNONYMOUS_CODING	Ttt/Ctt
Chr02	6704754	G	A	N	.	.	A	1	0,1	A	3	0,3	N	.	.	INTRON	-
Chr02	6735784	G	T	G	5	5,0	K	1	0,1	G	4	4,0	G	3	3,0	INTRON	-
Chr02	6763036	A	C	N	.	.	C	1	0,1	N	.	.	M	3	2,1	SYNONYMOUS_CODING	ggT/ggG
Chr02	6763047	G	T	N	.	.	T	1	0,1	N	.	.	K	3	2,1	SYNONYMOUS_CODING	Cga/Aga
Chr02	6828438	G	A	N	.	.	R	4	2,2	G	8	8,0	G	3	3,0	INTRON	-
Chr02	6872758	G	A	G	5	5,0	R	8	4,4	G	23	23,0	G	23	23,0	NON_SYNONYMOUS_CODING	tCt/tTt
Chr02	6874052	C	T	C	2	2,0	Y	10	8,2	C	10	10,0	C	14	14,0	NON_SYNONYMOUS_CODING	gGt/gAt
Chr02	6874058	A	T	A	2	2,0	W	10	8,2	A	10	10,0	A	14	14,0	NON_SYNONYMOUS_CODING	gTt/gAt
Chr02	7022058	T	C	N	.	.	Y	3	1,2	N	.	.	T	5	5,0	INTRON	-
Chr02	7023808	G	T	N	.	.	T	4	0,4	K	2	1,1	K	9	1,8	NON_SYNONYMOUS_CODING	aaG/aaT
Chr02	7141532	G	T	N	.	.	T	14	0,14	T	12	0,12	T	5	0,5	NON_SYNONYMOUS_CODING	gCg/gAg
Chr02	7141672	T	C	C	1	0,1	C	15	0,15	C	15	0,15	C	8	0,8	SYNONYMOUS_CODING	aaA/aaG
Chr02	7141727	A	C	C	1	0,1	C	9	0,9	C	18	0,18	C	9	0,9	NON_SYNONYMOUS_CODING	tTg/tGg
Chr02	7175915	A	G	N	.	.	G	2	0,2	G	6	0,6	G	2	0,2	NON_SYNONYMOUS_CODING	Tct/Cct
Chr02	7175999	C	T	N	.	.	T	3	0,3	T	7	0,7	T	1	0,1	NON_SYNONYMOUS_CODING	Gtt/Att
Chr02	7176030	T	C	N	.	.	C	3	0,3	C	7	0,7	N	.	.	SYNONYMOUS_CODING	ccA/ccG
Chr02	7203936	G	A	G	2	2,0	R	5	3,2	G	14	14,0	G	6	6,0	INTRON	-
Chr02	7293252	C	A	N	.	.	A	3	0,3	A	4	0,4	N	.	.	INTRON	-
Chr02	7327805	G	A	A	2	0,2	R	5	2,3	G	10	10,0	R	13	11,2	SYNONYMOUS_CODING	gcC/gcT
Chr02	7330484	C	T	C	13	13,0	Y	13	8,5	C	21	21,0	C	17	17,0	SPLICE_SITE_REGION	-
Chr02	7333979	A	G	N	.	.	R	4	3,1	N	.	.	N	.	.	INTRON	-
Chr02	7334780	C	T	N	.	.	T	2	0,2	Y	6	2,4	T	7	0,7	NON_SYNONYMOUS_CODING	Gga/Aga
Chr02	7342775	G	A	N	.	.	R	3	1,2	G	3	3,0	N	.	.	SYNONYMOUS_CODING	gtC/gtT
Chr02	7477855	C	A	C	5	5,0	M	16	13,3	C	14	13,1	M	9	5,4	UTR_5_PRIME	-
Chr02	7565288	A	G	N	.	.	G	5	0,5	R	1	1,0	N	.	.	NON_SYNONYMOUS_CODING	aTc/aCc
Chr02	7616046	A	T	A	1	1,0	W	10	8,2	A	2	2,0	A	11	11,0	INTRON	-
Chr02	7669997	T	C	T	5	5,0	Y	9	7,2	T	14	14,0	T	8	8,0	INTERGENIC
Chr02	7741988	G	A	A	7	0,7	R	4	1,3	A	1	0,1	R	31	6,25	UTR_3_PRIME	-
Chr02	7742004	G	T	K	10	2,8	K	6	2,4	T	3	0,3	K	37	8,29	UTR_3_PRIME	-
Chr02	7746410	G	C	G	6	6,0	S	7	5,2	G	8	8,0	G	32	32,0	NON_SYNONYMOUS_CODING	Cgc/Ggc
Chr02	7746917	C	G	C	1	1,0	G	5	0,5	C	5	5,0	C	15	15,0	NON_SYNONYMOUS_CODING	Gcg/Ccg
Chr02	7750717	A	T	A	4	4,0	W	6	3,3	A	1	1,0	A	24	24,0	INTRON	-
[truncated: 33,861 more rows]

## Sheet: Supplemental Table 5-7
Supplemental Table5. Calculate the ED value for each window in the control group using the ED algorithm
Chromosome	Physical position (bp)	Actwidth	ED value
Chr12	1763660	50	0.0252315264339305
Chr12	1832855	50	0.0258453939022506
Chr12	1879350	50	0.0264592613705706
Chr12	1884767	50	0.0298692484825947
Chr12	1884778	50	0.0232792
Chr12	1884893	50	0.0232792
Chr12	1929770	50	0.0232792
Chr12	1931797	50	0.0232792
Chr12	1932194	50	0.0232792
Chr12	1932270	50	0.026495
Chr12	1932322	50	0.0232792
Chr12	1932456	50	0.0232792
Chr12	1938764	50	0.0232792
Chr12	1962973	50	0.0232792
Chr12	1970171	50	0.0232792
Chr12	2733601	50	0.0232792
Chr12	2767369	50	0.0232792
Chr12	2877695	50	0.0232792
Chr12	2877698	50	0.0232792
Chr12	2899360	50	0.0232792
Chr12	2899505	50	0.0232792
Chr12	2899528	50	0.026495
Chr12	2912931	50	0.0297109
Chr12	3067519	50	0.026495
Chr12	3090929	50	0.0232792
Chr12	3106933	50	0.026495
Chr12	3122491	50	0.0297109
Chr12	3146982	50	0.026495
Chr12	3186272	50	0.0297109
Chr12	3330814	50	0.0358304
Chr12	3348195	50	0.0419499
Chr12	3398772	50	0.0579262
Chr12	3401331	50	0.0579262
Chr12	3628502	50	0.0579262
Chr12	3628576	50	0.0579262
Chr12	3629099	50	0.0748612
Chr12	3665856	50	0.0894989
Chr12	3669659	50	0.0897946
Chr12	3671865	50	0.0906703
Chr12	3693638	50	0.0897946
Chr12	3760733	50	0.0906703
Chr12	4050073	50	0.0906703
Chr12	4328962	50	0.0906703
Chr12	4388292	50	0.0906703
Chr12	4390907	50	0.176777
Chr12	4575195	50	0.0906703
Chr12	4575235	50	0.0894989
Chr12	4675527	50	0.0748612
Chr12	4675528	50	0.0748612
Chr12	4691788	50	0.0748612
Chr12	4696605	50	0.0579262
Chr12	5146644	50	0.0579262
Chr12	5292246	50	0.0579262
Chr12	5765500	50	0.0748612
Chr12	5777646	50	0.0894989
Chr12	5777741	50	0.0906703
Chr12	5838041	50	0.16563
Chr12	5845104	50	0.0906703
Chr12	5911414	50	0.16563
Chr12	6018424	50	0.176777
Chr12	6176488	50	0.176777
Chr12	6355222	50	0.176777
Chr12	6355223	50	0.176777
Chr12	6478275	50	0.176777
Chr12	6746297	50	0.176777
Chr12	6747907	50	0.176777
Chr12	6843052	50	0.176777
Chr12	7106047	50	0.176777
Chr12	7114023	50	0.16563
Chr12	7114028	50	0.158835
Chr12	7242818	50	0.158835
Chr12	7263634	50	0.158835
Chr12	7479156	50	0.158835
Chr12	8019312	50	0.158835
Chr12	8190311	50	0.158835
Chr12	8202579	50	0.158835
Chr12	8357209	50	0.158835
Chr12	8420530	50	0.16563
Chr12	8420747	50	0.16563
Chr12	8575938	50	0.16563
Chr12	8767570	50	0.176777
Chr12	9008863	50	0.16563
Chr12	9113045	50	0.158835
Chr12	9113200	50	0.149594
Chr12	9113203	50	0.149594
Chr12	9225031	50	0.113868
Chr12	9478950	50	0.0906703
Chr12	9663318	50	0.113868
Chr12	9673705	50	0.0906703
Chr12	9675585	50	0.0906703
Chr12	9960502	50	0.0894989
Chr12	9986246	50	0.0894989
Chr12	9986803	50	0.0894989
Chr12	10050639	50	0.0894989
Chr12	10052883	50	0.0906703
Chr12	10056085	50	0.0894989
Chr12	10056099	50	0.0894989
Chr12	10071817	50	0.0894989
Chr12	10071883	50	0.0906703
Chr12	10072413	50	0.0906703
Chr12	10072423	50	0.0894989
Chr12	10072642	50	0.0894989
Chr12	10085605	50	0.0894989
Chr12	10104538	50	0.0894989
Chr12	10104544	50	0.0766782
Chr12	10109765	50	0.0748612
Chr12	10123793	50	0.0657434
Chr12	10131175	50	0.0657434
Chr12	10133218	50	0.0579262
Chr12	10143657	50	0.0579262
Chr12	10179506	50	0.0579262
Chr12	10186631	50	0.0579262
Chr12	10289319	50	0.0657434
Chr12	10423611	50	0.0657434
Chr12	11044534	50	0.0748612
Chr12	11370819	50	0.0766782
Chr12	12170367	50	0.0748612
Chr12	12242390	50	0.0657434
Chr12	12443505	50	0.0657434
Chr12	12535343	50	0.0579262
Chr12	13125665	50	0.0579262
Chr12	13126526	50	0.0579262
Chr12	13126529	50	0.0374914
Chr12	13140596	50	0.0374914
Chr12	13477572	50	0.0438058
Chr12	13478393	50	0.0438058
Chr12	13914428	50	0.0374914
Chr12	13931498	50	0.0328689
Chr12	13996251	50	0.0328689
Chr12	13997039	50	0.0328689
Chr12	13997865	50	0.0322294
Chr12	14000504	50	0.0309804
Chr12	14333981	50	0.0264783
Chr12	14335232	50	0.0309804
Chr12	14335798	50	0.0309804
Chr12	14766946	50	0.0309804
Chr12	15179620	50	0.0309804
Chr12	15715575	50	0.0264783
Chr12	16524870	50	0.0232792
Chr12	16784189	50	0.0220493
Chr12	16784190	50	0.0220493
Chr12	16805904	50	0.0220493
Supplemental Table6. Calculate the SNP-index value for each window in the control group using the ∆SNP-index algorithm
Chromosome	Physical position (bp)	actwidth	S-C	R-C	delta-index	U90 (90% confidence interval upper side)	L90 (90% confidence interval lower side)
Chr12	1035782	50	0.846154	0.45	0.333333	0.333333	-0.35
Chr12	1297926	50	0.839744	0.475	0.366667	0.343137	-0.351471
Chr12	1377926	50	0.846154	0.45	0.366667	0.352941	-0.352941
Chr12	1458715	50	0.848402	0.475	0.366667	0.343137	-0.351471
Chr12	1510817	50	0.850649	0.5	0.366667	0.333333	-0.35
Chr12	1712999	50	0.848402	0.5	0.366667	0.343137	-0.351471
Chr12	1714033	50	0.846154	0.5	0.357143	0.352941	-0.352941
Chr12	1720598	50	0.848402	0.5	0.357143	0.343137	-0.351471
Chr12	1763660	50	0.850649	0.5	0.357143	0.333333	-0.35
Chr12	1832855	50	0.854673	0.475	0.357143	0.343137	-0.351471
Chr12	1879350	50	0.858696	0.45	0.352941	0.352941	-0.352941
Chr12	1884767	50	0.861166	0.441216	0.357143	0.343137	-0.351471
Chr12	1884778	50	0.863636	0.432432	0.366667	0.352941	-0.352941
Chr12	1884893	50	0.865152	0.426743	0.366667	0.352941	-0.352941
Chr12	1929770	50	0.863636	0.432432	0.366667	0.352941	-0.352941
Chr12	1931797	50	0.865152	0.426743	0.366667	0.352941	-0.352941
Chr12	1932194	50	0.866667	0.421053	0.366667	0.352941	-0.352941
Chr12	1932270	50	0.866667	0.421053	0.352941	0.343137	-0.351471
Chr12	1932322	50	0.866667	0.421053	0.352941	0.352941	-0.352941
Chr12	1932456	50	0.866667	0.426743	0.352941	0.343137	-0.351471
Chr12	1938764	50	0.866667	0.432432	0.333921568627451	0.333333	-0.35
Chr12	1962973	50	0.866667	0.441216	0.335070832160615	0.333333	-0.35
Chr12	1970171	50	0.866667	0.45	0.333921568627451	0.333333	-0.35
Chr12	2733601	50	0.866667	0.441216	0.335070832160615	0.333333	-0.35
Chr12	2767369	50	0.866667	0.432432	0.33622009569378	0.333333	-0.35
Chr12	2877695	50	0.866667	0.441216	0.335070832160615	0.333333	-0.35
Chr12	2877698	50	0.866667	0.45	0.333921568627451	0.333333	-0.35
Chr12	2899360	50	0.865152	0.464583	0.331960784313726	0.333333	-0.35
Chr12	2899505	50	0.863636	0.45	0.333921568627451	0.333333	-0.35
Chr12	2899528	50	0.861166	0.464583	0.366667	0.343137	-0.351471
Chr12	2912931	50	0.858696	0.479167	0.366667	0.352941	-0.352941
Chr12	3665856	50	0.866667	0.432432	0.333333	0.333333	-0.35
Chr12	3669659	50	0.875	0.421053	0.333333	0.333333	-0.35
Chr12	3671865	50	0.88172	0.421053	0.35	0.333333	-0.35
Chr12	3693638	50	0.890244	0.432432	0.333333	0.333333	-0.35
Chr12	3760733	50	0.88961	0.421053	0.35	0.333333	-0.35
Chr12	4050073	50	0.88961	0.421053	0.35	0.333333	-0.35
Chr12	4328962	50	0.890244	0.432432	0.333333	0.333333	-0.35
Chr12	4388292	50	0.890244	0.432432	0.333333	0.333333	-0.333333
Chr12	4390907	50	0.894977	0.432432	0.333333	0.333333	-0.333333
Chr12	4575195	50	0.890244	0.432432	0.333333	0.333333	-0.333333
Chr12	4575235	50	0.890244	0.432432	0.333333	0.333333	-0.333333
Chr12	4675527	50	0.894977	0.432432	0.333333	0.333333	-0.333333
Chr12	4675528	50	0.894977	0.432432	0.333333	0.333333	-0.333333
Chr12	4691788	50	0.891892	0.432432	0.333333	0.333333	-0.333333
Chr12	5777741	50	0.9	0.432432	0.366667	0.333333	-0.333333
Chr12	5838041	50	0.9	0.432432	0.4	0.333333	-0.333333
Chr12	5845104	50	0.9	0.447368	0.366667	0.333333	-0.333333
Chr12	5911414	50	0.903846	0.447368	0.4	0.333333	-0.333333
Chr12	6018424	50	0.903846	0.447368	0.436364	0.321429	-0.333333
Chr12	6176488	50	0.908602	0.37037	0.493529	0.321429	-0.333333
Chr12	6355222	50	0.908602	0.37037	0.493529	0.321429	-0.333333
Chr12	6355223	50	0.909091	0.37037	0.493529	0.321429	-0.35
Chr12	6478275	50	0.909091	0.37037	0.493529	0.32	-0.333333
Chr12	6746297	50	0.909091	0.447368	0.436364	0.321429	-0.35
Chr12	6747907	50	0.909091	0.37037	0.489412	0.321429	-0.35
Chr12	6843052	50	0.908602	0.37037	0.489412	0.321429	-0.35
Chr12	7106047	50	0.908602	0.37037	0.489412	0.321429	-0.35
Chr12	7114023	50	0.903846	0.447368	0.436364	0.321429	-0.35
Chr12	7114028	50	0.9	0.479167	0.4	0.321429	-0.35
Chr12	7242818	50	0.9	0.479167	0.4	0.333333	-0.35
Chr12	7263634	50	0.9	0.479167	0.4	0.333333	-0.35
Chr12	7479156	50	0.9	0.479167	0.4	0.333333	-0.35
Chr12	8019312	50	0.9	0.479167	0.4	0.333333	-0.35
Chr12	8190311	50	0.9	0.5	0.366667	0.333333	-0.35
Chr12	8202579	50	0.9	0.479167	0.4	0.333333	-0.35
Chr12	8357209	50	0.9	0.479167	0.4	0.333333	-0.35
Chr12	8420530	50	0.9	0.447368	0.436364	0.333333	-0.35
Chr12	8420747	50	0.9	0.447368	0.436364	0.352941	-0.352941
Chr12	8575938	50	0.9	0.37037	0.436364	0.333333	-0.35
Chr12	8767570	50	0.9	0.309524	0.48358	0.352941	-0.352941
Chr12	9008863	50	0.9	0.37037	0.436364	0.333333	-0.35
Chr12	9113045	50	0.9	0.391304	0.423077	0.333333	-0.35
Chr12	9113200	50	0.9	0.391304	0.423077	0.333333	-0.35
Chr12	9113203	50	0.9	0.391304	0.423077	0.333333	-0.35
Chr12	9225031	50	0.897436	0.391304	0.4	0.333333	-0.35
Chr12	9478950	50	0.895425	0.391304	0.366667	0.333333	-0.35
Chr12	9663318	50	0.895425	0.342105	0.4	0.333333	-0.35
Chr12	9673705	50	0.895425	0.342105	0.366667	0.333333	-0.35
Chr12	9675585	50	0.894977	0.342105	0.366667	0.333333	-0.35
Chr12	9960502	50	0.894977	0.391304	0.366667	0.333333	-0.35
Chr12	9986246	50	0.894737	0.342105	0.4	0.333333	-0.333333
Chr12	9986803	50	0.891892	0.342105	0.366667	0.333333	-0.333333
Chr12	10050639	50	0.890244	0.342105	0.366667	0.321429	-0.333333
Chr12	10052883	50	0.890244	0.342105	0.366667	0.321429	-0.333333
Chr12	10056085	50	0.88961	0.342105	0.357143	0.32	-0.333333
Chr12	10056099	50	0.879518	0.342105	0.357143	0.321429	-0.333333
Chr12	10071817	50	0.875	0.34	0.357143	0.333333	-0.333333
Chr12	10071883	50	0.875	0.309524	0.366667	0.321429	-0.333333
Chr12	10072413	50	0.879518	0.309524	0.366667	0.321429	-0.333333
Chr12	10072423	50	0.879518	0.34	0.357143	0.321429	-0.333333
Chr12	10072642	50	0.875	0.34	0.357143	0.321429	-0.333333
Chr12	10085605	50	0.867925	0.34	0.357143	0.321429	-0.333333
Chr12	10104538	50	0.847059	0.34	0.357143	0.32	-0.333333
Chr12	10104544	50	0.847059	0.342105	0.342029	0.32	-0.333333
Chr12	10109765	50	0.829545	0.348837	0.333333	0.32	-0.333333
Chr12	10123793	50	0.829114	0.391304	0.333333	0.315789	-0.333333
Chr12	10131175	50	0.829114	0.382353	0.342029	0.315789	-0.333333
Chr12	10133218	50	0.829114	0.391304	0.333333	0.315789	-0.333333
Chr12	10143657	50	0.820896	0.4	0.329734	0.315789	-0.322581
Chr12	10179506	50	0.820755	0.4	0.329734	0.32	-0.333333
Chr12	10186631	50	0.816327	0.391304	0.333333	0.32	-0.333333
Chr12	10289319	50	0.820755	0.391304	0.342029	0.321429	-0.333333
Chr12	10423611	50	0.820755	0.391304	0.342029	0.321429	-0.333333
Chr12	11044534	50	0.816327	0.382353	0.355742	0.315789	-0.322581
Chr12	11370819	50	0.8	0.348837	0.357143	0.315789	-0.322581
Chr12	12170367	50	0.8	0.348837	0.355742	0.315789	-0.315789
Chr12	12242390	50	0.8	0.348837	0.342029	0.315789	-0.322581
Chr12	12443505	50	0.8	0.348837	0.342029	0.315789	-0.322581
Chr12	12535343	50	0.8	0.342105	0.352941	0.315789	-0.322581
Chr12	13125665	50	0.8	0.342105	0.352941	0.315789	-0.322581
Chr12	13126526	50	0.8	0.348837	0.342029	0.315789	-0.322581
Chr12	13126529	50	0.8	0.348837	0.342029	0.315789	-0.322581
Chr12	13140596	50	0.816327	0.348837	0.352941	0.315789	-0.315789
Chr12	13477572	50	0.8	0.342105	0.355742	0.315789	-0.315789
Chr12	13478393	50	0.807882	0.342105	0.355742	0.315789	-0.315789
Chr12	13914428	50	0.807882	0.348837	0.352941	0.315789	-0.315789
Chr12	13931498	50	0.807882	0.382353	0.342029	0.315789	-0.315789
Chr12	13996251	50	0.8	0.382353	0.342029	0.315789	-0.315789
Chr12	13997039	50	0.8	0.382353	0.342029	0.315789	-0.318182
Chr12	13997865	50	0.807882	0.391304	0.329734	0.315789	-0.315789
Chr12	14000504	50	0.807882	0.4	0.313498	0.310345	-0.315789
Chr12	14333981	50	0.807882	0.4	0.310765	0.310345	-0.315789
Supplemental Table7. The candidate intervals of the control group using ED algorithm method and ∆SNP-index method
Chromosome	Start- End	Size(Mb)
Chr12	1,763,660–2,912,931	1.15
Chr12	3,665,856–4,691,788	1.03
Chr12	5,777,741–14,333,981	8.56

## Sheet: Supplemental Table 8-10
Supplemental Table8. Calculate the ED value for each window in the treatment group using the ED algorithm
Chromosome	Physical position (bp)	Actwidth	ED value
Chr12	305893	50	0.0428904826067385
Chr12	421119	50	0.0441385831241722
Chr12	686713	50	0.0453866836416059
Chr12	726662	50	0.0441385831241722
Chr12	730646	50	0.0453866836416059
Chr12	797901	50	0.0504949666899519
Chr12	800625	50	0.0453866836416059
Chr12	958744	50	0.0441385831241722
Chr12	987978	50	0.0453866836416059
Chr12	988845	50	0.0441385831241722
Chr12	1035756	50	0.0428904826067385
Chr12	1035782	50	0.0441385831241722
Chr12	1261796	50	0.0453866836416059
Chr12	1266246	50	0.0441385831241722
Chr12	1458715	50	0.0453866836416059
Chr12	1617333	50	0.0441385831241722
Chr12	1654530	50	0.0428904826067385
Chr12	1654531	50	0.0441385831241722
Chr12	1712999	50	0.0453866836416059
Chr12	1720598	50	0.0441385831241722
Chr12	1763660	50	0.0428904826067385
Chr12	1884778	50	0.0441385831241722
Chr12	1884893	50	0.0428904826067385
Chr12	1931734	50	0.0378796785260143
Chr12	1931797	50	0.0328688744452901
Chr12	1931823	50	0.0282586253280112
Chr12	1932094	50	0.0236483762107323
Chr12	1932194	50	0.0234638059026755
Chr12	1932270	50	0.0236483762107323
Chr12	1932322	50	0.0234638059026755
Chr12	1932456	50	0.0232792355946188
Chr12	1963043	50	0.0217002668929966
Chr12	2430230	50	0.0232792355946188
Chr12	2430243	50	0.0217002668929966
Chr12	2432994	50	0.0232792355946188
Chr12	2504147	50	0.0217002668929966
Chr12	2733601	50	0.0232792355946188
Chr12	2767369	50	0.0217002668929966
Chr12	2877695	50	0.0201212981913744
Chr12	3299355	50	0.0290853104765236
Chr12	3347384	50	0.0296941594408695
Chr12	3348195	50	0.029907728816122
Chr12	3401331	50	0.0296941594408695
Chr12	3472331	50	0.0296941594408695
Chr12	3628502	50	0.0296941594408695
Chr12	3629099	50	0.0201212981913744
Chr12	3669659	50	0.0232792355946188
Chr12	3669840	50	0.0232792355946188
Chr12	3671673	50	0.0232792355946188
Chr12	3671700	50	0.0201212981913744
Chr12	3672276	50	0.0201212981913744
Chr12	4395838	50	0.0201212981913744
Chr12	4675527	50	0.0201212981913744
Chr12	4691788	50	0.0201212981913744
Chr12	4696605	50	0.0232792355946188
Chr12	5041648	50	0.0232792355946188
Chr12	5146644	50	0.0232792355946188
Supplemental Table9. Calculate the SNP-index value for each window in the treatment group using the ∆SNP-index algorithm
Chromosome	Physical position (bp)	actwidth	S-T	R-T	delta-index	U90 (90% confidence interval upper side)	L90 (90% confidence interval lower side)
Chr12	305893	50	0.735751	0.3125	0.333333	0.318182	-0.310345
Chr12	421119	50	0.733547	0.351902	0.328544	0.318182	-0.314263
Chr12	686713	50	0.731343	0.3125	0.333333	0.318182	-0.318182
Chr12	726662	50	0.730255	0.303309	0.328544	0.319091	-0.318182
Chr12	730646	50	0.731343	0.294118	0.333333	0.32	-0.318182
Chr12	797901	50	0.730255	0.276688	0.333859	0.32	-0.319091
Chr12	800625	50	0.731343	0.294118	0.333333	0.32	-0.32
Chr12	958744	50	0.733547	0.303309	0.328544	0.320714	-0.32
Chr12	987978	50	0.735751	0.294118	0.333333	0.321429	-0.32
Chr12	988845	50	0.742876	0.303309	0.328544	0.320714	-0.32
Chr12	1035756	50	0.75	0.3125	0.323755	0.32	-0.32
Chr12	1035782	50	0.742876	0.303309	0.328544	0.32	-0.319091
Chr12	1261796	50	0.735751	0.294118	0.333333	0.32	-0.318182
Chr12	1266246	50	0.742876	0.303309	0.328544	0.319091	-0.318182
Chr12	1458715	50	0.735751	0.294118	0.333333	0.32	-0.318182
Chr12	1617333	50	0.733547	0.276688	0.333859	0.32	-0.319091
Chr12	1654530	50	0.731343	0.259259	0.333333	0.32	-0.318182
Chr12	1654531	50	0.733547	0.250842	0.333859	0.32	-0.319091
Chr12	1712999	50	0.735751	0.242424	0.334384	0.32	-0.32
Chr12	1720598	50	0.742876	0.250842	0.333859	0.32	-0.319091
Chr12	1763660	50	0.735751	0.259259	0.333333	0.32	-0.32
Chr12	1884778	50	0.742876	0.250842	0.333859	0.320714	-0.32
Chr12	1884893	50	0.75	0.259259	0.333333	0.321429	-0.32
Chr12	1931734	50	0.75	0.276688	0.328544	0.327381	-0.326667
Chr12	1931797	50	0.75	0.259259	0.323755	0.321429	-0.32
Chr12	1931823	50	0.742876	0.276688	0.327017179582252	0.327381	-0.326667
Chr12	1932094	50	0.75	0.294118	0.338279569892473	0.333333	-0.333333
Chr12	1932194	50	0.75	0.303309	0.329139784946237	0.327381	-0.326667
Chr12	1932270	50	0.75	0.3125	0.338279569892473	0.333333	-0.333333
Chr12	1932322	50	0.75	0.303309	0.348230694037146	0.333333	-0.333333
Chr12	1932456	50	0.75	0.3125	0.338181818181818	0.333333	-0.333333
Chr12	1963043	50	0.75	0.332721	0.339090909090909	0.327381	-0.326667
Chr12	2430230	50	0.75	0.3125	0.338181818181818	0.321429	-0.32
Chr12	2430243	50	0.75	0.332721	0.329090909090909	0.320714	-0.32
Chr12	2432994	50	0.75	0.3125	0.338181818181818	0.321429	-0.32
Chr12	2504147	50	0.75	0.332721	0.329090909090909	0.320714	-0.32
Chr12	2733601	50	0.75	0.333333	0.328181818181818	0.321429	-0.32
Chr12	2767369	50	0.75	0.343137	0.329090909090909	0.320714	-0.32
Chr12	2877695	50	0.75	0.352941	0.333333	0.32	-0.32
Chr12	2877698	50	0.75	0.343137	0.333333	0.320714	-0.32
Chr12	2911567	50	0.75	0.352941	0.333333	0.321429	-0.32
Chr12	3347384	50	0.765543	0.392857	0.333333	0.321429	-0.32
Chr12	3348195	50	0.757772	0.392081	0.333333	0.321429	-0.32
Chr12	3401331	50	0.765543	0.392857	0.333333	0.321429	-0.32
Chr12	3472331	50	0.765543	0.392857	0.333333	0.32	-0.32
Chr12	3628502	50	0.769231	0.444444	0.333333	0.32	-0.318182
Chr12	3629099	50	0.769231	0.392857	0.333333	0.32	-0.32
Chr12	3669659	50	0.765543	0.391304	0.328181818181818	0.32	-0.32
Chr12	3669840	50	0.75	0.391304	0.328181818181818	0.32	-0.32
Chr12	3671673	50	0.765543	0.391304	0.328181818181818	0.32	-0.32
Chr12	3671700	50	0.765543	0.392857	0.333333	0.32	-0.318182
Chr12	3672276	50	0.765543	0.392857	0.333333	0.32	-0.32
Chr12	4395838	50	0.765543	0.392857	0.333333	0.32	-0.32
Chr12	4675527	50	0.765543	0.392857	0.333333	0.321429	-0.32
Chr12	4691788	50	0.769231	0.444444	0.333333	0.321429	-0.32
Chr12	4696605	50	0.777778	0.466667	0.333333	0.333333	-0.333333
Chr12	5041648	50	0.769231	0.466667	0.333333	0.333333	-0.333333
Chr12	5146644	50	0.777778	0.470588	0.333333	0.333333	-0.333333
Chr12	5292246	50	0.777778	0.478261	0.333333	0.333333	-0.333333
Chr12	5765500	50	0.791367	0.478261	0.333333	0.333333	-0.333333
Chr12	5777646	50	0.791367	0.470588	0.328181818181818	0.333333	-0.333333
Chr12	5777741	50	0.791367	0.466667	0.328181818181818	0.321429	-0.32
Chr12	5838041	50	0.791367	0.466667	0.328181818181818	0.321429	-0.32
Chr12	5844288	50	0.791667	0.466667	0.328181818181818	0.333333	-0.333333
Chr12	5911414	50	0.793103	0.470588	0.328181818181818	0.333333	-0.333333
Chr12	5932846	50	0.793103	0.478261	0.333333	0.321429	-0.32
Chr12	5932848	50	0.791667	0.478261	0.333333	0.321429	-0.32
Supplemental Table10. The candidate intervals of the treatment group using ED algorithm method and ∆SNP-index method
Chromosome	Start- End	Size(Mb)
Chr12	305,893–2,877,695	2.57
Chr12	3,347,384–5,146,644	1.52

## Sheet: Supplemental Table 11
Supplemental Table11. Genes contained within the two QTL loci identified for peanut resistance to bacterial wilt through QTL mapping using the SNP-index and ED algorithms on the experimental and control groups.
Gene_id	Expression level in the YY92-T parent(FPKM)	Expression level in the YY92-C parent(FPKM)	Expression level in the XHXL-T parent(FPKM)	Expression level in the XHXL-C parent(FPKM)	Expression level in the resistant bulk R-T(FPKM)	Expression level in the resistant bulk R-C(FPKM)	Expression level in the susceptible bulk S-T(FPKM)	Expression level in the susceptible bulk S-C(FPKM)	KOG_ID	KOG_Annotation	GO:BiologicalProcess	GO:CellularComponent	GO:MolecularFunction	KEGG_Ortholog	NR_Protein	NR_Annotation	Swissprot_Protein	Swissprot_Annotation
AH12G01030	5.34521	6.55223	9.02631	8.34151	8.37153	8.06194	7.38625	7.30631	KOG0386	Transcription; Chromatin structure and dynamics	GO:0006355(regulation of transcription, DNA-templated)	GO:0005634(nucleus)	GO:0005524(ATP binding)	K11647 SMARCA2_4; SWI/SNF-related matrix-associated actin-dependent regulator of chromatin subfamily A member 2/4 [EC:3.6.4.-]	XP_016179032.1	XP_016179032.1 ATP-dependent helicase BRM [Arachis ipaensis]	Q6EVK6|BRM_ARATH	ATP-dependent helicase BRM OS=Arabidopsis thaliana OX=3702 GN=BRM PE=1 SV=1
AH12G01040	2.55544	3.70771	2.22072	4.28939	3.39795	2.60805	2.21634	3.37654	KOG0416	Posttranslational modification, protein turnover, chaperones	-	-	-	K10576 UBE2H, UBC8; ubiquitin-conjugating enzyme E2 H [EC:2.3.2.23]	XP_015947505.1	XP_015947505.1 ubiquitin-conjugating enzyme E2 4 [Arachis duranensis]	P42749|UBC5_ARATH	Ubiquitin-conjugating enzyme E2 5 OS=Arabidopsis thaliana OX=3702 GN=UBC5 PE=2 SV=2
AH12G01050	0	0	0	0	0	0	0	0	-	-	-	-	-	-	XP_020968553.1	XP_020968553.1 AT-rich interactive domain-containing protein 1-like [Arachis ipaensis]	Q84JT7|ARID1_ARATH	AT-rich interactive domain-containing protein 1 OS=Arabidopsis thaliana OX=3702 GN=ARID1 PE=2 SV=1
AH12G01060	0	0	0	0	0	0	0	0	-	-	-	-	-	-	XP_020968557.1	XP_020968557.1 uncharacterized protein LOC110267396 isoform X1 [Arachis ipaensis]	Q84JT7|ARID1_ARATH	AT-rich interactive domain-containing protein 1 OS=Arabidopsis thaliana OX=3702 GN=ARID1 PE=2 SV=1
AH12G01070	0	0	0	0	0	0	0	0	-	-	-	-	-	-	XP_020968540.1	XP_020968540.1 AT-rich interactive domain-containing protein 1-like isoform X1 [Arachis ipaensis]	Q84JT7|ARID1_ARATH	AT-rich interactive domain-containing protein 1 OS=Arabidopsis thaliana OX=3702 GN=ARID1 PE=2 SV=1
AH12G01080	0	0	0	0	0	0	0	0	-	-	-	-	-	-	XP_020968553.1	XP_020968553.1 AT-rich interactive domain-containing protein 1-like [Arachis ipaensis]	Q84JT7|ARID1_ARATH	AT-rich interactive domain-containing protein 1 OS=Arabidopsis thaliana OX=3702 GN=ARID1 PE=2 SV=1
AH12G01090	0	0	0	0	0	0	0	0	-	-	-	-	-	-	XP_020968557.1	XP_020968557.1 uncharacterized protein LOC110267396 isoform X1 [Arachis ipaensis]	Q84JT7|ARID1_ARATH	AT-rich interactive domain-containing protein 1 OS=Arabidopsis thaliana OX=3702 GN=ARID1 PE=2 SV=1
AH12G01100	0	0	0	0	0	0	0	0	-	-	-	-	-	-	XP_016184919.1	XP_016184919.1 uncharacterized protein LOC107626531 [Arachis ipaensis]	-	-
AH12G01110	1.3453	0.829609	0.577028	0.948847	1.22195	1.55555	0.948227	1.13334	-	-	GO:0048544(recognition of pollen),GO:0006468(protein phosphorylation)	-	GO:0004672(protein kinase activity),GO:0005524(ATP binding)	-	XP_025631401.1	XP_025631401.1 G-type lectin S-receptor-like serine/threonine-protein kinase SD2-2 [Arachis hypogaea]	Q39203|SD22_ARATH	G-type lectin S-receptor-like serine/threonine-protein kinase SD2-2 OS=Arabidopsis thaliana OX=3702 GN=SD22 PE=1 SV=1
AH12G01120	2.02569	2.50653	2.93757	3.58376	2.48194	2.93951	2.3481	2.68723	KOG0800	Posttranslational modification, protein turnover, chaperones	-	-	-	-	XP_016179048.1	XP_016179048.1 probable E3 ubiquitin-protein ligase RHB1A [Arachis ipaensis]	Q2HIJ8|RHB1A_ARATH	Probable E3 ubiquitin-protein ligase RHB1A OS=Arabidopsis thaliana OX=3702 GN=RHB1A PE=2 SV=1
AH12G01130	4.46817	4.60968	5.86757	5.72428	6.16582	6.10618	5.07396	4.83773	-	-	-	-	-	-	XP_016179174.1	XP_016179174.1 myeloid leukemia factor 1 [Arachis ipaensis]	-	-
AH12G01140	0	0	0	0	0	0	0	0	-	-	-	-	-	-	-	-	-	-
AH12G01150	0.219122	0.273602	0.31052	0.299783	0.183546	0.192527	0.192211	0.277622	KOG4658	Signal transduction mechanisms	-	-	GO:0043531(ADP binding)	-	XP_025631406.1	XP_025631406.1 putative disease resistance protein At3g14460 isoform X1 [Arachis hypogaea]	Q9LRR4|R13L1_ARATH	Putative disease resistance RPP13-like protein 1 OS=Arabidopsis thaliana OX=3702 GN=RPPL1 PE=3 SV=1
AH12G01160	1.25248	1.28102	2.25279	1.97785	1.45717	1.50912	1.18096	1.24491	KOG4658	Signal transduction mechanisms	-	-	GO:0043531(ADP binding)	-	XP_020970279.1	XP_020970279.1 putative disease resistance protein At3g14460 [Arachis ipaensis]	Q9LRR4|R13L1_ARATH	Putative disease resistance RPP13-like protein 1 OS=Arabidopsis thaliana OX=3702 GN=RPPL1 PE=3 SV=1
AH12G01170	0.329404	0.151416	0	0	0.268276	0.279273	0.241355	0	KOG4658	Signal transduction mechanisms	-	-	-	-	XP_020969885.1	XP_020969885.1 putative disease resistance protein At3g14460 [Arachis ipaensis]	Q9LRR4|R13L1_ARATH	Putative disease resistance RPP13-like protein 1 OS=Arabidopsis thaliana OX=3702 GN=RPPL1 PE=3 SV=1
AH12G01180	0.324581	0.470299	0	0.003357	0.361169	0.430006	0.136142	0.078622	KOG4658	Signal transduction mechanisms	-	-	GO:0043531(ADP binding)	-	XP_016179060.1	XP_016179060.1 putative disease resistance protein At3g14460 isoform X1 [Arachis ipaensis]	Q9LRR4|R13L1_ARATH	Putative disease resistance RPP13-like protein 1 OS=Arabidopsis thaliana OX=3702 GN=RPPL1 PE=3 SV=1
AH12G01190	0.081789	0.016896	0	0	0.019376	0.035948	0.01044	0	KOG4658	Signal transduction mechanisms	-	-	GO:0043531(ADP binding)	-	XP_025635211.1	XP_025635211.1 putative disease resistance RPP13-like protein 1 [Arachis hypogaea]	Q9LRR4|R13L1_ARATH	Putative disease resistance RPP13-like protein 1 OS=Arabidopsis thaliana OX=3702 GN=RPPL1 PE=3 SV=1
AH12G01200	0.11246	0.027121	0.269357	0.201506	0.068784	0.040258	0.100905	0.14854	KOG4658	Signal transduction mechanisms	-	-	-	-	XP_025631411.1	XP_025631411.1 putative disease resistance protein At3g14460 [Arachis hypogaea]	Q9LRR4|R13L1_ARATH	Putative disease resistance RPP13-like protein 1 OS=Arabidopsis thaliana OX=3702 GN=RPPL1 PE=3 SV=1
AH12G01210	0.066271	0.076702	0.022945	0.022867	0.040196	0.048723	0.031521	0.02361	KOG4658	Signal transduction mechanisms	-	-	GO:0043531(ADP binding)	-	XP_025631412.1	XP_025631412.1 putative disease resistance protein At3g14460 [Arachis hypogaea]	Q9LRR4|R13L1_ARATH	Putative disease resistance RPP13-like protein 1 OS=Arabidopsis thaliana OX=3702 GN=RPPL1 PE=3 SV=1
AH12G01220	1.262	1.55387	0.004828	0.006452	1.00685	1.46822	0.272794	0.264968	KOG4658	Signal transduction mechanisms	-	-	GO:0043531(ADP binding)	-	XP_025631413.1	XP_025631413.1 putative disease resistance protein At3g14460 [Arachis hypogaea]	Q9LRR4|R13L1_ARATH	Putative disease resistance RPP13-like protein 1 OS=Arabidopsis thaliana OX=3702 GN=RPPL1 PE=3 SV=1
AH12G01230	0.422588	1.09094	0.155886	0.190372	0.779399	0.821536	0.249937	0.293323	KOG4658	Signal transduction mechanisms	-	-	GO:0043531(ADP binding)	-	XP_020970275.1	XP_020970275.1 putative disease resistance protein At3g14460 isoform X1 [Arachis ipaensis]	Q9LRR4|R13L1_ARATH	Putative disease resistance RPP13-like protein 1 OS=Arabidopsis thaliana OX=3702 GN=RPPL1 PE=3 SV=1
AH12G01240	5.79303	6.89897	10.5175	9.26073	8.941	8.27893	7.56413	6.41014	KOG1187	Signal transduction mechanisms	GO:0006468(protein phosphorylation)	-	GO:0004672(protein kinase activity),GO:0005524(ATP binding)	-	XP_016179195.1	XP_016179195.1 calmodulin-binding receptor-like cytoplasmic kinase 2 [Arachis ipaensis]	Q8VZJ9|CRCK2_ARATH	Calmodulin-binding receptor-like cytoplasmic kinase 2 OS=Arabidopsis thaliana OX=3702 GN=CRCK2 PE=2 SV=1
AH12G01250	1.20617	1.26259	2.00792	1.93345	1.87847	1.3981	1.14843	1.35893	-	-	-	GO:0016021(integral component of membrane)	-	-	XP_016179205.1	XP_016179205.1 uncharacterized protein LOC107621697 [Arachis ipaensis]	A6NDV4|TMM8B_HUMAN	Transmembrane protein 8B OS=Homo sapiens OX=9606 GN=TMEM8B PE=1 SV=2
AH12G01260	3.99766	3.71152	2.67919	5.06768	3.96393	3.71848	3.84001	4.54374	KOG4197	General function prediction only	-	-	-	-	XP_016179213.1	XP_016179213.1 pentatricopeptide repeat-containing protein At4g30825, chloroplastic [Arachis ipaensis]	O65567|PP342_ARATH	Pentatricopeptide repeat-containing protein At4g30825, chloroplastic OS=Arabidopsis thaliana OX=3702 GN=At4g30825 PE=2 SV=2
AH12G01270	1.40923	1.22005	1.57313	1.51183	1.34319	0.9761	1.2569	1.23373	-	-	-	-	-	-	XP_015947732.1	XP_015947732.1 ras guanine nucleotide exchange factor L [Arachis duranensis]	-	-
AH12G01280	0	0	0	0	0	0	0	0	-	-	-	-	-	-	-	-	-	-
AH12G01290	3.76977	4.1086	4.55294	4.86162	4.02708	5.66531	3.38604	2.22256	KOG0800	Posttranslational modification, protein turnover, chaperones	-	-	-	K16281 RHA1; RING-H2 zinc finger protein RHA1	XP_016186396.1	XP_016186396.1 E3 ubiquitin-protein ligase RHA1B-like [Arachis ipaensis]	Q9SUS5|RHA1B_ARATH	E3 ubiquitin-protein ligase RHA1B OS=Arabidopsis thaliana OX=3702 GN=RHA1B PE=2 SV=1
AH12G01300	0	0	0	0	0	0.026667	0	0	KOG0039	Secondary metabolites biosynthesis, transport and catabolism; Inorganic ion transport and metabolism	GO:0055114(oxidation-reduction process)	-	GO:0016491(oxidoreductase activity)	K00521 E1.16.1.7; ferric-chelate reductase [EC:1.16.1.7]	XP_025631421.1	XP_025631421.1 ferric reduction oxidase 2-like [Arachis hypogaea]	P92949|FRO2_ARATH	Ferric reduction oxidase 2 OS=Arabidopsis thaliana OX=3702 GN=FRO2 PE=1 SV=2
AH12G01310	6.68421	7.87231	7.88292	9.60936	7.8634	7.08401	7.01408	6.77833	-	-	-	-	-	-	XP_016179221.1	XP_016179221.1 probable receptor-like protein kinase At5g24010 [Arachis ipaensis]	Q9FLW0|Y5241_ARATH	Probable receptor-like protein kinase At5g24010 OS=Arabidopsis thaliana OX=3702 GN=At5g24010 PE=1 SV=1
AH12G01320	0	0	0	0	0	0	0	0	-	-	-	-	GO:0016747(transferase activity, transferring acyl groups other than amino-acyl groups)	-	XP_016186398.1	XP_016186398.1 BAHD acyltransferase At5g47980-like [Arachis ipaensis]	A0A2P1GIW7|SAT_CATRO	Stemmadenine O-acetyltransferase OS=Catharanthus roseus OX=4058 GN=SAT PE=1 SV=1
AH12G01330	0.084598	0	0	0	0.03925	0	0	0	-	-	GO:0006633(fatty acid biosynthetic process)	-	GO:0016790(thiolester hydrolase activity)	-	XP_025635214.1	XP_025635214.1 palmitoyl-acyl carrier protein thioesterase, chloroplastic-like [Arachis hypogaea]	Q9SQI3|FATB_GOSHI	Palmitoyl-acyl carrier protein thioesterase, chloroplastic OS=Gossypium hirsutum OX=3635 GN=FATB1 PE=1 SV=1
AH12G01340	0	0	0	0.053875	0.032989	0	0.004482	0.048743	-	-	-	-	GO:0016747(transferase activity, transferring acyl groups other than amino-acyl groups)	-	XP_020970305.1	XP_020970305.1 BAHD acyltransferase At5g47980-like isoform X1 [Arachis ipaensis]	A0A2P1GIW7|SAT_CATRO	Stemmadenine O-acetyltransferase OS=Catharanthus roseus OX=4058 GN=SAT PE=1 SV=1
AH12G01350	0	0	0	0.083959	0	0	0.036857	0.006361	-	-	-	-	GO:0016747(transferase activity, transferring acyl groups other than amino-acyl groups)	-	XP_016184928.1	XP_016184928.1 vinorine synthase-like [Arachis ipaensis]	A0A2P1GIW7|SAT_CATRO	Stemmadenine O-acetyltransferase OS=Catharanthus roseus OX=4058 GN=SAT PE=1 SV=1
AH12G01360	0.014905	0	0	0	0	0	0.02703	0	-	-	-	-	GO:0016747(transferase activity, transferring acyl groups other than amino-acyl groups)	-	XP_016184930.1	XP_016184930.1 BAHD acyltransferase At5g47980-like [Arachis ipaensis]	A0A2P1GIW7|SAT_CATRO	Stemmadenine O-acetyltransferase OS=Catharanthus roseus OX=4058 GN=SAT PE=1 SV=1
AH12G01370	0	0	0	0	0	0	0	0	-	-	GO:0006633(fatty acid biosynthetic process)	-	GO:0016790(thiolester hydrolase activity)	K10781 FATB; fatty acyl-ACP thioesterase B [EC:3.1.2.14 3.1.2.21]	XP_016184931.1	XP_016184931.1 palmitoyl-acyl carrier protein thioesterase, chloroplastic-like isoform X1 [Arachis ipaensis]	Q9SQI3|FATB_GOSHI	Palmitoyl-acyl carrier protein thioesterase, chloroplastic OS=Gossypium hirsutum OX=3635 GN=FATB1 PE=1 SV=1
AH12G01380	0.025875	0	0	0	0.021549	0.041413	0.028337	0.017085	-	-	-	-	GO:0016747(transferase activity, transferring acyl groups other than amino-acyl groups)	-	XP_025635219.1	XP_025635219.1 coumaroyl-CoA:anthocyanidin 3-O-glucoside-6''-O-coumaroyltransferase 2-like [Arachis hypogaea]	Q9ZWB4|3AT1_ARATH	Coumaroyl-CoA:anthocyanidin 3-O-glucoside-6''-O-coumaroyltransferase 1 OS=Arabidopsis thaliana OX=3702 GN=3AT1 PE=1 SV=1
AH12G01390	0	0	0	0	0.002767	0	0	0.005435	KOG0065	Secondary metabolites biosynthesis, transport and catabolism	-	GO:0016020(membrane)	GO:0005524(ATP binding),GO:0016887(ATPase activity)	-	XP_025635246.1	XP_025635246.1 pleiotropic drug resistance protein 1-like isoform X1 [Arachis hypogaea]	Q76CU2|PDR1_TOBAC	Pleiotropic drug resistance protein 1 OS=Nicotiana tabacum OX=4097 GN=PDR1 PE=2 SV=1
AH12G01400	0.047092	0	0	0.078503	0.046127	0.077011	0.053023	0.07601	-	-	GO:0006631(fatty acid metabolic process),GO:0055114(oxidation-reduction process)	-	GO:0045300(acyl-[acyl-carrier-protein] desaturase activity)	K03921 FAB2, SSI2, desA1; acyl-[acyl-carrier-protein] desaturase [EC:1.14.19.2 1.14.19.11 1.14.19.26]	XP_025635220.1	XP_025635220.1 stearoyl-[acyl-carrier-protein] 9-desaturase 6, chloroplastic-like [Arachis hypogaea]	Q84VY3|STAD6_ARATH	Stearoyl-[acyl-carrier-protein] 9-desaturase 6, chloroplastic OS=Arabidopsis thaliana OX=3702 GN=S-ACP-DES6 PE=2 SV=2
AH12G01410	0	0	0	0	0	0	0	0	KOG0022	Secondary metabolites biosynthesis, transport and catabolism	-	-	-	K18857 ADH1; alcohol dehydrogenase class-P [EC:1.1.1.1]	AFB69783.1	AFB69783.1 alcohol dehydrogenase, partial [Arachis hypogaea]	P13603|ADH1_TRIRP	Alcohol dehydrogenase 1 OS=Trifolium repens OX=3899 GN=ADH1 PE=2 SV=1
AH12G01420	0	0	0	0	0	0.014559	0.013761	0	-	-	-	-	GO:0016746(transferase activity, transferring acyl groups)	-	XP_025635221.1	XP_025635221.1 glycerol-3-phosphate 2-O-acyltransferase 6-like [Arachis hypogaea]	K7PEY4|RAM2_MEDTR	Glycerol-3-phosphate acyltransferase RAM2 OS=Medicago truncatula OX=3880 GN=RAM2 PE=2 SV=1
AH12G01430	0	0	0	0	0	0	0	0	-	-	-	-	-	-	XP_016184937.1	XP_016184937.1 protein MAIN-LIKE 1-like [Arachis ipaensis]	Q9SK32|MAIL1_ARATH	Protein MAIN-LIKE 1 OS=Arabidopsis thaliana OX=3702 GN=MAIL1 PE=2 SV=1
AH12G01440	0	0	0	0	0	0	0	0	-	-	-	-	-	-	XP_016164101.1	XP_016164101.1 uncharacterized protein LOC107606565 [Arachis ipaensis]	-	-
AH12G01450	0	0	0	0	0	0	0.022682	0	-	-	-	-	-	-	ABF70057.1	ABF70057.1 hypothetical protein MA4_54N07.44 [Musa acuminata]	-	-
AH12G01460	0	0	0	0	0	0	0	0	-	-	-	-	-	-	-	-	-	-
AH12G01470	0	0	0	0	0.035182	0	0	0.02328	-	-	GO:0006355(regulation of transcription, DNA-templated)	-	GO:0003700(DNA-binding transcription factor activity)	-	XP_015947847.1	XP_015947847.1 uncharacterized protein LOC107472834 [Arachis duranensis]	Q9FYK5|ESR2_ARATH	Ethylene-responsive transcription factor ESR2 OS=Arabidopsis thaliana OX=3702 GN=ESR2 PE=1 SV=1
AH12G01480	0	0	0	0	0	0.03201	0.009811	0	-	-	GO:0006355(regulation of transcription, DNA-templated)	-	GO:0003700(DNA-binding transcription factor activity)	-	XP_016184938.1	XP_016184938.1 ethylene-responsive transcription factor ESR2-like [Arachis ipaensis]	Q9FYK5|ESR2_ARATH	Ethylene-responsive transcription factor ESR2 OS=Arabidopsis thaliana OX=3702 GN=ESR2 PE=1 SV=1
AH12G01490	0	0.035742	0.074439	0	0.059177	0	0	0	-	-	GO:0006355(regulation of transcription, DNA-templated)	-	GO:0003700(DNA-binding transcription factor activity)	-	XP_020968576.1	XP_020968576.1 type-2 histone deacetylase 1-like [Arachis ipaensis]	Q9FYK5|ESR2_ARATH	Ethylene-responsive transcription factor ESR2 OS=Arabidopsis thaliana OX=3702 GN=ESR2 PE=1 SV=1
AH12G01500	0	0	0.036033	0	0.013207	0	0	0	KOG1192	Energy production and conversion; Carbohydrate transport and metabolism	-	-	GO:0016758(transferase activity, transferring hexosyl groups)	-	XP_016179242.1	XP_016179242.1 putative UDP-rhamnose:rhamnosyltransferase 1 [Arachis ipaensis]	Q66PF2|URT1_FRAAN	Putative UDP-rhamnose:rhamnosyltransferase 1 OS=Fragaria ananassa OX=3747 GN=GT4 PE=2 SV=1
AH12G01510	0.207632	0.154264	0.301924	0.469774	0.222153	0.162874	0.17876	0.326252	KOG4658	Signal transduction mechanisms	-	-	GO:0043531(ADP binding)	-	XP_016179229.1	XP_016179229.1 putative disease resistance protein At3g14460 [Arachis ipaensis]	Q9LRR4|R13L1_ARATH	Putative disease resistance RPP13-like protein 1 OS=Arabidopsis thaliana OX=3702 GN=RPPL1 PE=3 SV=1
AH12G01520	0	0	0	0	0	0	0	0	-	-	-	-	-	-	AEL30379.1	AEL30379.1 hypothetical protein 205D04_19 [Arachis hypogaea]	-	-
AH12G01530	0.4473	0.465738	0.553129	0.685013	0.742586	0.549566	0.618799	0.834271	KOG4658	Signal transduction mechanisms	-	-	GO:0043531(ADP binding)	-	XP_016179259.1	XP_016179259.1 putative disease resistance protein At3g14460 [Arachis ipaensis]	Q9LRR4|R13L1_ARATH	Putative disease resistance RPP13-like protein 1 OS=Arabidopsis thaliana OX=3702 GN=RPPL1 PE=3 SV=1
AH12G01540	0.287899	0.561658	0.229897	0.183944	0.8745	0.715472	0.432115	0.658092	KOG1192	Energy production and conversion; Carbohydrate transport and metabolism	-	-	GO:0016758(transferase activity, transferring hexosyl groups)	-	XP_016186403.1	XP_016186403.1 putative UDP-rhamnose:rhamnosyltransferase 1 [Arachis ipaensis]	Q66PF2|URT1_FRAAN	Putative UDP-rhamnose:rhamnosyltransferase 1 OS=Fragaria ananassa OX=3747 GN=GT4 PE=2 SV=1
AH12G01550	3.05798	3.17885	3.07235	3.64002	3.86562	3.55724	3.34966	3.35859	-	-	GO:0055085(transmembrane transport)	GO:0016020(membrane)	-	K22047 MSL1_2_3; mechanosensitive ion channel protein 1/2/3	XP_016179272.1	XP_016179272.1 mechanosensitive ion channel protein 1, mitochondrial [Arachis ipaensis]	Q8VZL4|MSL1_ARATH	Mechanosensitive ion channel protein 1, mitochondrial OS=Arabidopsis thaliana OX=3702 GN=MSL1 PE=2 SV=1
AH12G01560	0	0	0	0	0	0	0	0	KOG1192	Energy production and conversion; Carbohydrate transport and metabolism	-	-	GO:0016758(transferase activity, transferring hexosyl groups)	-	XP_025631427.1	XP_025631427.1 putative UDP-rhamnose:rhamnosyltransferase 1 [Arachis hypogaea]	Q66PF2|URT1_FRAAN	Putative UDP-rhamnose:rhamnosyltransferase 1 OS=Fragaria ananassa OX=3747 GN=GT4 PE=2 SV=1
AH12G01570	2.162	1.92667	2.01793	2.28556	2.26126	1.89683	1.68144	2.11539	KOG2246	Carbohydrate transport and metabolism	-	-	-	-	XP_016179284.2	XP_016179284.2 uncharacterized protein LOC107621797 [Arachis ipaensis]	Q8JHF2|LFNG_DANRE	Beta-1,3-N-acetylglucosaminyltransferase lunatic fringe OS=Danio rerio OX=7955 GN=lfng PE=2 SV=2
AH12G01580	0	0.054417	0.098021	0.00255	0	0	0	0.026953	-	-	-	-	GO:0016747(transferase activity, transferring acyl groups other than amino-acyl groups)	-	XP_025631429.1	XP_025631429.1 vinorine synthase-like [Arachis hypogaea]	A0A2P1GIW7|SAT_CATRO	Stemmadenine O-acetyltransferase OS=Catharanthus roseus OX=4058 GN=SAT PE=1 SV=1
AH12G01590	0	0	0	0	0	0	0	0	-	-	GO:0006633(fatty acid biosynthetic process)	-	GO:0016790(thiolester hydrolase activity)	K10781 FATB; fatty acyl-ACP thioesterase B [EC:3.1.2.14 3.1.2.21]	XP_016184942.1	XP_016184942.1 palmitoyl-acyl carrier protein thioesterase, chloroplastic-like [Arachis ipaensis]	Q9SQI3|FATB_GOSHI	Palmitoyl-acyl carrier protein thioesterase, chloroplastic OS=Gossypium hirsutum OX=3635 GN=FATB1 PE=1 SV=1
AH12G01600	0.455622	0.297831	0.857854	0.699666	0.523843	0.497026	0.388459	0.396522	KOG4658	Signal transduction mechanisms	-	-	GO:0043531(ADP binding)	-	XP_020970343.1	XP_020970343.1 putative disease resistance protein At3g14460 isoform X1 [Arachis ipaensis]	Q9LRR4|R13L1_ARATH	Putative disease resistance RPP13-like protein 1 OS=Arabidopsis thaliana OX=3702 GN=RPPL1 PE=3 SV=1
AH12G01610	0.14922	0.225497	0.362862	0.462317	0.292364	0.303116	0.234521	0.177586	KOG4658	Signal transduction mechanisms	-	-	GO:0043531(ADP binding)	-	XP_020990937.1	XP_020990937.1 putative disease resistance protein At3g14460 [Arachis duranensis]	Q9LRR4|R13L1_ARATH	Putative disease resistance RPP13-like protein 1 OS=Arabidopsis thaliana OX=3702 GN=RPPL1 PE=3 SV=1
AH12G01620	0	0.010813	0.498688	0.150053	0.191191	0	0	0.115941	-	-	-	-	-	-	XP_015947751.1	XP_015947751.1 putative disease resistance RPP13-like protein 1 isoform X2 [Arachis duranensis]	-	-
AH12G01630	0.019099	0.004615	0.132477	0.08346	0.146639	0.114591	0.263702	0.318552	KOG4658	Signal transduction mechanisms	-	-	GO:0043531(ADP binding)	-	XP_025631433.1	XP_025631433.1 putative disease resistance RPP13-like protein 1 [Arachis hypogaea]	Q9LRR4|R13L1_ARATH	Putative disease resistance RPP13-like protein 1 OS=Arabidopsis thaliana OX=3702 GN=RPPL1 PE=3 SV=1
AH12G01640	0.053278	0.061338	0.122249	0.150513	0.138402	0.100534	0.093174	0.174179	KOG4658	Signal transduction mechanisms	-	-	GO:0043531(ADP binding)	-	XP_025631432.1	XP_025631432.1 putative disease resistance RPP13-like protein 1 [Arachis hypogaea]	Q9LRR4|R13L1_ARATH	Putative disease resistance RPP13-like protein 1 OS=Arabidopsis thaliana OX=3702 GN=RPPL1 PE=3 SV=1
AH12G01650	0	0	0	0	0	0	0	0	KOG1192	Energy production and conversion; Carbohydrate transport and metabolism	-	-	GO:0016758(transferase activity, transferring hexosyl groups)	-	XP_016179355.1	XP_016179355.1 putative UDP-rhamnose:rhamnosyltransferase 1 [Arachis ipaensis]	Q66PF2|URT1_FRAAN	Putative UDP-rhamnose:rhamnosyltransferase 1 OS=Fragaria ananassa OX=3747 GN=GT4 PE=2 SV=1
AH12G01660	0	0	0	0.067186	0.00419	0.003976	0	0	KOG1192	Energy production and conversion; Carbohydrate transport and metabolism	-	-	GO:0016758(transferase activity, transferring hexosyl groups)	-	XP_016184944.1	XP_016184944.1 UDP-glycosyltransferase 91C1-like [Arachis ipaensis]	Q66PF2|URT1_FRAAN	Putative UDP-rhamnose:rhamnosyltransferase 1 OS=Fragaria ananassa OX=3747 GN=GT4 PE=2 SV=1
AH12G01670	3.52278	3.31273	5.92474	4.33161	4.16212	4.67175	4.23269	3.8753	-	-	-	-	-	-	AEL30352.1	AEL30352.1 zinc finger GRF-type protein [Arachis hypogaea]	-	-
AH12G01680	0.03071	0.04773	0.054366	0.045219	0.036105	0.020907	0.043803	0.008435	KOG4658	Signal transduction mechanisms	-	-	GO:0043531(ADP binding)	-	XP_025631431.1	XP_025631431.1 putative disease resistance protein At3g14460 [Arachis hypogaea]	Q9LRR4|R13L1_ARATH	Putative disease resistance RPP13-like protein 1 OS=Arabidopsis thaliana OX=3702 GN=RPPL1 PE=3 SV=1
AH12G01690	0.051442	0.03288	0.048895	0.052487	0.065415	0.081915	0.081176	0.050653	KOG4658	Signal transduction mechanisms	-	-	GO:0043531(ADP binding)	-	XP_025631434.1	XP_025631434.1 putative disease resistance RPP13-like protein 1 [Arachis hypogaea]	Q9LRR4|R13L1_ARATH	Putative disease resistance RPP13-like protein 1 OS=Arabidopsis thaliana OX=3702 GN=RPPL1 PE=3 SV=1
AH12G01700	0	0.038804	0.005349	0	0.061165	0.01264	0.008126	0.007834	KOG1192	Energy production and conversion; Carbohydrate transport and metabolism	-	-	GO:0016758(transferase activity, transferring hexosyl groups)	-	XP_016179347.1	XP_016179347.1 putative UDP-rhamnose:rhamnosyltransferase 1 [Arachis ipaensis]	Q66PF2|URT1_FRAAN	Putative UDP-rhamnose:rhamnosyltransferase 1 OS=Fragaria ananassa OX=3747 GN=GT4 PE=2 SV=1
AH12G01710	0.005117	0.018365	0.082411	0.044236	0.007128	0	0.015673	0.022269	KOG4658	Signal transduction mechanisms	-	-	GO:0043531(ADP binding)	K19613 SHOC2, SUR8; leucine-rich repeat protein SHOC2	XP_015948006.2	XP_015948006.2 putative disease resistance protein At3g14460 [Arachis duranensis]	Q9LRR4|R13L1_ARATH	Putative disease resistance RPP13-like protein 1 OS=Arabidopsis thaliana OX=3702 GN=RPPL1 PE=3 SV=1
AH12G01720	0	0.005322	0.006348	0	0	0.000681	0.005575	0	KOG4658	Signal transduction mechanisms	-	-	GO:0043531(ADP binding)	-	XP_016179331.2	XP_016179331.2 putative disease resistance protein At3g14460 [Arachis ipaensis]	Q9LRR4|R13L1_ARATH	Putative disease resistance RPP13-like protein 1 OS=Arabidopsis thaliana OX=3702 GN=RPPL1 PE=3 SV=1
AH12G01730	0	0	0.048757	0	0.053827	0.012273	0	0.038231	KOG4658	Signal transduction mechanisms	-	-	-	-	XP_015947857.1	XP_015947857.1 putative disease resistance protein RGA3 [Arachis duranensis]	Q9LRR5|DRL21_ARATH	Putative disease resistance protein At3g14460 OS=Arabidopsis thaliana OX=3702 GN=At3g14460 PE=3 SV=1
AH12G01740	0	0	0	0.034397	0	0.018412	0.006446	0.041065	KOG4658	Signal transduction mechanisms	-	-	GO:0043531(ADP binding)	-	XP_016184956.1	XP_016184956.1 putative disease resistance RPP13-like protein 1 [Arachis ipaensis]	Q9LRR4|R13L1_ARATH	Putative disease resistance RPP13-like protein 1 OS=Arabidopsis thaliana OX=3702 GN=RPPL1 PE=3 SV=1
AH12G01750	0.090651	0.051093	0.098725	0.116486	0.026613	0.086904	0.027109	0.099766	KOG4658	Signal transduction mechanisms	-	-	GO:0043531(ADP binding),GO:0005515(protein binding)	-	XP_020970386.1	XP_020970386.1 putative disease resistance protein At3g14460 isoform X1 [Arachis ipaensis]	Q9LRR4|R13L1_ARATH	Putative disease resistance RPP13-like protein 1 OS=Arabidopsis thaliana OX=3702 GN=RPPL1 PE=3 SV=1
AH12G01760	0.009415	0	0.005989	0.031488	0.023679	0.029892	0.01383	0.027712	KOG4658	Signal transduction mechanisms	-	-	GO:0043531(ADP binding)	-	XP_020989651.1	XP_020989651.1 putative disease resistance RPP13-like protein 1 [Arachis duranensis]	Q9LRR4|R13L1_ARATH	Putative disease resistance RPP13-like protein 1 OS=Arabidopsis thaliana OX=3702 GN=RPPL1 PE=3 SV=1
AH12G01770	0.065204	0.008033	0.044283	0.061847	0.155344	0.032087	0.100943	0.019663	KOG0254	General function prediction only	GO:0055085(transmembrane transport)	GO:0016021(integral component of membrane)	GO:0022857(transmembrane transporter activity)	-	XP_016179316.1	XP_016179316.1 monosaccharide-sensing protein 2-like isoform X1 [Arachis ipaensis]	Q8LPQ8|MSSP2_ARATH	Monosaccharide-sensing protein 2 OS=Arabidopsis thaliana OX=3702 GN=MSSP2 PE=1 SV=2
AH12G01780	0.025365	0	0.046922	0.072601	0.009562	0.014554	0.009352	0.039203	KOG4658	Signal transduction mechanisms	-	-	GO:0043531(ADP binding)	-	XP_020970357.1	XP_020970357.1 putative disease resistance RPP13-like protein 1 isoform X1 [Arachis ipaensis]	Q9LRR4|R13L1_ARATH	Putative disease resistance RPP13-like protein 1 OS=Arabidopsis thaliana OX=3702 GN=RPPL1 PE=3 SV=1
AH12G01790	0.505357	0.688109	0.627913	0.771838	0.665741	0.5444	0.623233	0.695273	KOG4658	Signal transduction mechanisms	-	-	GO:0043531(ADP binding)	-	XP_025631454.1	XP_025631454.1 putative disease resistance RPP13-like protein 1 isoform X2 [Arachis hypogaea]	Q9LRR4|R13L1_ARATH	Putative disease resistance RPP13-like protein 1 OS=Arabidopsis thaliana OX=3702 GN=RPPL1 PE=3 SV=1
AH12G01800	4.86969	4.39141	4.8801	5.3134	5.90553	5.56893	5.05727	4.20912	KOG2098	RNA processing and modification	-	-	-	K05925 METTL3_14; mRNA m6A methyltransferase [EC:2.1.1.348]	XP_016179417.1	XP_016179417.1 N6-adenosine-methyltransferase MT-A70-like [Arachis ipaensis]	O82486|MTA70_ARATH	N6-adenosine-methyltransferase MT-A70-like OS=Arabidopsis thaliana OX=3702 GN=MTA PE=1 SV=2
AH12G01810	0	0	0	0	0	0	0	0	-	-	-	-	-	-	-	-	-	-
AH12G01820	0	0	0	0	0	0	0	0	-	-	-	-	-	-	-	-	-	-
AH12G01830	1.65293	1.00029	0.818332	0.923399	1.17472	1.16298	1.04273	1.20989	-	-	GO:0005975(carbohydrate metabolic process)	-	GO:0004650(polygalacturonase activity)	-	XP_020970482.1	XP_020970482.1 probable polygalacturonase [Arachis ipaensis]	A7PZL3|PGLR_VITVI	Probable polygalacturonase OS=Vitis vinifera OX=29760 GN=GSVIVT00026920001 PE=1 SV=1
AH12G01840	26.0788	43.2352	42.7177	38.7009	37.1703	37.463	29.9487	27.6869	-	-	-	-	-	-	XP_016179439.1	XP_016179439.1 protein BPS1, chloroplastic [Arachis ipaensis]	Q9LMM6|BPS1_ARATH	Protein BPS1, chloroplastic OS=Arabidopsis thaliana OX=3702 GN=BPS1 PE=2 SV=1
AH12G01850	0	0	0	0	0	0	0	0	KOG3871	Extracellular structures	-	-	-	K14797 ENP1, BYSL; essential nuclear protein 1	XP_016184961.1	XP_016184961.1 bystin-like [Arachis ipaensis]	Q80WL2|BYST_RAT	Bystin OS=Rattus norvegicus OX=10116 GN=Bysl PE=1 SV=3
AH12G01860	0.020939	0	0.03343	0.005775	0.018497	0.017126	0.005105	0.019808	KOG4658	Signal transduction mechanisms	-	-	GO:0043531(ADP binding)	-	XP_025631463.1	XP_025631463.1 putative disease resistance protein At3g14460 [Arachis hypogaea]	Q9LRR4|R13L1_ARATH	Putative disease resistance RPP13-like protein 1 OS=Arabidopsis thaliana OX=3702 GN=RPPL1 PE=3 SV=1
AH12G01870	0.768646	1.02404	1.28167	1.53702	1.47754	1.46894	0.960548	0.91804	-	-	-	-	-	-	XP_025635232.1	XP_025635232.1 TATA box-binding protein-associated factor RNA polymerase I subunit B-like [Arachis hypogaea]	Q5XVF0|MEE12_ARATH	TATA box-binding protein-associated factor RNA polymerase I subunit B OS=Arabidopsis thaliana OX=3702 GN=MEE12 PE=1 SV=1
AH12G01880	0.65562	0.758203	1.3298	1.11592	1.07287	0.901053	0.657626	0.558174	KOG4658	Signal transduction mechanisms	-	-	GO:0043531(ADP binding)	-	XP_025631465.1	XP_025631465.1 putative disease resistance protein At3g14460 [Arachis hypogaea]	Q9LRR4|R13L1_ARATH	Putative disease resistance RPP13-like protein 1 OS=Arabidopsis thaliana OX=3702 GN=RPPL1 PE=3 SV=1
AH12G01890	1.62649	2.03166	1.90489	1.76949	2.44957	1.32003	1.12862	1.87001	-	-	-	-	-	-	XP_020988194.1	XP_020988194.1 TATA box-binding protein-associated factor RNA polymerase I subunit B isoform X2 [Arachis duranensis]	Q5XVF0|MEE12_ARATH	TATA box-binding protein-associated factor RNA polymerase I subunit B OS=Arabidopsis thaliana OX=3702 GN=MEE12 PE=1 SV=1
AH12G01900	1.65835	1.62618	1.05428	1.64305	1.72804	1.32789	1.03329	1.24358	-	-	-	-	-	-	XP_020970577.1	XP_020970577.1 putative disease resistance protein At3g14460 [Arachis ipaensis]	-	-
AH12G01910	0.009928	0	0.010434	0.01918	0.003918	0.006103	0.008586	0.007918	KOG4658	Signal transduction mechanisms	-	-	GO:0043531(ADP binding)	-	XP_025631469.1	XP_025631469.1 putative disease resistance protein At3g14460 [Arachis hypogaea]	Q9LRR4|R13L1_ARATH	Putative disease resistance RPP13-like protein 1 OS=Arabidopsis thaliana OX=3702 GN=RPPL1 PE=3 SV=1
AH12G01920	0.033391	0.006336	0.013979	0.019134	0	0.019484	0.030404	0.06894	KOG4658	Signal transduction mechanisms	-	-	GO:0043531(ADP binding)	-	XP_020970573.1	XP_020970573.1 putative disease resistance protein At3g14460 [Arachis ipaensis]	Q9LRR4|R13L1_ARATH	Putative disease resistance RPP13-like protein 1 OS=Arabidopsis thaliana OX=3702 GN=RPPL1 PE=3 SV=1
AH12G01930	0.134846	0.08946	0.178376	0.313972	0.114405	0.076321	0.195216	0.218203	KOG4658	Signal transduction mechanisms	-	-	GO:0043531(ADP binding)	-	XP_020970523.1	XP_020970523.1 putative disease resistance protein At3g14460 isoform X2 [Arachis ipaensis]	Q9LRR4|R13L1_ARATH	Putative disease resistance RPP13-like protein 1 OS=Arabidopsis thaliana OX=3702 GN=RPPL1 PE=3 SV=1
AH12G01940	0.040519	0.082497	0.136101	0.093879	0.096949	0.091583	0.037055	0.083608	KOG4658	Signal transduction mechanisms	-	-	GO:0043531(ADP binding)	-	XP_020970540.1	XP_020970540.1 putative disease resistance protein At3g14460 isoform X5 [Arachis ipaensis]	Q9LRR4|R13L1_ARATH	Putative disease resistance RPP13-like protein 1 OS=Arabidopsis thaliana OX=3702 GN=RPPL1 PE=3 SV=1
AH12G01950	0.338471	0.657869	0.832413	1.0165	0.619406	0.599564	0.602047	0.634172	KOG4658	Signal transduction mechanisms	-	-	GO:0043531(ADP binding)	-	XP_020970643.1	XP_020970643.1 putative disease resistance RPP13-like protein 1 [Arachis ipaensis]	Q9LRR4|R13L1_ARATH	Putative disease resistance RPP13-like protein 1 OS=Arabidopsis thaliana OX=3702 GN=RPPL1 PE=3 SV=1
AH12G01960	0	0.013981	0.007774	0.024701	0	0.012039	0	0.013247	KOG4658	Signal transduction mechanisms	-	-	GO:0043531(ADP binding)	-	XP_025631477.1	XP_025631477.1 putative disease resistance protein At3g14460 [Arachis hypogaea]	Q9LRR4|R13L1_ARATH	Putative disease resistance RPP13-like protein 1 OS=Arabidopsis thaliana OX=3702 GN=RPPL1 PE=3 SV=1
AH12G01970	0.023268	0.017406	0.027111	0.02499	0.013085	0.00359	0.002979	0.034423	KOG4658	Signal transduction mechanisms	-	-	GO:0043531(ADP binding)	-	XP_020970622.1	XP_020970622.1 putative disease resistance RPP13-like protein 1 [Arachis ipaensis]	Q9LRR4|R13L1_ARATH	Putative disease resistance RPP13-like protein 1 OS=Arabidopsis thaliana OX=3702 GN=RPPL1 PE=3 SV=1
AH12G01980	0.048982	0.010794	0	0.034298	0.012187	0.014497	0.02082	0.076111	KOG4658	Signal transduction mechanisms	-	-	-	-	XP_025631479.1	XP_025631479.1 putative disease resistance protein At3g14460 [Arachis hypogaea]	Q9LRR4|R13L1_ARATH	Putative disease resistance RPP13-like protein 1 OS=Arabidopsis thaliana OX=3702 GN=RPPL1 PE=3 SV=1
AH12G01990	0	0	0	0	0	0	0	0	KOG4658	Signal transduction mechanisms	-	-	-	-	XP_020990947.1	XP_020990947.1 putative disease resistance protein At3g14460 [Arachis duranensis]	Q9LRR5|DRL21_ARATH	Putative disease resistance protein At3g14460 OS=Arabidopsis thaliana OX=3702 GN=At3g14460 PE=3 SV=1
AH12G02000	0.022328	0.012796	0.636572	0.673047	0.156981	0.093908	0.280508	0.365167	KOG4658	Signal transduction mechanisms	-	-	GO:0043531(ADP binding)	-	XP_016184968.1	XP_016184968.1 putative disease resistance protein At3g14460 isoform X1 [Arachis ipaensis]	Q9LRR4|R13L1_ARATH	Putative disease resistance RPP13-like protein 1 OS=Arabidopsis thaliana OX=3702 GN=RPPL1 PE=3 SV=1
AH12G02010	0	0	0	0	0.038561	0	0	0	KOG1187	Signal transduction mechanisms	-	-	-	-	XP_016179600.1	XP_016179600.1 probable serine/threonine-protein kinase At1g01540 [Arachis ipaensis]	Q3EDL4|Y1154_ARATH	Probable serine/threonine-protein kinase At1g01540 OS=Arabidopsis thaliana OX=3702 GN=At1g01540 PE=1 SV=2
AH12G02020	3.31134	5.02559	3.61025	3.47998	4.86978	5.36316	3.54852	2.88805	KOG4658	Signal transduction mechanisms	-	-	GO:0043531(ADP binding),GO:0005515(protein binding)	-	XP_020969949.1	XP_020969949.1 putative disease resistance protein At3g14460 [Arachis ipaensis]	Q9LRR4|R13L1_ARATH	Putative disease resistance RPP13-like protein 1 OS=Arabidopsis thaliana OX=3702 GN=RPPL1 PE=3 SV=1
AH12G02960	0.275445	0.340483	0.708998	0.717011	0.451137	0.342755	0.415012	0.459561	KOG4658	Signal transduction mechanisms	-	-	GO:0043531(ADP binding)	-	XP_020970819.1	XP_020970819.1 putative disease resistance protein At3g14460 isoform X2 [Arachis ipaensis]	Q9LRR4|R13L1_ARATH	Putative disease resistance RPP13-like protein 1 OS=Arabidopsis thaliana OX=3702 GN=RPPL1 PE=3 SV=1
AH12G02970	1.04997	0.843553	0.678792	0.869329	1.05821	0.650549	0.674106	0.547273	-	-	-	-	-	-	-	-	-	-
AH12G02980	0	0	0	0	0	0.002492	0.005828	0.030951	KOG4658	Signal transduction mechanisms	-	-	GO:0043531(ADP binding)	-	XP_016184998.1	XP_016184998.1 putative disease resistance RPP13-like protein 1 [Arachis ipaensis]	Q9LRR4|R13L1_ARATH	Putative disease resistance RPP13-like protein 1 OS=Arabidopsis thaliana OX=3702 GN=RPPL1 PE=3 SV=1
AH12G02990	0.112902	0.112096	0.038952	0.183178	0.119414	0.213127	0.168653	0.120588	KOG4658	Signal transduction mechanisms	-	-	GO:0043531(ADP binding)	-	XP_025631605.1	XP_025631605.1 putative disease resistance RPP13-like protein 1 [Arachis hypogaea]	Q9LRR4|R13L1_ARATH	Putative disease resistance RPP13-like protein 1 OS=Arabidopsis thaliana OX=3702 GN=RPPL1 PE=3 SV=1
AH12G03000	0.357829	0.265234	0.333107	0.454337	0.372836	0.292292	0.385367	0.43932	KOG4658	Signal transduction mechanisms	-	-	GO:0043531(ADP binding)	-	XP_020970819.1	XP_020970819.1 putative disease resistance protein At3g14460 isoform X2 [Arachis ipaensis]	Q9LRR4|R13L1_ARATH	Putative disease resistance RPP13-like protein 1 OS=Arabidopsis thaliana OX=3702 GN=RPPL1 PE=3 SV=1
AH12G03010	1.19211	0.739551	0.623519	0.81771	0.732094	0.27493	0.520531	0.824004	KOG4197	General function prediction only	-	-	-	-	XP_016180644.1	XP_016180644.1 pentatricopeptide repeat-containing protein At2g22410, mitochondrial-like [Arachis ipaensis]	Q9SJZ3|PP169_ARATH	Pentatricopeptide repeat-containing protein At2g22410, mitochondrial OS=Arabidopsis thaliana OX=3702 GN=PCMP-E28 PE=2 SV=1
AH12G03020	80.5468	95.1619	92.7545	71.8985	115.134	118.538	92.4198	61.2161	KOG4750	Amino acid transport and metabolism	GO:0006535(cysteine biosynthetic process from serine)	GO:0005737(cytoplasm)	GO:0009001(serine O-acetyltransferase activity)	K00640 cysE; serine O-acetyltransferase [EC:2.3.1.30]	XP_016180656.1	XP_016180656.1 serine acetyltransferase 5 [Arachis ipaensis]	Q42538|SAT5_ARATH	Serine acetyltransferase 5 OS=Arabidopsis thaliana OX=3702 GN=SAT5 PE=1 SV=1
AH12G03030	2.08104	1.58818	2.30625	2.14615	1.84783	2.02448	1.69542	1.88579	-	-	-	-	-	-	XP_016180631.1	XP_016180631.1 proline-, glutamic acid- and leucine-rich protein 1 [Arachis ipaensis]	Q8IZL8|PELP1_HUMAN	Proline-, glutamic acid- and leucine-rich protein 1 OS=Homo sapiens OX=9606 GN=PELP1 PE=1 SV=2
AH12G03040	0.703282	0.086054	0.325246	0.216357	0.173012	0.315231	0.207965	0.206546	-	-	-	-	-	-	XP_025631608.1	XP_025631608.1 uncharacterized protein LOC112726441 [Arachis hypogaea]	Q9LNG5|PPP7L_ARATH	Serine/threonine-protein phosphatase 7 long form homolog OS=Arabidopsis thaliana OX=3702 GN=MAIL3 PE=2 SV=1
AH12G03050	2.51645	2.52777	4.77616	4.06321	2.98237	2.93488	2.38917	2.49538	-	-	-	-	-	-	XP_015948042.1	XP_015948042.1 uncharacterized protein LOC107473027 [Arachis duranensis]	A9XMT3|CCLOP_LOTJA	Protein CYCLOPS OS=Lotus japonicus OX=34305 GN=IPD3 PE=1 SV=1
AH12G03060	1.37659	1.3024	2.12621	2.29581	1.81512	1.56856	1.36836	1.44218	KOG4197	General function prediction only	-	-	-	-	XP_020970833.1	XP_020970833.1 pentatricopeptide repeat-containing protein At1g74900, mitochondrial [Arachis ipaensis]	Q9S7R4|PP125_ARATH	Pentatricopeptide repeat-containing protein At1g74900, mitochondrial OS=Arabidopsis thaliana OX=3702 GN=OTP43 PE=2 SV=1
AH12G03070	13.2611	12.6557	20.0939	16.9896	14.6419	12.6387	13.6718	13.4359	-	-	-	-	-	-	XP_015947962.1	XP_015947962.1 mediator of RNA polymerase II transcription subunit 19a [Arachis duranensis]	Q9FMP0|MD19A_ARATH	Mediator of RNA polymerase II transcription subunit 19a OS=Arabidopsis thaliana OX=3702 GN=MED19A PE=1 SV=1
AH12G03080	3.49096	1.92843	1.06733	2.62465	2.21999	2.2144	2.2569	4.48352	KOG1922	Cytoskeleton; Signal transduction mechanisms	-	-	-	-	XP_025631619.1	XP_025631619.1 formin-like protein 1 [Arachis hypogaea]	Q9SE97|FH1_ARATH	Formin-like protein 1 OS=Arabidopsis thaliana OX=3702 GN=FH1 PE=1 SV=1
AH12G03090	0	0	0	0	0.010224	0	0.015587	0.010212	KOG0192	Signal transduction mechanisms	GO:0006468(protein phosphorylation)	-	GO:0004672(protein kinase activity)	-	XP_016186415.1	XP_016186415.1 probable serine/threonine-protein kinase CCRP1 [Arachis ipaensis]	P25848|PHY1_CERPU	Light-sensor Protein kinase OS=Ceratodon purpureus OX=3225 GN=PHY1 PE=3 SV=3
AH12G03100	28.8269	24.3286	55.3714	37.8008	44.4275	31.9409	41.3606	25.3968	-	-	-	-	GO:0005515(protein binding)	K16240 SPA1; protein suppressor of PHYA-105 1	XP_016180734.1	XP_016180734.1 protein SUPPRESSOR OF PHYA-105 1 [Arachis ipaensis]	Q9SYX2|SPA1_ARATH	Protein SUPPRESSOR OF PHYA-105 1 OS=Arabidopsis thaliana OX=3702 GN=SPA1 PE=1 SV=1
AH12G03110	9.33383	9.09849	12.52	10.5594	12.0671	10.465	10.8531	8.22236	KOG0302	General function prediction only	-	-	GO:0005515(protein binding)	K14848 RRB1, GRWD1; ribosome assembly protein RRB1	XP_016180754.1	XP_016180754.1 glutamate-rich WD repeat-containing protein 1 [Arachis ipaensis]	Q54ED4|GRWD1_DICDI	Glutamate-rich WD repeat-containing protein 1 OS=Dictyostelium discoideum OX=44689 GN=grwd1 PE=3 SV=1
AH12G03120	0.132806	0.095371	0.206514	0.046877	0.216903	0.101075	0.083316	0.064648	KOG0752	Energy production and conversion	-	-	-	K14684 SLC25A23S; solute carrier family 25 (mitochondrial phosphate transporter), member 23/24/25/41	XP_016186416.2	XP_016186416.2 mitochondrial adenine nucleotide transporter ADNT1-like isoform X2 [Arachis ipaensis]	O04619|ADNT1_ARATH	Mitochondrial adenine nucleotide transporter ADNT1 OS=Arabidopsis thaliana OX=3702 GN=ADNT1 PE=1 SV=1
AH12G03130	0	0.018666	0.058882	0.075277	0.067358	0.020886	0.057318	0.066276	KOG4658	Signal transduction mechanisms	-	-	GO:0043531(ADP binding)	-	XP_016181037.1	XP_016181037.1 putative disease resistance protein At3g14460 [Arachis ipaensis]	Q9LRR4|R13L1_ARATH	Putative disease resistance RPP13-like protein 1 OS=Arabidopsis thaliana OX=3702 GN=RPPL1 PE=3 SV=1
AH12G03140	0	0	0.177103	0.183058	0.021843	0.024058	0.173475	0.216179	KOG4658	Signal transduction mechanisms	-	-	GO:0043531(ADP binding)	-	XP_025631624.1	XP_025631624.1 putative disease resistance protein RGA1 [Arachis hypogaea]	Q7XBQ9|RGA2_SOLBU	Disease resistance protein RGA2 OS=Solanum bulbocastanum OX=147425 GN=RGA2 PE=1 SV=1
AH12G03150	0.058374	0.06443	0.285798	0.272727	0.188373	0.081121	0.235729	0.231566	KOG4658	Signal transduction mechanisms	-	-	GO:0043531(ADP binding)	-	XP_016181037.1	XP_016181037.1 putative disease resistance protein At3g14460 [Arachis ipaensis]	Q9LRR4|R13L1_ARATH	Putative disease resistance RPP13-like protein 1 OS=Arabidopsis thaliana OX=3702 GN=RPPL1 PE=3 SV=1
AH12G03160	0.068193	0.257536	0.347056	0.364873	0.225186	0.170897	0.176794	0.292304	-	-	-	-	-	-	XP_025635483.1	XP_025635483.1 uncharacterized protein LOC112729524 [Arachis hypogaea]	-	-
AH12G03170	0	0	0.08279	0.088646	0.012195	0.008127	0.081179	0.07922	KOG4658	Signal transduction mechanisms	-	-	GO:0043531(ADP binding)	-	XP_025631624.1	XP_025631624.1 putative disease resistance protein RGA1 [Arachis hypogaea]	Q7XBQ9|RGA2_SOLBU	Disease resistance protein RGA2 OS=Solanum bulbocastanum OX=147425 GN=RGA2 PE=1 SV=1
AH12G03180	0.00443	0.054495	0.219346	0.135255	0.116084	0.054065	0.166106	0.177834	KOG4658	Signal transduction mechanisms	-	-	GO:0043531(ADP binding)	-	XP_025635482.1	XP_025635482.1 putative disease resistance RPP13-like protein 1 [Arachis hypogaea]	Q9LRR4|R13L1_ARATH	Putative disease resistance RPP13-like protein 1 OS=Arabidopsis thaliana OX=3702 GN=RPPL1 PE=3 SV=1
AH12G03190	0	0	0.337806	0.312942	0.037135	0.019588	0.248734	0.241437	KOG4658	Signal transduction mechanisms	-	-	GO:0043531(ADP binding)	-	XP_025631624.1	XP_025631624.1 putative disease resistance protein RGA1 [Arachis hypogaea]	Q7XA42|RGA1_SOLBU	Putative disease resistance protein RGA1 OS=Solanum bulbocastanum OX=147425 GN=RGA1 PE=2 SV=2
AH12G03200	0.008125	0.007647	0.117066	0.112843	0.082574	0.018745	0.063648	0.106145	KOG4658	Signal transduction mechanisms	-	-	GO:0043531(ADP binding)	-	XP_025635482.1	XP_025635482.1 putative disease resistance RPP13-like protein 1 [Arachis hypogaea]	Q9LRR4|R13L1_ARATH	Putative disease resistance RPP13-like protein 1 OS=Arabidopsis thaliana OX=3702 GN=RPPL1 PE=3 SV=1
AH12G03210	0	0.042749	0.061821	0.091584	0.022133	0.030876	0.046799	0.013115	-	-	-	-	-	-	XP_025635483.1	XP_025635483.1 uncharacterized protein LOC112729524 [Arachis hypogaea]	-	-
AH12G03220	0	0	0.211742	0.208212	0.021122	0.014581	0.165645	0.165455	KOG4658	Signal transduction mechanisms	-	-	GO:0043531(ADP binding)	-	XP_025631624.1	XP_025631624.1 putative disease resistance protein RGA1 [Arachis hypogaea]	Q7XA42|RGA1_SOLBU	Putative disease resistance protein RGA1 OS=Solanum bulbocastanum OX=147425 GN=RGA1 PE=2 SV=2
AH12G03230	0	0	0.007308	0.008851	0.002815	0	0.002805	0.000321	KOG4658	Signal transduction mechanisms	-	-	GO:0043531(ADP binding)	-	XP_025635490.1	XP_025635490.1 putative disease resistance protein RGA1 [Arachis hypogaea]	Q7XA42|RGA1_SOLBU	Putative disease resistance protein RGA1 OS=Solanum bulbocastanum OX=147425 GN=RGA1 PE=2 SV=2
AH12G03240	0	0.061928	0	0	0	0.072836	0	0	-	-	-	-	-	-	XP_020970854.1	XP_020970854.1 uncharacterized protein LOC110268640 [Arachis ipaensis]	-	-
AH12G03250	0.435566	0.451416	0	0	0.66699	0.168451	0.004852	0	-	-	-	-	-	-	XP_020972449.1	XP_020972449.1 uncharacterized protein LOC110269137 [Arachis ipaensis]	-	-
AH12G03260	0.051593	0.131471	0.095101	0.013518	0.236946	0.12719	0.139827	0.068201	-	-	-	-	-	-	XP_020970853.1	XP_020970853.1 uncharacterized protein LOC107623328 [Arachis ipaensis]	-	-
AH12G03270	0.005027	0.00778	0.003095	0	0.00985	0.002536	0	0.009283	KOG4658	Signal transduction mechanisms	-	-	GO:0043531(ADP binding)	-	XP_016181037.1	XP_016181037.1 putative disease resistance protein At3g14460 [Arachis ipaensis]	Q9LRR4|R13L1_ARATH	Putative disease resistance RPP13-like protein 1 OS=Arabidopsis thaliana OX=3702 GN=RPPL1 PE=3 SV=1
AH12G03280	4.61315	5.56549	6.00194	5.86598	5.74504	5.23979	5.03209	4.94036	KOG0752	Energy production and conversion	-	-	-	K14684 SLC25A23S; solute carrier family 25 (mitochondrial phosphate transporter), member 23/24/25/41	XP_016181056.1	XP_016181056.1 mitochondrial adenine nucleotide transporter ADNT1 [Arachis ipaensis]	O04619|ADNT1_ARATH	Mitochondrial adenine nucleotide transporter ADNT1 OS=Arabidopsis thaliana OX=3702 GN=ADNT1 PE=1 SV=1
AH12G03290	0	0	0	0	0	0	0	0	-	-	-	-	GO:0008270(zinc ion binding)	-	XP_020973220.1	XP_020973220.1 uncharacterized protein LOC110269650 [Arachis ipaensis]	-	-
AH12G03300	12.0905	19.896	20.7213	23.6988	19.2282	22.8924	15.6928	18.166	-	-	-	-	-	K14506 JAR1_4_6; jasmonic acid-amino synthetase [EC:6.3.2.52]	XP_016181069.1	XP_016181069.1 jasmonic acid-amido synthetase JAR1 [Arachis ipaensis]	A0A314KSQ4|JAR6_NICAT	Jasmonoyl--L-amino acid synthetase JAR6 OS=Nicotiana attenuata OX=49451 GN=JAR6 PE=1 SV=2
AH12G03310	0	0	0	0	0	0	0	0.068429	-	-	-	-	-	-	XP_016185025.1	XP_016185025.1 pentatricopeptide repeat-containing protein At4g39530 [Arachis ipaensis]	-	-
AH12G03320	0	0	0	0	0	0	0	0	-	-	-	-	-	-	-	-	-	-
AH12G03330	4.87683	4.76823	5.90123	6.06984	5.12528	5.11683	4.03074	4.76944	KOG4197	General function prediction only	-	-	-	-	XP_015950660.1	XP_015950660.1 pentatricopeptide repeat-containing protein At4g39530-like [Arachis duranensis]	Q9MAT2|PPR10_ARATH	Pentatricopeptide repeat-containing protein At1g04840 OS=Arabidopsis thaliana OX=3702 GN=PCMP-H64 PE=2 SV=1
AH12G03340	1.60692	2.12817	2.3973	2.14513	2.42076	2.77587	2.23308	2.21863	KOG4197	General function prediction only	-	-	-	-	XP_020970855.1	XP_020970855.1 putative pentatricopeptide repeat-containing protein At5g37570 isoform X1 [Arachis ipaensis]	Q9FHR3|PP403_ARATH	Putative pentatricopeptide repeat-containing protein At5g37570 OS=Arabidopsis thaliana OX=3702 GN=PCMP-E37 PE=3 SV=1
AH12G03350	1.92341	1.94855	2.3551	2.50136	2.01321	2.46079	1.70308	2.08468	-	-	-	-	-	-	XP_016181127.1	XP_016181127.1 protein ENHANCED DISEASE RESISTANCE 4 [Arachis ipaensis]	Q9FHK4|EDR4_ARATH	Protein ENHANCED DISEASE RESISTANCE 4 OS=Arabidopsis thaliana OX=3702 GN=EDR4 PE=1 SV=1
AH12G03360	1.55411	1.85719	0.358161	1.48524	1.56106	1.94848	1.3225	0.439142	-	-	-	-	-	-	XP_016181141.1	XP_016181141.1 protein trichome birefringence-like 25 [Arachis ipaensis]	Q84JH9|TBL25_ARATH	Protein trichome birefringence-like 25 OS=Arabidopsis thaliana OX=3702 GN=TBL25 PE=2 SV=1
AH12G03370	6.46318	6.13607	7.7563	6.38115	8.3287	8.09042	5.8215	6.03436	KOG1192	Energy production and conversion; Carbohydrate transport and metabolism	-	-	GO:0016758(transferase activity, transferring hexosyl groups)	K08237 E2.4.1.218; hydroquinone glucosyltransferase [EC:2.4.1.218]	XP_016181161.1	XP_016181161.1 hydroquinone glucosyltransferase [Arachis ipaensis]	Q9AR73|HQGT_RAUSE	Hydroquinone glucosyltransferase OS=Rauvolfia serpentina OX=4060 GN=AS PE=1 SV=1
AH12G03380	0	0	0	0	0	0	0	0	KOG1192	Energy production and conversion; Carbohydrate transport and metabolism	-	-	GO:0016758(transferase activity, transferring hexosyl groups)	K08237 E2.4.1.218; hydroquinone glucosyltransferase [EC:2.4.1.218]	XP_016186417.1	XP_016186417.1 hydroquinone glucosyltransferase-like [Arachis ipaensis]	Q9AR73|HQGT_RAUSE	Hydroquinone glucosyltransferase OS=Rauvolfia serpentina OX=4060 GN=AS PE=1 SV=1
AH12G03390	0	0	0	0	0	0	0	0	-	-	-	-	-	-	XP_020979773.1	XP_020979773.1 uncharacterized protein LOC110272188 [Arachis ipaensis]	-	-
AH12G03400	0.033769	0.037674	0	0.015257	0.0184	0.014671	0.034358	0.00303	KOG4658	Signal transduction mechanisms	-	-	GO:0043531(ADP binding)	-	XP_025631653.1	XP_025631653.1 putative disease resistance protein RGA3 [Arachis hypogaea]	Q7XA42|RGA1_SOLBU	Putative disease resistance protein RGA1 OS=Solanum bulbocastanum OX=147425 GN=RGA1 PE=2 SV=2
AH12G03410	0.012962	0.086751	0.069863	0.062574	0.009428	0.033234	0.014723	0.012359	KOG2654	Function unknown	-	-	-	K13106 BUD13, CWC26; pre-mRNA-splicing factor CWC26	XP_016185027.2	XP_016185027.2 BUD13 homolog [Arachis ipaensis]	P30640|BUD13_CAEEL	BUD13 homolog OS=Caenorhabditis elegans OX=6239 GN=R08D7.1 PE=3 SV=1
AH12G03420	0.080716	0.189048	0.298851	0.215494	0.199623	0.227227	0.129688	0.113212	-	-	-	-	-	-	XP_020970871.1	XP_020970871.1 putative disease resistance protein RGA3 [Arachis ipaensis]	Q9FI14|TAO1_ARATH	Disease resistance protein TAO1 OS=Arabidopsis thaliana OX=3702 GN=TAO1 PE=4 SV=1
AH12G03430	0.110487	0.267385	0.414329	0.247856	0.227646	0.18733	0.169411	0.184006	-	-	-	-	-	-	XP_020970871.1	XP_020970871.1 putative disease resistance protein RGA3 [Arachis ipaensis]	Q9FI14|TAO1_ARATH	Disease resistance protein TAO1 OS=Arabidopsis thaliana OX=3702 GN=TAO1 PE=4 SV=1
AH12G03440	0.209592	0.246418	0	0.014349	0.21613	0.142721	0.054343	0.022118	KOG4658	Signal transduction mechanisms	-	-	GO:0043531(ADP binding)	-	XP_016185035.1	XP_016185035.1 disease resistance protein RGA2-like [Arachis ipaensis]	Q7XA42|RGA1_SOLBU	Putative disease resistance protein RGA1 OS=Solanum bulbocastanum OX=147425 GN=RGA1 PE=2 SV=2
AH12G03450	0	0	0	0	0	0	0	0	KOG4658	Signal transduction mechanisms	-	-	GO:0043531(ADP binding)	-	XP_020970872.1	XP_020970872.1 putative disease resistance protein RGA4 [Arachis ipaensis]	Q7XA39|RGA4_SOLBU	Putative disease resistance protein RGA4 OS=Solanum bulbocastanum OX=147425 GN=RGA4 PE=2 SV=1
AH12G03460	0.11425	0.105362	0.407144	0.193495	0.23913	0.111919	0.173477	0.143063	-	-	-	-	-	-	XP_025631656.1	XP_025631656.1 uncharacterized protein LOC112726473 [Arachis hypogaea]	-	-
AH12G03470	0	0	0.011352	0.055218	0.01135	0.025678	0.014149	0.004072	-	-	-	-	-	-	XP_020970872.1	XP_020970872.1 putative disease resistance protein RGA4 [Arachis ipaensis]	Q9FI14|TAO1_ARATH	Disease resistance protein TAO1 OS=Arabidopsis thaliana OX=3702 GN=TAO1 PE=4 SV=1
AH12G03480	0	0	0	0	0	0	0	0	-	-	-	-	-	-	-	-	-	-
AH12G03490	0.109475	0.213741	0.021631	0	0.249896	0.175171	0.08688	0.008943	KOG4658	Signal transduction mechanisms	-	-	GO:0043531(ADP binding)	-	XP_020970875.1	XP_020970875.1 putative disease resistance protein RGA4 isoform X2 [Arachis ipaensis]	Q7XA42|RGA1_SOLBU	Putative disease resistance protein RGA1 OS=Solanum bulbocastanum OX=147425 GN=RGA1 PE=2 SV=2
AH12G03500	0.015219	0.019098	0.029875	0.005904	0.02795	0.099695	0.005791	0.002902	KOG4658	Signal transduction mechanisms	-	-	-	-	XP_020970872.1	XP_020970872.1 putative disease resistance protein RGA4 [Arachis ipaensis]	Q7XA39|RGA4_SOLBU	Putative disease resistance protein RGA4 OS=Solanum bulbocastanum OX=147425 GN=RGA4 PE=2 SV=1
AH12G03510	0	0	0	0	0	0	0	0	-	-	-	-	-	-	-	-	-	-
AH12G03520	1.23859	4.75998	2.94636	1.50587	2.48647	1.22762	1.74111	2.19713	-	-	GO:0006355(regulation of transcription, DNA-templated)	-	GO:0003700(DNA-binding transcription factor activity),GO:0043565(sequence-specific DNA binding)	-	XP_016181228.1	XP_016181228.1 probable WRKY transcription factor 46 [Arachis ipaensis]	Q9FL62|WRK30_ARATH	Probable WRKY transcription factor 30 OS=Arabidopsis thaliana OX=3702 GN=WRKY30 PE=1 SV=1
AH12G03530	3.46421	2.99445	6.01243	4.42976	3.7929	3.49048	3.12298	2.61122	KOG1745	Chromatin structure and dynamics	-	GO:0000786(nucleosome)	GO:0003677(DNA binding)	K11253 H3; histone H3	XP_016181235.1	XP_016181235.1 histone H3-like centromeric protein HTR12 [Arachis ipaensis]	Q8RVQ9|HTR12_ARATH	Histone H3-like centromeric protein HTR12 OS=Arabidopsis thaliana OX=3702 GN=HTR12 PE=1 SV=3
AH12G03540	13.2184	15.046	14.4469	17.9537	16.966	21.8512	15.76	16.5717	-	-	-	-	-	K17525 CHID1; chitinase domain-containing protein 1	XP_016181247.1	XP_016181247.1 rhodanese-like domain-containing protein 4, chloroplastic [Arachis ipaensis]	Q9M158|STR4_ARATH	Rhodanese-like domain-containing protein 4, chloroplastic OS=Arabidopsis thaliana OX=3702 GN=STR4 PE=1 SV=2
AH12G03550	1.80929	2.17141	2.54419	2.39963	2.56952	2.35243	1.94038	2.71817	KOG2382	General function prediction only	-	-	-	-	XP_025631671.1	XP_025631671.1 protein ABHD11-like [Arachis hypogaea]	Q8NFV4|ABHDB_HUMAN	Protein ABHD11 OS=Homo sapiens OX=9606 GN=ABHD11 PE=1 SV=1
AH12G03560	0.573821	0	0.023769	0.046836	0.102542	0.311231	0.500868	0.517391	-	-	-	-	-	-	XP_016186418.1	XP_016186418.1 uncharacterized protein LOC107628127 [Arachis ipaensis]	-	-
AH12G03570	0	0	0	0.237336	0	0	0	0	KOG0229	Signal transduction mechanisms	GO:0046488(phosphatidylinositol metabolic process)	-	GO:0016307(phosphatidylinositol phosphate kinase activity)	-	XP_016191674.1	XP_016191674.1 pentatricopeptide repeat-containing protein At2g03880, mitochondrial-like [Arachis ipaensis]	Q8L796|PI5K2_ARATH	Phosphatidylinositol 4-phosphate 5-kinase 2 OS=Arabidopsis thaliana OX=3702 GN=PIP5K2 PE=1 SV=2
AH12G03580	0	0	0.313678	0.9492	0	0	0.001373	0.005318	KOG4197	General function prediction only	-	-	-	-	XP_016191674.1	XP_016191674.1 pentatricopeptide repeat-containing protein At2g03880, mitochondrial-like [Arachis ipaensis]	Q9SI53|PP147_ARATH	Pentatricopeptide repeat-containing protein At2g03880, mitochondrial OS=Arabidopsis thaliana OX=3702 GN=PCMP-H44 PE=2 SV=1
AH12G03590	1.37449	1.21038	0.878522	1.40376	0.878632	0.691952	1.01062	1.73065	KOG4197	General function prediction only	-	-	GO:0008270(zinc ion binding)	-	XP_025631672.1	XP_025631672.1 pentatricopeptide repeat-containing protein At4g01030, mitochondrial-like [Arachis hypogaea]	Q9SV26|PP297_ARATH	Pentatricopeptide repeat-containing protein At4g01030, mitochondrial OS=Arabidopsis thaliana OX=3702 GN=PCMP-H65 PE=3 SV=2
AH12G03600	43.3853	37.7233	32.945	42.0172	29.4011	25.4417	22.5213	28.542	-	-	-	-	-	K14496 PYL; abscisic acid receptor PYR/PYL family	XP_025631673.1	XP_025631673.1 abscisic acid receptor PYL9-like [Arachis hypogaea]	Q84MC7|PYL9_ARATH	Abscisic acid receptor PYL9 OS=Arabidopsis thaliana OX=3702 GN=PYL9 PE=1 SV=1
AH12G03610	5.84782	5.96246	7.95527	8.01267	7.68996	6.87541	6.36912	6.42672	KOG1906	Replication, recombination and repair	-	-	GO:0016779(nucleotidyltransferase activity)	-	XP_016181301.1	XP_016181301.1 uncharacterized protein LOC107623500 isoform X1 [Arachis ipaensis]	Q9UTN3|CID14_SCHPO	Poly(A) RNA polymerase cid14 OS=Schizosaccharomyces pombe (strain 972 / ATCC 24843) OX=284812 GN=cid14 PE=1 SV=2
AH12G03620	18.7892	13.4976	11.1067	15.713	12.5306	6.83226	11.2933	14.5653	KOG0342	RNA processing and modification	-	-	GO:0003676(nucleic acid binding),GO:0005524(ATP binding)	K17679 MSS116; ATP-dependent RNA helicase MSS116, mitochondrial [EC:3.6.4.13]	XP_025631679.1	XP_025631679.1 DEAD-box ATP-dependent RNA helicase 31-like [Arachis hypogaea]	Q9FFQ1|RH31_ARATH	DEAD-box ATP-dependent RNA helicase 31 OS=Arabidopsis thaliana OX=3702 GN=RH31 PE=2 SV=2
AH12G03630	0	0	0	0	0	0	0	0	-	-	-	-	-	-	XP_025635499.1	XP_025635499.1 uncharacterized protein LOC112729540 [Arachis hypogaea]	-	-
AH12G03640	0	0	0	0	0	0	0	0.064201	KOG1050	Carbohydrate transport and metabolism	GO:0005992(trehalose biosynthetic process)	-	GO:0003824(catalytic activity)	K01087 otsB; trehalose 6-phosphate phosphatase [EC:3.1.3.12]	XP_020985910.1	XP_020985910.1 probable trehalose-phosphate phosphatase D, partial [Arachis duranensis]	Q7XI41|TPP3_ORYSJ	Probable trehalose-phosphate phosphatase 3 OS=Oryza sativa subsp. japonica OX=39947 GN=TPP3 PE=2 SV=1
AH12G03650	26.4286	23.1323	42.5542	32.1001	33.9081	24.6506	26.9266	18.4396	-	-	-	-	-	-	XP_016181342.1	XP_016181342.1 uncharacterized protein LOC107623534 [Arachis ipaensis]	-	-
AH12G03660	1.82134	2.32203	2.86565	2.57402	3.32647	2.88118	2.11584	2.01058	KOG0498	Inorganic ion transport and metabolism; Signal transduction mechanisms	GO:0006811(ion transport),GO:0055085(transmembrane transport)	GO:0016020(membrane)	GO:0005216(ion channel activity)	K05391 CNGC; cyclic nucleotide gated channel, plant	XP_016181365.1	XP_016181365.1 cyclic nucleotide-gated ion channel 1 [Arachis ipaensis]	O65717|CNGC1_ARATH	Cyclic nucleotide-gated ion channel 1 OS=Arabidopsis thaliana OX=3702 GN=CNGC1 PE=1 SV=1
AH12G03670	1.3536	1.09523	2.79748	2.49572	2.26392	1.63418	1.66517	1.95456	KOG0498	Inorganic ion transport and metabolism; Signal transduction mechanisms	GO:0006811(ion transport),GO:0055085(transmembrane transport)	GO:0016020(membrane)	GO:0005216(ion channel activity)	-	XP_016181353.1	XP_016181353.1 LOW QUALITY PROTEIN: uncharacterized protein LOC107623542 [Arachis ipaensis]	O65717|CNGC1_ARATH	Cyclic nucleotide-gated ion channel 1 OS=Arabidopsis thaliana OX=3702 GN=CNGC1 PE=1 SV=1
AH12G03680	0	0	0	0	0	0	0	0	-	-	-	-	-	-	XP_025678166.1	XP_025678166.1 uncharacterized protein LOC112778011 [Arachis hypogaea]	-	-
AH12G03690	0	0	0.077358	0.031132	0	0.049406	0.009372	0.015763	KOG0800	Posttranslational modification, protein turnover, chaperones	-	-	GO:0030247(polysaccharide binding)	-	XP_016186419.1	XP_016186419.1 putative RING-H2 finger protein ATL21A [Arachis ipaensis]	P0CH01|AT21A_ARATH	Putative RING-H2 finger protein ATL21A OS=Arabidopsis thaliana OX=3702 GN=ATL21A PE=3 SV=1
AH12G03700	0.41947	0.256739	0.873612	0.635869	0.540209	0.404293	0.310104	0.305076	-	-	-	-	-	-	XP_016185046.1	XP_016185046.1 probable F-box protein At3g61730 isoform X2 [Arachis ipaensis]	Q9M365|FB331_ARATH	Probable F-box protein At3g61730 OS=Arabidopsis thaliana OX=3702 GN=RMF PE=1 SV=2
AH12G03710	2.71945	3.02067	4.11296	4.23677	4.07106	3.30087	3.405	2.81005	KOG1080	Transcription; Chromatin structure and dynamics	-	-	GO:0005515(protein binding)	-	XP_016181382.1	XP_016181382.1 histone-lysine N-methyltransferase ATX3 isoform X1 [Arachis ipaensis]	Q9M364|ATX3_ARATH	Histone-lysine N-methyltransferase ATX3 OS=Arabidopsis thaliana OX=3702 GN=ATX3 PE=2 SV=2
AH12G03720	36.2923	36.8451	43.9914	42.676	46.7905	51.0734	41.0884	38.9551	KOG1839	General function prediction only	-	-	-	K03255 TIF31, CLU1; protein TIF31	XP_025631688.1	XP_025631688.1 protein TSS-like [Arachis hypogaea]	F4JKH6|TSS_ARATH	Protein TSS OS=Arabidopsis thaliana OX=3702 GN=TSS PE=1 SV=1
AH12G03730	0	0	0	0	0	0	0	0	-	-	-	-	-	-	-	-	-	-
AH12G03740	0	0	0	0	0	0	0	0	-	-	-	-	-	-	XP_025607779.1	XP_025607779.1 protein MAIN-LIKE 1-like [Arachis hypogaea]	Q9LNG5|PPP7L_ARATH	Serine/threonine-protein phosphatase 7 long form homolog OS=Arabidopsis thaliana OX=3702 GN=MAIL3 PE=2 SV=1
AH12G03750	0	0.01966	0.143616	0.018945	0	0	0.005656	0.005439	KOG0446	General function prediction only; Intracellular trafficking, secretion, and vesicular transport	-	-	GO:0003924(GTPase activity),GO:0005525(GTP binding)	-	XP_016186420.1	XP_016186420.1 dynamin-related protein 5A isoform X1 [Arachis ipaensis]	Q39828|SDL5A_SOYBN	Dynamin-related protein 5A OS=Glycine max OX=3847 PE=2 SV=1
AH12G03760	0	0.068289	0.034555	0.089605	0.184078	0.01679	0.16119	0.057763	-	-	-	-	-	K00899 mtnK; 5-methylthioribose kinase [EC:2.7.1.100]	XP_016181464.1	XP_016181464.1 methylthioribose kinase-like [Arachis ipaensis]	Q9C6D2|MTK_ARATH	Methylthioribose kinase OS=Arabidopsis thaliana OX=3702 GN=MTK PE=1 SV=1
AH12G03770	4.98419	5.93116	6.48627	6.65752	5.94273	6.39921	5.25913	4.54509	KOG0270	Function unknown	-	-	GO:0005515(protein binding)	K14791 PWP1; periodic tryptophan protein 1	XP_016181416.1	XP_016181416.1 uncharacterized WD repeat-containing protein C17D11.16 isoform X1 [Arachis ipaensis]	Q9P775|YBEG_SCHPO	Uncharacterized WD repeat-containing protein C17D11.16 OS=Schizosaccharomyces pombe (strain 972 / ATCC 24843) OX=284812 GN=SPBC1711.16 PE=1 SV=1
AH12G03780	0.131802	0.026658	0.150466	0.099402	0.413921	0.431933	0.083135	0.3691	-	-	-	-	-	-	-	-	-	-
AH12G03790	7.15313	5.76734	9.79639	8.40477	8.35673	8.62568	7.04295	6.75903	KOG0845	Nuclear structure; Intracellular trafficking, secretion, and vesicular transport	GO:0006913(nucleocytoplasmic transport)	GO:0005643(nuclear pore)	GO:0017056(structural constituent of nuclear pore)	K14297 NUP98, ADAR2, NUP116; nuclear pore complex protein Nup98-Nup96	XP_016181476.2	XP_016181476.2 LOW QUALITY PROTEIN: nuclear pore complex protein NUP96-like [Arachis ipaensis]	Q8LLD0|NUP96_ARATH	Nuclear pore complex protein NUP96 OS=Arabidopsis thaliana OX=3702 GN=NUP96 PE=1 SV=1
AH12G03800	43.8913	43.9436	29.3844	31.5923	40.4788	47.0073	41.0021	39.8539	-	-	-	-	-	-	XP_016181453.1	XP_016181453.1 uncharacterized protein LOC107623625 [Arachis ipaensis]	-	-
AH12G03810	6.59307	5.67107	6.78858	6.98536	7.62969	5.25195	6.79197	6.05017	KOG2529	Translation, ribosomal structure and biogenesis	GO:0006396(RNA processing)	-	GO:0003723(RNA binding)	K11131 DKC1, NOLA4, CBF5; H/ACA ribonucleoprotein complex subunit 4 [EC:5.4.99.-]	XP_016181488.1	XP_016181488.1 H/ACA ribonucleoprotein complex subunit 4 [Arachis ipaensis]	O43102|CBF5_ASPFU	H/ACA ribonucleoprotein complex subunit cbf5 OS=Neosartorya fumigata (strain ATCC MYA-4609 / Af293 / CBS 101355 / FGSC A1100) OX=330879 GN=cbf5 PE=2 SV=1
AH12G03820	2.47977	2.59893	2.95274	2.41995	3.22428	3.06327	2.49865	1.86035	KOG0973	Transcription; Cell cycle control, cell division, chromosome partitioning	GO:0006355(regulation of transcription, DNA-templated)	-	GO:0005515(protein binding)	K11293 HIRA, HIR1; protein HIRA/HIR1	XP_016181497.1	XP_016181497.1 protein HIRA [Arachis ipaensis]	Q652L2|HIRA_ORYSJ	Protein HIRA OS=Oryza sativa subsp. japonica OX=39947 GN=Os09g0567700 PE=2 SV=1

## Sheet: Supplemental Table 12-13
Supplemental Table12. Identification of SNPs between resistant and susceptible bulks in treatment group using QTL-seq approach(ED and ∆SNP-index) for resistance to R. solanacearum infection.
Chromsome	Physical position (bp)	Reference Genome	Alternative site	The genotype of YY92-T	Number of reads covering the site (X coverage) in resistant parent(YY92-T)	Depths of Ref, Alt	The genotype of XHXL-T	Number of reads covering the site (X coverage) in susceptible parent(XHXL-T)	Depths of Ref, Alt	The genotype of R-T	Number of reads covering the site (X coverage) in resistant bulk(R-T)	Depths of Ref, Alt	The genotype of S-T	Number of reads covering the site (X coverage) in susceptible bulk(S-T)	Depths of Ref, Alt	Effect	Codon_change
Chr12	1853617	C	T	C	1	1,0	Y	2	1,1	C	4	4,0	C	8	8,0	DOWNSTREAM	-
Chr12	1854602	T	G	N	.	.	K	1	0,1	T	5	5,0	N	.	.	DOWNSTREAM	-
Chr12	1855465	T	C	N	.	.	Y	7	1,6	T	10	10,0	T	2	2,0	DOWNSTREAM	-
Chr12	2754531	C	T	C	2	2,0	Y	1	0,1	C	4	4,0	N	.	.	DOWNSTREAM	-
Chr12	2755005	C	T	N	.	.	Y	2	1,1	C	6	6,0	C	1	1,0	DOWNSTREAM	-
Chr12	2758608	T	C	T	6	6,0	Y	19	16,3	T	40	40,0	T	22	22,0	DOWNSTREAM	-
Chr12	3716210	C	T	N	.	.	T	3	0,3	T	8	0,8	T	15	1,14	DOWNSTREAM	-
Chr12	3730629	A	G	N	.	.	G	3	0,3	N	.	.	G	2	0,2	DOWNSTREAM	-
Chr12	3913703	G	C	N	.	.	S	9	7,2	G	1	1,0	G	14	14,0	DOWNSTREAM	-
Chr12	4087199	T	C	T	1	1,0	Y	6	4,2	T	25	25,0	T	15	15,0	DOWNSTREAM	-
Chr12	3669659	A	T	A	3	3,0	T	6	0,6	A	12	12,0	T	10	0,10	INTERGENIC
Chr12	3669840	G	C	G	3	3,0	C	6	0,6	G	8	8,0	S	6	2,4	INTERGENIC
Chr12	3671700	A	G	A	3	3,0	G	11	0,11	R	4	2,2	R	10	2,8	INTERGENIC
Chr12	3672276	G	T	G	1	1,0	T	9	0,9	G	9	9,0	K	7	1,6	INTERGENIC
Chr12	4048640	C	T	C	8	8,0	Y	12	10,2	C	32	32,0	C	26	26,0	INTERGENIC
Chr12	4049702	T	A	T	2	2,0	W	3	1,2	T	10	10,0	T	2	2,0	INTERGENIC
Chr12	4050073	T	C	N	.	.	C	1	0,1	N	.	.	Y	6	3,3	INTERGENIC
Chr12	4050533	A	T	A	6	6,0	W	13	9,4	A	20	20,0	A	18	18,0	INTERGENIC
Chr12	4050794	G	A	G	6	6,0	R	6	3,3	G	14	14,0	G	14	14,0	INTERGENIC
Chr12	1765768	A	G	A	1	1,0	G	3	0,3	A	2	2,0	R	10	9,1	INTRON	-
Chr12	1929453	C	T	N	.	.	T	2	0,2	C	4	4,0	Y	8	1,7	INTRON	-
Chr12	1970956	G	A	N	.	.	R	7	2,5	G	4	4,0	G	3	3,0	INTRON	-
Chr12	2502366	T	C	N	.	.	C	5	0,5	N	.	.	N	.	.	INTRON	-
Chr12	2521726	A	G	A	5	5,0	G	4	0,4	R	3	2,1	G	3	0,3	INTRON	-
Chr12	2523020	C	G	N	.	.	G	3	0,3	C	2	2,0	C	4	4,0	INTRON	-
Chr12	2567554	G	A	N	.	.	A	1	0,1	N	.	.	R	18	8,10	INTRON	-
Chr12	2578912	C	G	C	2	2,0	G	3	0,3	C	2	2,0	C	1	1,0	INTRON	-
Chr12	2817269	C	G	N	.	.	G	3	0,3	S	2	2,0	G	2	0,2	INTRON	-
Chr12	2828114	A	G	A	1	1,0	R	9	5,4	A	21	21,0	A	14	14,0	INTRON	-
Chr12	2828180	G	T	N	.	.	K	11	8,3	G	22	22,0	G	13	13,0	INTRON	-
Chr12	2877064	T	C	T	7	7,0	C	3	0,3	T	40	40,0	T	29	27,2	INTRON	-
Chr12	2877076	G	A	G	6	6,0	A	3	0,3	G	24	24,0	G	27	25,2	INTRON	-
Chr12	3761266	A	C	M	8	6,2	M	15	13,2	M	23	19,4	M	34	27,7	INTRON	-
Chr12	3763858	A	G	A	7	7,0	R	9	7,2	A	20	19,1	A	10	9,1	INTRON	-
Chr12	3776667	T	G	N	.	.	G	5	0,5	N	.	.	N	.	.	INTRON	-
Chr12	4026590	T	A	N	.	.	A	2	0,2	A	5	0,5	N	.	.	INTRON	-
Chr12	4310559	C	G	N	.	.	G	3	0,3	C	3	3,0	N	.	.	INTRON	-
Chr12	4328570	A	G	N	.	.	R	3	1,2	A	5	5,0	N	.	.	INTRON	-
Chr12	4483995	C	T	C	1	1,0	Y	2	0,2	C	15	15,0	C	5	5,0	INTRON	-
Chr12	4497570	T	C	T	1	1,0	Y	7	4,3	T	10	10,0	N	.	.	INTRON	-
Chr12	4566018	A	C	N	.	.	M	1	0,1	A	4	4,0	N	.	.	INTRON	-
Chr12	1833442	G	A	G	3	3,0	R	2	0,2	G	7	7,0	G	21	21,0	NON_SYNONYMOUS_CODING	cCc/cTc
Chr12	1850291	G	A	G	4	4,0	R	1	0,1	N	.	.	G	2	2,0	NON_SYNONYMOUS_CODING	Gaa/Aaa
Chr12	1850525	G	A	N	.	.	R	6	2,4	G	1	1,0	G	3	3,0	NON_SYNONYMOUS_CODING	Gat/Aat
Chr12	1850552	T	C	T	1	1,0	Y	6	4,2	T	1	1,0	T	2	2,0	NON_SYNONYMOUS_CODING	Tgg/Cgg
Chr12	1884767	A	C	C	1	0,1	C	4	0,4	M	15	8,7	M	10	2,8	NON_SYNONYMOUS_CODING	Atc/Ctc
Chr12	1884893	G	A	G	2	2,0	A	5	0,5	R	24	19,5	A	6	0,6	NON_SYNONYMOUS_CODING	Gca/Aca
Chr12	1894716	A	T	N	.	.	T	1	0,1	N	.	.	T	3	0,3	NON_SYNONYMOUS_CODING	Atg/Ttg
Chr12	1929770	C	G	N	.	.	G	5	0,5	C	4	4,0	S	17	10,7	NON_SYNONYMOUS_CODING	Ctt/Gtt
Chr12	1931797	G	C	S	2	1,1	C	3	0,3	S	14	13,1	S	12	3,9	NON_SYNONYMOUS_CODING	aaG/aaC
Chr12	1931823	G	A	R	2	1,1	A	3	0,3	R	14	13,1	R	12	3,9	NON_SYNONYMOUS_CODING	aGt/aAt
Chr12	1932094	T	G	K	2	1,1	G	3	0,3	T	21	20,1	G	9	0,9	NON_SYNONYMOUS_CODING	aaT/aaG
Chr12	1932194	C	G	S	7	4,3	G	9	0,9	S	33	25,8	S	14	2,12	NON_SYNONYMOUS_CODING	Cac/Gac
Chr12	1932270	C	G	S	11	8,3	G	9	0,9	S	23	12,11	S	16	2,14	NON_SYNONYMOUS_CODING	gCc/gGc
Chr12	1962973	T	C	T	8	8,0	Y	3	1,2	T	26	26,0	Y	46	26,20	NON_SYNONYMOUS_CODING	aAa/aGa
Chr12	2432994	A	G	A	1	1,0	G	6	0,6	A	5	5,0	R	15	5,10	NON_SYNONYMOUS_CODING	cAc/cGc
Chr12	2472370	T	C	T	3	3,0	Y	9	6,3	T	22	22,0	T	28	28,0	NON_SYNONYMOUS_CODING	Agc/Ggc
Chr12	2476591	T	C	Y	1	0,1	Y	3	1,2	T	11	11,0	T	4	4,0	NON_SYNONYMOUS_CODING	Tgg/Cgg
Chr12	2520790	T	A	T	4	4,0	W	11	9,2	T	10	10,0	T	8	8,0	NON_SYNONYMOUS_CODING	Tgt/Agt
Chr12	2528757	G	A	N	.	.	R	3	1,2	G	13	13,0	G	9	9,0	NON_SYNONYMOUS_CODING	tCc/tTc
Chr12	2545946	C	G	N	.	.	S	3	1,2	C	3	3,0	N	.	.	NON_SYNONYMOUS_CODING	atG/atC
Chr12	2546062	G	T	N	.	.	T	2	0,2	K	6	3,3	N	.	.	NON_SYNONYMOUS_CODING	Cgc/Agc
Chr12	2546145	C	G	N	.	.	G	2	0,2	S	6	3,3	N	.	.	NON_SYNONYMOUS_CODING	aGa/aCa
Chr12	2670506	T	C	T	7	7,0	Y	1	0,1	T	26	26,0	N	.	.	NON_SYNONYMOUS_CODING	Tct/Cct
Chr12	2673098	C	A	N	.	.	A	1	0,1	A	2	0,2	A	4	0,4	NON_SYNONYMOUS_CODING	Gct/Tct
Chr12	2673143	C	T	N	.	.	T	2	0,2	N	.	.	N	.	.	NON_SYNONYMOUS_CODING	Gag/Aag
Chr12	2748966	G	C	G	2	2,0	S	8	6,2	G	35	35,0	S	27	22,5	NON_SYNONYMOUS_CODING	gGg/gCg
Chr12	2753322	G	T	G	5	5,0	K	3	2,1	G	9	9,0	K	9	4,5	NON_SYNONYMOUS_CODING	Gta/Tta
Chr12	2822450	A	C	N	.	.	C	2	0,2	M	7	4,3	N	.	.	NON_SYNONYMOUS_CODING	gAt/gCt
Chr12	2822465	A	G	N	.	.	G	2	0,2	R	7	4,3	N	.	.	NON_SYNONYMOUS_CODING	cAt/cGt
Chr12	2866225	C	T	N	.	.	T	2	0,2	N	.	.	C	4	4,0	NON_SYNONYMOUS_CODING	cCt/cTt
Chr12	2868121	C	G	N	.	.	G	30	0,30	G	8	0,8	G	28	0,28	NON_SYNONYMOUS_CODING	cCc/cGc
Chr12	2868129	C	G	N	.	.	G	32	0,32	G	8	0,8	G	28	0,28	NON_SYNONYMOUS_CODING	Caa/Gaa
Chr12	3721450	T	A	T	5	5,0	A	3	0,3	T	11	11,0	T	1	1,0	NON_SYNONYMOUS_CODING	aTg/aAg
Chr12	3736051	G	C	G	2	2,0	S	3	1,2	G	2	2,0	G	12	12,0	NON_SYNONYMOUS_CODING	cCg/cGg
Chr12	4076700	C	T	C	9	9,0	T	3	0,3	Y	15	13,2	C	13	13,0	NON_SYNONYMOUS_CODING	Cca/Tca
Chr12	4143182	C	G	G	1	0,1	G	6	0,6	G	18	0,18	G	13	0,13	NON_SYNONYMOUS_CODING	ttC/ttG
Chr12	4302056	A	G	N	.	.	R	6	3,3	N	.	.	A	2	2,0	NON_SYNONYMOUS_CODING	gTt/gCt
Chr12	4321739	G	C	G	5	5,0	S	8	6,2	G	14	14,0	G	27	27,0	NON_SYNONYMOUS_CODING	Ggg/Cgg
Chr12	4395824	A	G	A	1	1,0	R	4	2,2	A	11	11,0	A	22	22,0	NON_SYNONYMOUS_CODING	tTt/tCt
Chr12	4513813	T	C	T	5	5,0	Y	7	5,2	T	32	32,0	T	35	35,0	NON_SYNONYMOUS_CODING	gTa/gCa
Chr12	4567035	C	T	N	.	.	Y	8	5,3	N	.	.	C	3	3,0	NON_SYNONYMOUS_CODING	atG/atA
Chr12	4685912	C	T	C	2	2,0	Y	1	0,1	C	8	8,0	C	10	10,0	NON_SYNONYMOUS_CODING	Ggt/Agt
Chr12	4383907	T	C	Y	3	2,1	Y	8	5,3	T	23	23,0	T	31	31,0	SPLICE_SITE_REGION	-
Chr12	2816492	T	G	N	.	.	G	2	0,2	N	.	.	K	9	7,2	STOP_LOST	tAa/tCa
Chr12	1850494	T	C	N	.	.	Y	6	2,4	N	.	.	T	3	3,0	SYNONYMOUS_CODING	gcT/gcC
Chr12	1884778	C	T	C	2	2,0	T	4	0,4	Y	15	8,7	Y	10	2,8	SYNONYMOUS_CODING	ctC/ctT
Chr12	1885028	T	C	N	.	.	C	5	0,5	Y	9	7,2	Y	4	2,2	SYNONYMOUS_CODING	Ttg/Ctg
Chr12	1894706	A	T	N	.	.	T	1	0,1	W	1	1,0	T	3	0,3	SYNONYMOUS_CODING	ccA/ccT
Chr12	1931734	G	A	R	2	1,1	A	3	0,3	G	12	12,0	R	11	2,9	SYNONYMOUS_CODING	gaG/gaA
Chr12	1932322	G	A	R	12	8,4	A	8	0,8	R	35	17,18	R	9	2,7	SYNONYMOUS_CODING	aaG/aaA
Chr12	1962996	T	C	T	9	9,0	Y	3	1,2	T	23	23,0	Y	38	24,14	SYNONYMOUS_CODING	acA/acG
Chr12	2430118	G	A	A	2	0,2	R	6	1,5	R	6	1,5	R	12	6,6	SYNONYMOUS_CODING	ttG/ttA
Chr12	3763663	C	T	Y	4	3,1	Y	19	14,5	Y	40	32,8	C	13	13,0	SYNONYMOUS_CODING	gcG/gcA
Chr12	4074700	T	A	T	12	12,0	W	4	1,3	W	15	13,2	T	9	9,0	SYNONYMOUS_CODING	ctT/ctA
Chr12	4143212	A	C	N	.	.	C	3	0,3	A	15	15,0	A	11	11,0	SYNONYMOUS_CODING	acA/acC
Chr12	4319084	G	A	N	.	.	A	6	0,6	N	.	.	N	.	.	SYNONYMOUS_CODING	ttC/ttT
Chr12	3985003	A	C	A	2	2,0	M	1	0,1	N	.	.	M	8	5,3	UNKNOWN
Chr12	1773571	C	T	C	1	1,0	Y	17	13,4	C	6	6,0	C	35	35,0	UPSTREAM	-
Chr12	2704011	A	G	A	2	2,0	R	3	1,2	A	4	4,0	A	5	5,0	UPSTREAM	-
Chr12	3665951	T	C	T	4	4,0	Y	3	1,2	T	5	5,0	T	18	18,0	UPSTREAM	-
Chr12	3743388	C	T	C	5	5,0	Y	7	5,2	C	6	6,0	C	20	20,0	UPSTREAM	-
Chr12	4481921	T	A	T	8	8,0	W	12	9,3	T	11	11,0	T	10	10,0	UPSTREAM	-
Chr12	4671045	G	A	G	1	1,0	R	1	0,1	G	2	2,0	G	7	7,0	UTR_3_PRIME	-
Chr12	4671062	T	G	T	1	1,0	K	1	0,1	T	2	2,0	T	7	7,0	UTR_3_PRIME	-
Chr12	3806773	G	A	G	2	2,0	R	4	3,1	G	1	1,0	G	9	9,0	UTR_5_PRIME	-
Chr12	4328994	C	A	C	20	20,0	M	2	0,2	C	20	20,0	C	2	2,0	UTR_5_PRIME	-
Supplemental Table13. Identification of SNPs between resistant and susceptible bulks in control group using QTL-seq approach(ED and ∆SNP-index) for resistance to R. solanacearum infection.
Chromsome	Physical position (bp)	Reference Genome	Alternative site	The genotype of YY92-C	Number of reads covering the site (X coverage) in resistant parent(YY92-C)	Depths of Ref, Alt	The genotype of XHXL-C	Number of reads covering the site (X coverage) in susceptible parent(XHXL-C)	Depths of Ref, Alt	The genotype of R-T	Number of reads covering the site (X coverage) in resistant bulk(R-C)	Depths of Ref, Alt	The genotype of S-C	Number of reads covering the site (X coverage) in susceptible bulk(S-C)	Depths of Ref, Alt	Effect	Codon_change
Chr12	2702865	G	A	G	5	5,0	R	5	2,3	G	6	6,0	G	11	11,0	DOWNSTREAM	-
Chr12	2754531	C	T	C	2	2,0	T	4	0,4	C	3	3,0	T	6	0,6	DOWNSTREAM	-
Chr12	2767369	C	A	C	8	8,0	A	7	0,7	M	23	20,3	M	22	4,18	INTERGENIC
Chr12	3668880	A	G	A	2	2,0	R	10	8,2	A	11	11,0	A	7	7,0	INTERGENIC
Chr12	3669659	A	T	A	4	4,0	T	7	0,7	W	6	3,3	T	5	0,5	INTERGENIC
Chr12	3669840	G	C	S	1	1,0	C	7	0,7	G	11	11,0	C	2	0,2	INTERGENIC
Chr12	3670739	T	C	N	.	.	Y	11	9,2	T	4	4,0	T	2	2,0	INTERGENIC
Chr12	3671700	A	G	R	1	1,0	G	7	0,7	N	.	.	G	16	0,16	INTERGENIC
Chr12	3672276	G	T	N	.	.	T	2	0,2	G	6	6,0	T	5	0,5	INTERGENIC
Chr12	3684045	G	A	N	.	.	A	3	0,3	N	.	.	A	5	0,5	INTERGENIC
Chr12	4050073	T	C	T	4	4,0	C	3	0,3	Y	6	3,3	C	4	0,4	INTERGENIC
Chr12	4584719	A	G	N	.	.	R	2	1,1	A	4	4,0	A	7	7,0	INTERGENIC
Chr12	1765768	A	G	N	.	.	G	2	0,2	A	10	10,0	R	8	2,6	INTRON	-
Chr12	1929453	C	T	C	4	4,0	Y	1	0,1	Y	9	8,1	C	2	2,0	INTRON	-
Chr12	1933789	G	A	G	3	3,0	R	1	0,1	A	2	0,2	G	3	3,0	INTRON	-
Chr12	1934122	T	C	N	.	.	C	2	0,2	N	.	.	T	4	4,0	INTRON	-
Chr12	2471167	T	C	N	.	.	Y	4	2,2	T	14	14,0	T	5	5,0	INTRON	-
Chr12	2471724	A	G	A	1	1,0	R	12	7,5	R	11	9,2	A	7	7,0	INTRON	-
Chr12	2473309	T	C	N	.	.	Y	3	1,2	T	2	2,0	N	.	.	INTRON	-
Chr12	2499431	T	C	T	1	1,0	C	3	0,3	T	2	2,0	Y	7	5,2	INTRON	-
Chr12	2526559	A	T	N	.	.	T	1	0,1	T	4	0,4	T	2	0,2	INTRON	-
Chr12	2564792	A	G	A	15	15,0	R	19	15,4	R	11	9,2	A	9	9,0	INTRON	-
Chr12	2565824	A	T	A	5	5,0	W	10	8,2	A	20	20,0	A	14	14,0	INTRON	-
Chr12	2566015	G	A	G	1	1,0	R	6	4,2	G	15	15,0	G	1	1,0	INTRON	-
Chr12	2672240	G	A	N	.	.	R	4	3,1	R	1	0,1	G	1	1,0	INTRON	-
Chr12	2750263	T	C	T	7	7,0	Y	7	5,2	T	14	14,0	T	21	21,0	INTRON	-
Chr12	2817269	C	G	N	.	.	G	1	0,1	S	2	2,0	G	5	0,5	INTRON	-
Chr12	2821850	A	T	A	2	2,0	W	3	1,2	N	.	.	A	1	1,0	INTRON	-
Chr12	2821905	G	A	G	2	2,0	R	3	1,2	N	.	.	G	1	1,0	INTRON	-
Chr12	2829358	T	A	N	.	.	W	4	1,3	T	1	1,0	N	.	.	INTRON	-
Chr12	3713394	A	G	A	2	2,0	R	4	3,1	A	15	15,0	A	6	6,0	INTRON	-
Chr12	3760272	T	C	T	16	16,0	Y	12	9,3	Y	38	34,4	Y	23	13,10	INTRON	-
Chr12	3760724	A	G	R	8	7,1	R	11	2,9	R	9	1,8	R	24	4,20	INTRON	-
Chr12	3761266	A	C	A	16	15,1	M	13	7,6	M	12	8,4	M	23	14,9	INTRON	-
Chr12	4027387	G	T	N	.	.	T	2	0,2	T	2	0,2	T	10	0,10	INTRON	-
Chr12	4300666	A	G	A	1	1,0	R	1	0,1	A	5	5,0	R	5	1,4	INTRON	-
Chr12	4516851	A	G	A	4	4,0	R	1	0,1	A	2	2,0	N	.	.	INTRON	-
Chr12	4621225	A	G	A	2	2,0	R	5	3,2	A	6	6,0	A	9	9,0	INTRON	-
Chr12	4665060	A	T	A	3	3,0	W	4	2,2	A	22	22,0	A	13	13,0	INTRON	-
Chr12	1832855	C	T	C	2	2,0	T	3	0,3	Y	18	15,3	T	6	0,6	NON_SYNONYMOUS_CODING	Gaa/Aaa
Chr12	1884767	A	C	A	6	6,0	C	8	0,8	M	20	11,9	M	12	3,9	NON_SYNONYMOUS_CODING	Atc/Ctc
Chr12	1884893	G	A	G	6	6,0	A	7	0,7	R	19	11,8	R	11	3,8	NON_SYNONYMOUS_CODING	Gca/Aca
Chr12	1920961	T	C	T	17	17,0	Y	1	0,1	T	36	36,0	T	10	10,0	NON_SYNONYMOUS_CODING	aAa/aGa
Chr12	1920997	T	C	T	19	19,0	Y	1	0,1	T	38	38,0	T	10	10,0	NON_SYNONYMOUS_CODING	cTc/cCc
Chr12	1929770	C	G	C	8	8,0	G	7	0,7	C	11	11,0	S	4	2,2	NON_SYNONYMOUS_CODING	Ctt/Gtt
Chr12	1931797	G	C	S	9	8,1	C	2	0,2	S	9	6,3	S	5	2,3	NON_SYNONYMOUS_CODING	aaG/aaC
Chr12	1931823	G	A	R	10	9,1	A	2	0,2	R	9	6,3	A	3	0,3	NON_SYNONYMOUS_CODING	aGt/aAt
Chr12	1932194	C	G	S	4	2,2	G	2	0,2	S	37	21,16	S	15	5,10	NON_SYNONYMOUS_CODING	Cac/Gac
Chr12	1932270	C	G	S	6	2,4	G	13	0,13	S	34	16,18	S	18	3,15	NON_SYNONYMOUS_CODING	gCc/gGc
Chr12	1943534	C	A	C	8	8,0	M	11	9,2	C	28	28,0	C	9	9,0	NON_SYNONYMOUS_CODING	tGt/tTt
Chr12	1943603	T	G	T	5	5,0	G	7	1,6	T	3	3,0	T	4	4,0	NON_SYNONYMOUS_CODING	gAa/gCa
Chr12	1962973	T	C	T	9	9,0	C	8	1,7	T	34	33,1	Y	33	11,22	NON_SYNONYMOUS_CODING	aAa/aGa
Chr12	2233101	T	A	N	.	.	W	2	1,1	T	5	5,0	N	.	.	NON_SYNONYMOUS_CODING	Tgc/Agc
Chr12	2432438	C	T	C	1	1,0	Y	15	13,2	C	7	7,0	C	19	19,0	NON_SYNONYMOUS_CODING	Cac/Tac
Chr12	2432994	A	G	A	3	3,0	G	9	0,9	A	12	12,0	R	1	0,1	NON_SYNONYMOUS_CODING	cAc/cGc
Chr12	2473114	G	A	G	11	11,0	R	2	0,2	G	10	10,0	G	2	2,0	NON_SYNONYMOUS_CODING	gGa/gAa
Chr12	2473124	G	C	G	11	11,0	S	2	0,2	G	10	10,0	G	1	1,0	NON_SYNONYMOUS_CODING	tgG/tgC
Chr12	2530703	A	T	N	.	.	W	11	9,2	A	2	2,0	A	2	2,0	NON_SYNONYMOUS_CODING	aaT/aaA
Chr12	2673098	C	A	A	2	0,2	A	1	0,1	A	7	0,7	A	1	0,1	NON_SYNONYMOUS_CODING	Gct/Tct
Chr12	2776131	G	A	A	3	0,3	A	2	0,2	A	1	0,1	N	.	.	NON_SYNONYMOUS_CODING	Gag/Aag
Chr12	2776161	A	G	G	3	0,3	G	2	0,2	G	1	0,1	N	.	.	NON_SYNONYMOUS_CODING	Aca/Gca
Chr12	2868121	C	G	N	.	.	G	25	0,25	G	6	0,6	G	40	0,40	NON_SYNONYMOUS_CODING	cCc/cGc
Chr12	2868129	C	G	N	.	.	G	26	0,26	G	6	0,6	G	41	0,41	NON_SYNONYMOUS_CODING	Caa/Gaa
Chr12	3693336	G	C	G	1	1,0	S	1	0,1	G	11	11,0	G	2	2,0	NON_SYNONYMOUS_CODING	Ctc/Gtc
Chr12	3710297	A	G	A	1	1,0	R	4	2,2	A	2	2,0	A	5	5,0	NON_SYNONYMOUS_CODING	Acc/Gcc
Chr12	3745691	G	A	N	.	.	A	3	0,3	N	.	.	A	1	0,1	NON_SYNONYMOUS_CODING	cGt/cAt
Chr12	3830014	A	G	A	1	1,0	R	1	0,1	R	5	2,3	A	1	1,0	NON_SYNONYMOUS_CODING	gTa/gCa
Chr12	4143182	C	G	G	16	0,16	G	11	0,11	G	18	0,18	G	6	0,6	NON_SYNONYMOUS_CODING	ttC/ttG
Chr12	4300264	T	C	T	3	3,0	Y	6	4,2	T	25	25,0	T	6	6,0	NON_SYNONYMOUS_CODING	Atg/Gtg
Chr12	4388292	A	G	R	2	1,1	G	1	0,1	R	8	4,4	R	4	2,2	NON_SYNONYMOUS_CODING	aAg/aGg
Chr12	4511099	C	A	C	9	9,0	M	17	15,2	C	26	26,0	C	21	21,0	NON_SYNONYMOUS_CODING	Caa/Aaa
Chr12	4512967	T	A	T	6	6,0	W	17	14,3	T	40	40,0	T	23	23,0	NON_SYNONYMOUS_CODING	Tca/Aca
Chr12	4688543	A	G	A	7	7,0	R	7	5,2	A	48	48,0	A	23	23,0	NON_SYNONYMOUS_CODING	Aat/Gat
Chr12	1849256	A	T	A	2	2,0	T	3	0,3	T	1	0,1	W	3	1,2	STOP_GAINED	Aag/Tag
Chr12	3693638	G	C	G	2	2,0	C	4	0,4	S	7	5,2	C	16	0,16	STOP_GAINED	taC/taG
Chr12	2816492	T	G	T	3	3,0	G	1	0,1	N	.	.	G	1	0,1	STOP_LOST	tAa/tCa
Chr12	1831878	A	C	A	2	2,0	M	7	4,3	A	22	22,0	A	19	19,0	SYNONYMOUS_CODING	ggT/ggG
Chr12	1884778	C	T	C	6	6,0	T	8	0,8	Y	17	8,9	Y	12	3,9	SYNONYMOUS_CODING	ctC/ctT
Chr12	1931734	G	A	G	13	13,0	R	4	2,2	R	17	12,5	A	5	0,5	SYNONYMOUS_CODING	gaG/gaA
Chr12	1962996	T	C	T	9	9,0	Y	9	2,7	T	30	25,5	Y	27	14,13	SYNONYMOUS_CODING	acA/acG
Chr12	2233082	G	T	N	.	.	K	1	0,1	G	5	5,0	N	.	.	SYNONYMOUS_CODING	gtG/gtT
Chr12	2520246	G	A	G	2	2,0	R	4	2,2	G	15	15,0	G	1	1,0	SYNONYMOUS_CODING	aaC/aaT
Chr12	2672988	A	T	T	2	0,2	T	1	0,1	T	13	0,13	T	7	0,7	SYNONYMOUS_CODING	ggT/ggA
Chr12	3693620	T	C	T	2	2,0	Y	7	5,2	Y	11	7,4	T	16	16,0	SYNONYMOUS_CODING	acA/acG
Chr12	3763663	C	T	Y	8	5,3	Y	19	13,6	Y	31	27,4	Y	15	11,4	SYNONYMOUS_CODING	gcG/gcA
Chr12	4067852	A	C	A	10	10,0	M	12	10,2	A	22	22,0	A	24	24,0	SYNONYMOUS_CODING	acA/acC
Chr12	4319084	G	A	N	.	.	A	14	0,14	N	.	.	N	.	.	SYNONYMOUS_CODING	ttC/ttT
Chr12	4568122	G	A	N	.	.	R	3	2,1	N	.	.	A	2	0,2	SYNONYMOUS_CODING	agC/agT
Chr12	4668223	T	C	T	1	1,0	Y	5	3,2	T	5	5,0	T	8	8,0	SYNONYMOUS_CODING	gcT/gcC
Chr12	3985003	A	C	N	.	.	C	3	0,3	N	.	.	A	2	2,0	UNKNOWN
Chr12	1774028	C	T	C	2	2,0	Y	11	8,3	C	9	9,0	Y	17	15,2	UPSTREAM	-
Chr12	1774039	C	T	C	1	1,0	Y	1	0,1	C	2	2,0	C	12	12,0	UPSTREAM	-
Chr12	2703818	A	G	R	2	1,1	R	3	2,1	N	.	.	A	2	2,0	UPSTREAM	-
Chr12	2704534	C	G	C	1	1,0	S	4	2,2	C	2	2,0	C	8	8,0	UPSTREAM	-
Chr12	3743404	T	C	T	5	5,0	Y	4	2,2	T	3	3,0	T	5	5,0	UPSTREAM	-
Chr12	3824947	T	A	N	.	.	W	9	6,3	T	6	6,0	T	18	18,0	UPSTREAM	-
Chr12	4481900	G	A	G	7	7,0	R	8	5,3	G	29	29,0	G	6	6,0	UPSTREAM	-
Chr12	2479978	A	G	A	2	2,0	R	10	7,3	A	22	22,0	A	14	14,0	UTR_3_PRIME	-
Chr12	2753480	T	C	T	6	6,0	Y	9	4,5	T	29	29,0	T	21	21,0	UTR_3_PRIME	-
Chr12	3730686	A	G	A	4	4,0	R	13	8,5	N	.	.	A	12	12,0	UTR_3_PRIME	-
Chr12	3737935	C	T	N	.	.	T	1	0,1	T	6	0,6	N	.	.	UTR_5_PRIME	-
Chr12	3765925	A	C	A	1	1,0	M	6	4,2	A	9	9,0	A	8	8,0	UTR_5_PRIME	-
Chr12	4328994	C	A	C	16	16,0	M	2	0,2	C	38	38,0	N	.	.	UTR_5_PRIME	-

## Sheet: Supplemental Table 14-16
Supplemental Table14. Identification of genes between resistant and susceptible bulks using QTL-seq approach(ED and ∆SNP-index) for resistance to R. solanacearum infection.
Chromsome	Physical position (bp)	Reference Genome	Alternative site	Physical termination site of the gene on the genome	Gene	Gene SwissprotAnnotation	Effect	Codon_change	Physical starting site of the gene on the genome
Chr12	1884767	A	C	1885123	AH12G01180	Putative disease resistance RPP13-like protein 1	NON_SYNONYMOUS_CODING	Atc/Ctc	1881377
Chr12	1884893	G	A	1885123	AH12G01180	Putative disease resistance RPP13-like protein 1	NON_SYNONYMOUS_CODING	Gca/Aca	1881377
Chr12	1929770	C	G	1933354	AH12G01230	Putative disease resistance RPP13-like protein 1	NON_SYNONYMOUS_CODING	Ctt/Gtt	1929611
Chr12	1931797	G	C	1933354	AH12G01230	Putative disease resistance RPP13-like protein 1	NON_SYNONYMOUS_CODING	aaG/aaC	1929611
Chr12	1931823	G	A	1933354	AH12G01230	Putative disease resistance RPP13-like protein 1	NON_SYNONYMOUS_CODING	aGt/aAt	1929611
Chr12	1932194	C	G	1933354	AH12G01230	Putative disease resistance RPP13-like protein 1	NON_SYNONYMOUS_CODING	Cac/Gac	1929611
Chr12	1932270	C	G	1933354	AH12G01230	Putative disease resistance RPP13-like protein 1	NON_SYNONYMOUS_CODING	gCc/gGc	1929611
Chr12	2432994	A	G	2435639	AH12G01510	Putative disease resistance RPP13-like protein 1	NON_SYNONYMOUS_CODING	cAc/cGc	2429249
Chr12	2673098	C	A	2676425	AH12G01760	Putative disease resistance RPP13-like protein 1	NON_SYNONYMOUS_CODING	Gct/Tct	2671892
Chr12	2868121	C	G	2868155	AH12G02000	Putative disease resistance RPP13-like protein 1	NON_SYNONYMOUS_CODING	cCc/cGc	2864961
Chr12	2868129	C	G	2868155	AH12G02000	Putative disease resistance RPP13-like protein 1	NON_SYNONYMOUS_CODING	Caa/Gaa	2864961
Supplemental Table15. Summary of whole genome re-sequencing of YY92,XHXL and their derived 10 resistant and 10 susceptible springs
Sample_name	Raw read pairs	clean read data	Clean reads Q30 rate	GC content of clean reads	Mapped rate	Average depth	Genome coverage
	(base)	(base)	(%)	(%)	(%)		(%)
R123	167466946	167162330	94.03	36.94	99.8842	13.29	98.4
R35	163446548	162251798	93.51	36.74	99.8467	12.88	98.59
XHXL	344100662	337925731	88.6	39.49	99.8397	39.47	98.12
YX131	150306637	148504023	89.96	41.53	99.8428	11.78	98.37
YX160	184278871	182408350	89.3	38.83	99.8437	14.48	98.33
YX178	88272300	87370684	87.77	40.74	99.8336	6.93	97.55
YX293	239054461	238167025	90.95	38.83	99.728	18.9	98.35
YX30	139175830	138224096	89.35	37.93	99.8626	10.98	98.07
YX469	148506750	145555250	84.19	35.84	99.8619	11.55	98.33
YX540	145637703	145369138	94.51	36.87	99.8519	11.55	98.23
YX544	142153869	141506224	88.23	37.6	99.7738	11.23	98.33
YX57	146429147	143215914	85.24	35.77	99.8212	11.36	98.29
YX602	278130218	276868375	90.95	38.83	99.8284	21.99	98.6
YX622	105919129	105205328	92.13	39.74	99.7739	8.35	97.98
YX636	266498975	265237598	92.02	37.32	99.7989	21.04	98.72
YX707	185335083	184258156	88.55	37.35	99.8252	14.63	98.48
YX721	128612155	128329632	93.18	36.89	99.8063	10.19	98.08
R160	100320626	100143870	94.03	36.94	99.8171	7.95	98.05
YX905	140211466	139272858	93.67	36.92	99.7037	11.02	98.3
YX95	173016803	172626430	94.91	36.87	99.829	13.72	98.52
YX962	168039550	167402303	91.15	37.81	99.8517	13.3	98.37
YY92	382713001	375869345	93.78	37.45	99.6474	43.54	98.43
Supplemental Table16. BSR-seq identified candidate SNP sites consistent with those called by whole-genome resequencing
SNP information				SNP genotype identified from BSR-seq				SNP genotype identified from Whole genome re-seqencing
									Resistant offspring											Susceptible offspring
Chrosome	Position	Ref	Alt	YY92	XHXL	R-bulk	S-bulk	Format	YY92	YX544	YX905	YX30	YX540	YX962	YX131	YX721	YX636	R160	R35	XHXL	R123	YX160	YX178	YX293	YX57	YX602	YX95	YX469	YX622	YX707
chr12	1931823	G	A	G	A	R	R	GT : AD	0/0:33,0,0	0/0:14,0,0	0/0:9,0,0	0/0:13,0,0	0/0:11,0,0	0/0:10,0,0	0/0:7,0,0	0/0:7,0,0	0/0:7,0,0	0/0:8,0,0	0/0:10,0,0	./.:2,0,0	./.:1,0,0	./.:0,0,0	./.:0,0,0	2/2:0,0,1	./.:0,0,0	./.:2,0,0	./.:1,0,0	./.:0,0,0	./.:0,0,0	./.:0,0,0
chr12	1932270	C	G	C	G	S	S		0/0:36,0	0/0:10,0	0/0:11,0	0/0:9,0	0/0:13,0	0/0:12,0	0/0:11,0	0/0:6,0	0/0:9,0	0/0:8,0	0/0:8,0	./.:0,0:0	./.:0,0	./.:0,0	./.:0,0	./.:0,0	./.:0,0	./.:0,0	./.:0,0	./.:0,0	./.:0,0	./.:0,0
chr12	2432994	A	G	A	G	A	R		0/0:23,0	0/0:9,0	0/0:8,0	0/0:8,0	0/0:7,0	0/0:13,0	0/0:11,0	0/0:13,0	0/0:9,0	0/0:6,0	0/0:10,0	1/1:0,13	1/1:0,6	1/1:0,14	1/1:0,4	1/1:0,10	1/1:0,13	1/1:0,15	1/1:0,12	1/1:0,8	1/1:0,6	1/1:0,14
note: GT：genotype, 0/0=Ref genotype, 1/1=Alt genotype, ./.=missing genotype，AD：allele depth

## Sheet: Supplemental Table 17
Supplemental Table17. 1865 DEGs that consistently showed up/ down differential expression between the resistant parents and bulks
gene_id	YY92-T	YY92-C	R-T	R-C	NR_annotation
AH01G00830	0.765534	0.328098	0.254954	0.115229	uncharacterized protein LOC107485717 isoform X2 [Arachis duranensis]
AH01G00910	0.251042	0.0409163	0.104338	0.0637238	BTB/POZ domain-containing protein At3g50780-like [Arachis ipaensis]
AH01G00920	0.348979	0.876973	0.157404	0.603088	pectinesterase-like [Arachis ipaensis]
AH01G01090	9.13937	5.23858	7.40807	4.73216	salicylate carboxymethyltransferase [Arachis duranensis]
AH01G01180	5.15527	1.07028	2.97435	1.23906	cytochrome P450 84A1 [Arachis duranensis]
AH01G01500	4.9058	2.99844	3.76611	1.94302	probable serine/threonine-protein kinase DDB_G0282963 [Arachis duranensis]
AH01G01620	2.15E-07	0.280342	2.11E-07	0.189606	small heat shock protein, chloroplastic isoform X1 [Arachis duranensis]
AH01G01830	3.79083	2.25746	3.22498	2.12074	protein PALE CRESS, chloroplastic isoform X2 [Arachis duranensis]
AH01G02090	0.513396	0.141425	0.144211	0.0618199	pentatricopeptide repeat-containing protein At3g49710-like [Arachis duranensis]
AH01G02260	0.423471	0.192128	0.171552	0.0794469	protein TORNADO 1 [Arachis duranensis]
AH01G02340	1.07012	0.686062	0.620515	0.310088	probable serine/threonine-protein kinase WNK11 [Arachis duranensis]
AH01G03730	0.843742	0.232274	0.358208	0.132809	IRK-interacting protein [Arachis duranensis]
AH01G04250	0.128497	0.0107274	0.356896	0.198071	U-box domain-containing protein 44-like [Arachis duranensis]
AH01G04270	0.949394	0.569516	0.516404	0.289962	glycerophosphodiester phosphodiesterase GDPD1, chloroplastic [Arachis duranensis]
AH01G04340	2.07E-39	0.179356	1.11E-45	0.0452954	phosphoribosylamine--glycine ligase isoform X1 [Arachis duranensis]
AH01G04390	0.808651	2.23926	1.19641	2.13505	asparagine synthetase [glutamine-hydrolyzing] 2 [Arachis duranensis]
AH01G04990	2.57211	5.05062	2.31819	4.33381	uncharacterized protein LOC107644587 [Arachis ipaensis]
AH01G05240	2.1883	1.15769	0.817115	0.473098	peroxidase P7-like [Arachis duranensis]
AH01G05330	0.254766	0.0805495	0.0844553	0.0110105	uncharacterized protein LOC107473866 [Arachis duranensis]
AH01G05450	60.8008	25.3209	23.7784	11.9753	non-specific lipid-transfer protein 1-like [Arachis duranensis]
AH01G05760	6.95821	12.0049	10.5822	17.0587	root phototropism protein 2 [Arachis duranensis]
AH01G06090	2.40E-06	1.39E-06	0.149761	0.0141282	protein ROOT PRIMORDIUM DEFECTIVE 1-like [Arachis duranensis]
AH01G06910	1.62608	4.51885	0.473661	6.22816	ACT domain-containing protein ACR4 isoform X1 [Arachis duranensis]
AH01G08370	7.40151	3.38772	3.82356	1.45314	endochitinase A-like [Momordica charantia]
AH01G08660	0.150906	0.0743641	0.218645	0.116343	glutamate receptor 3.6-like [Arachis ipaensis]
AH01G09070	2.6587	21.7718	3.33993	7.15582	abscisic acid 8&apos;-hydroxylase 3 [Arachis duranensis]
AH01G10550	4.67756	2.04746	3.04498	1.84742	cyclin-D3-3 [Arachis duranensis]
AH01G10720	1.99273	4.36629	1.00129	2.97762
AH01G12200	0.684257	0.369995	0.772134	0.36944	formin-like protein 6 [Arachis duranensis]
AH01G12340	1.45947	0.258803	0.672164	0.290322	protein SHORT-ROOT-like [Arachis duranensis]
AH01G14800	3.27357	1.91546	2.44095	1.17861	serine/threonine-protein kinase SAPK3 [Arachis duranensis]
AH01G14980	0.24184	0.534031	0.286616	0.443691	protein TIC 62, chloroplastic [Arachis duranensis]
AH01G15070	1.49409	4.47573	2.27959	3.57441
AH01G15840	1.19E-23	6.51E-21	0.111246	0.26328	uncharacterized protein LOC107618769 [Arachis ipaensis]
AH01G16460	0.645355	0.368241	0.884064	0.373444	zinc finger protein ZAT1-like [Arachis duranensis]
AH01G17790	0.760612	0.400924	0.654159	0.307387	protein TPX2 isoform X1 [Arachis duranensis]
AH01G18340	0.128583	0.309972	0.194267	0.657895
AH01G18440	0.138742	0.304996	0.224679	0.37798	protein ODORANT1 [Arachis duranensis]
AH01G18610	0.31488	0.102222	0.475166	0.240615	uncharacterized protein LOC107488532 [Arachis duranensis]
AH01G18910	0.697002	0.128071	0.294183	0.158341	uncharacterized protein DDB_G0271670 [Arachis duranensis]
AH01G19270	0.373792	0.219317	0.409875	0.255419	riboflavin biosynthesis protein PYRD, chloroplastic [Arachis duranensis]
AH01G19420	5.48942	1.65646	10.3715	4.98297	probable pectate lyase 18 [Arachis ipaensis]
AH01G19430	0.315857	0.0616908	0.558794	0.363406	caffeoylshikimate esterase [Arachis ipaensis]
AH01G20100	0.0422751	0.0154881	0.0698086	0.00643967	malate synthase, glyoxysomal [Arachis duranensis]
AH01G21370	0.0350799	0.098026	0.0467144	0.0781922	hypothetical protein GLYMA_13G0180002, partial [Glycine max]
AH01G21590	0.315452	0.198089	0.132425	0.0544069	transcription factor MYB86-like [Arachis duranensis]
AH01G23300	0.0557462	0.0151828	0.0363738	0.0189963	probable alpha,alpha-trehalose-phosphate synthase [UDP-forming] 9 [Arachis ipaensis]
AH01G24390	2.89626	9.41195	5.05436	8.93123	uncharacterized protein LOC107496140 [Arachis duranensis]
AH01G24920	0.647128	1.10413	1.37261	2.14551	auxin-responsive protein IAA8 [Arachis duranensis]
AH01G24980	0.124609	0.0686977	0.0469898	0.0239456	protein Brevis radix-like 4 [Arachis ipaensis]
AH01G25900	0.0498425	0.145734	0.0754231	0.151824	mannosyl-oligosaccharide 1,2-alpha-mannosidase MNS2-like [Arachis duranensis]
AH01G26120	3.5889	2.02155	2.78081	1.80339	mitochondrial outer membrane import complex protein METAXIN [Arachis duranensis]
AH01G26150	0.288707	0.158995	0.267993	0.119144	putative glucose-6-phosphate 1-epimerase isoform X1 [Arachis duranensis]
AH01G26320	5.35655	3.27904	3.3595	2.23782	afadin- and alpha-actinin-binding protein A [Arachis duranensis]
AH01G26360	23.5526	14.3032	20.6402	13.6019	probable small nuclear ribonucleoprotein F isoform X1 [Arachis duranensis]
AH01G26560	0.343921	1.96043	1.43839	6.60398	xyloglucan endotransglucosylase/hydrolase protein 22 isoform X2 [Arachis duranensis]
AH01G27120	0.0867121	0.0211069	0.112393	0.00891263	histone-lysine N-methyltransferase ASHR3 [Arachis duranensis]
AH01G27250	0.076256	0.194375	0.122045	0.254144	myosin-binding protein 7 [Arachis ipaensis]
AH01G27640	4.32519	1.44E-05	3.3352	0.0942345
AH01G28200	0.268911	0.132705	0.465739	0.0819692	arogenate dehydrogenase 1, chloroplastic isoform X1 [Arachis duranensis]
AH01G28390	0.0678779	0.0332295	0.22261	0.0688631	probable LRR receptor-like serine/threonine-protein kinase At4g36180 [Arachis duranensis]
AH01G28940	1.13886	0.206992	0.746015	0.0420565	SWI/SNF-related matrix-associated actin-dependent regulator of chromatin subfamily A-like protein 1 isoform X2 [Arachis ipaensis]
AH01G28980	0.149626	0.254652	0.413331	0.645917	putative reverse transcriptase [Arachis hypogaea]
AH01G29620	0.49713	0.181447	0.666884	0.121917	pathogenesis-related protein 2-like [Arachis ipaensis]
AH01G29710	2.92579	6.48596	2.83408	6.18323	EIN3-binding F-box protein 1 [Arachis duranensis]
AH01G29920	2.74867	1.75905	1.81513	0.961814	pathogenesis-related protein 2-like [Arachis ipaensis]
AH01G30060	1.48671	6.34484	3.85944	6.97764	cell wall / vacuolar inhibitor of fructosidase 1 [Arachis duranensis]
AH01G30460	0.457362	0.232295	2.50318	0.778511	hypothetical protein TSUD_206840 [Trifolium subterraneum]
AH01G31110	0.0967769	0.145675	0.197146	0.31367	putative ubiquitin-like-specific protease 1B isoform X4 [Arachis ipaensis]
AH01G32200	0.514922	0.269327	0.671186	0.391012	E3 ubiquitin-protein ligase RHF1A [Arachis duranensis]
AH01G32430	0.467597	3.61E-06	4.45E-05	1.32E-06	putative pentatricopeptide repeat-containing protein At1g69350, mitochondrial [Arachis duranensis]
AH01G32470	1.43051	0.625393	1.43219	0.461907	hypothetical protein glysoja_004507 [Glycine soja]
AH01G33110	2.77059	5.55552	3.42263	6.50905	scarecrow-like protein 13 [Arachis ipaensis]
AH01G33120	0.22029	0.0811018	0.162733	0.0657364	glucan endo-1,3-beta-glucosidase 1 [Arachis duranensis]
AH01G33740	2.92687	1.70159	1.27279	0.624433	UDP-glucose 4-epimerase GEPI42 [Arachis duranensis]
AH01G33960	2.05874	1.16889	3.89101	1.29588
AH01G35290	23.0147	13.1038	22.9122	11.3462	uncharacterized protein LOC107469664 [Arachis duranensis]
AH01G35380	7.82643	4.55613	7.38567	2.81068	EG45-like domain containing protein [Arachis duranensis]
AH01G36180	10.6474	6.08703	6.36934	2.49565	single-stranded DNA-binding protein, mitochondrial [Arachis duranensis]
AH01G36250	0.0667382	0.0366451	0.0737089	0.0451479	kinesin-like protein KIN-8A [Arachis duranensis]
AH01G36780	1.26264	0.765102	0.170815	0.0802677	54S ribosomal protein L51, mitochondrial [Arachis ipaensis]
AH01G37020	0.928567	1.66221	1.83214	3.42179	transcription factor TCP5 [Arachis duranensis]
AH01G37550	0.100938	0.297889	0.131196	0.27364	uncharacterized protein LOC107633971 [Arachis ipaensis]
AH01G37670	0.516516	0.28438	0.402494	0.112269	uncharacterized protein LOC107468217 [Arachis duranensis]
AH01G38160	0.0760111	0.022398	0.0954299	0.0374761	ABC transporter A family member 7-like [Arachis duranensis]
AH01G38330	0.0830213	0.184994	0.0246424	0.0616678	LRR receptor-like serine/threonine-protein kinase FEI 1 [Arachis duranensis]
AH02G01540	0.0823407	0.3421	0.097407	0.197842	putative disease resistance protein At3g14460 [Arachis duranensis]
AH02G01730	0.985595	0.424093	0.362855	0.239283	probable serine/threonine-protein kinase At1g01540 [Cajanus cajan]
AH02G01890	0.170287	0.501511	0.0497136	0.178109	uncharacterized protein LOC107472891 [Arachis duranensis]
AH02G01900	2.18677	1.11761	1.32366	0.748439	RING-H2 finger protein ATL67, partial [Arachis duranensis]
AH02G02150	0.240684	0.0888596	0.203061	0.0814978	putative disease resistance protein At3g14460 [Arachis duranensis]
AH02G02160	1.22846	0.639903	0.51561	0.102475
AH02G02210	1.24373	0.818519	0.751669	0.472383	putative disease resistance protein At3g14460 [Arachis duranensis]
AH02G02260	0.871811	0.52945	0.923415	0.615143	1-(5-phosphoribosyl)-5-[(5-phosphoribosylamino)methylideneamino] imidazole-4-carboxamide isomerase, chloroplastic-like [Arachis duranensis]
AH02G02610	0.65465	0.435118	0.643697	0.209538	putative disease resistance protein At3g14460 [Arachis ipaensis]
AH02G02800	0.620493	0.275119	0.547723	0.151204	elongation of fatty acids protein 3-like [Arachis duranensis]
AH02G03590	0.389829	0.235362	0.227405	0.0388467	ras-related protein RABA3 [Arachis duranensis]
AH02G03600	0.0259044	0.114523	0.046568	0.19295	AAA-ATPase At2g46620-like [Arachis ipaensis]
AH02G05110	0.318257	0.0421439	0.235144	0.119605	UPF0481 protein At3g47200 [Arachis duranensis]
AH02G05530	0.307674	0.125072	0.809463	0.434603	mannan endo-1,4-beta-mannosidase 6 [Arachis ipaensis]
AH02G07830	3.88E-103	4.09E-12	1.50505	4.88674	auxin-induced protein AUX28 [Arachis duranensis]
AH02G07870	0.301305	0.0627525	0.4064	0.120806	VAN3-binding protein-like isoform X2 [Arachis duranensis]
AH02G11810	0.18122	0.0335797	0.160596	0.0807649	splicing factor 3B subunit 4-like [Arachis duranensis]
AH02G13070	1.43654	0.87112	1.56594	0.796775	Histone superfamily protein [Theobroma cacao]
[truncated: 1,761 more rows]

[truncated: 5 more sheets: Supplemental Table 18, Supplemental Table 19, Supplemental Table 20, Supplemental Table 21, Supplemental Table 22-23]
